# Supplementary material for: Order versus disorder in two isomorphous pyrazolone-substituted diethyl propane­dioates prepared using a three-component one-pot reaction under solvent-free conditions
Source: Acta Crystallogr E Crystallogr Commun. 2020 Sep 8;76(Pt 10):1605–10. doi: 10.1107/S2056989020011676 (PMC7534245; doi:10.1107/S2056989020011676)
Supplement: Supplementary file 1 [file e-76-01605-sup1.cif]

##############################################################################
#                                                                            #
# This CIF contains the data in a paper accepted for publication in          #
# Acta Crystallographica Section E. It conforms to the requirements of       #
# Notes for Authors for Acta Crystallographica Section E, and has been       #
# peer reviewed under the auspices of the IUCr Commission on Journals.       #
#                                                                            #
# Full details of the Crystallographic Information File format               #
# are given in the paper "The Crystallographic Information File (CIF):       #
# a New Standard Archive File for Crystallography" by S. R. Hall, F. H.      #
# Allen and I. D. Brown [Acta Cryst. (1991), A47, 655-685].                  #
#                                                                            #
# The current version of the core CIF dictionary is obtainable from          #
# ftp://ftp.iucr.org/pub/cif_core.dic.                                       #
#                                                                            #
# Software is freely available for graphical display of the structure(s)     #
# in this CIF. For information consult the CIF software page                 #
# http://www.iucr.org/resources/cif/software.                                #
#                                                                            #
# This file may be used for bona fide research purposes within the           #
# scientific community so long as proper attribution is given to the journal # 
# article from which it was obtained.                                        #
#                                                                            #
##############################################################################
data_global
_audit_creation_method     'from SHELXL-2014'
_journal_date_recd_electronic     2020-08-17
_journal_date_accepted     2020-08-25
_journal_name_full     'Acta Crystallographica, Section E'
_journal_year     2020
_journal_volume     76
_journal_issue     10
_journal_page_first     1605
_journal_page_last     1610
_journal_paper_category     GO
_journal_paper_doi     10.1107/S2056989020011676
_journal_coeditor_code     ZL2798
loop_
    _publ_contact_author_name
    _publ_contact_author_address
    _publ_contact_author_email
    'Yathirajan, Hemmige S.'
;  Department of Studies in Chemistry,
University of Mysore,
Manasagangotri, Mysuru-570 006,
India
;
 yathirajan@hotmail.com
_publ_contact_author_fax     ?
_publ_contact_author_phone     ?
_publ_section_title
;
Order <i>versus</i> disorder in two isomorphous pyrazolone-substituted diethyl
propanedioates prepared using a three-component one-pot reaction under
solvent-free conditions
;
loop_
    _publ_author_name
    _publ_author_footnote
    _publ_author_address
    'Shreekanth, Tharangini K.' .
;  Department of Studies in Chemistry,
Mangalore University,
Mangalagangotri,
Mangalore-574 199,
India
;
    'Yathirajan, Hemmige S.' .
;  Department of Studies in Chemistry,
University of Mysore,
Manasagangotri, Mysuru-570 006,
India
;
    'Kalluraya, Balakrishna' .
;  Department of Studies in Chemistry,
Mangalore University,
Mangalagangotri,
Mangalore-574 199,
India
;
    'Foro, Sabine' .
; Institute of Materials Science,
Darmstadt University of Technology,
Alarich-Weiss-Strasse 2,
D-64287 Darmstadt,
Germany
;
    'Glidewell, Christopher' .
;    School of Chemistry, University of St Andrews,
     St Andrews, Fife KY16 9ST, UK
;
_publ_section_synopsis
;
Two new substituted propanedioate esters have been synthesized using a
three-component solvent-free thermal reaction. The products, which are
isomorphous, differ only in the presence of a bromophenyl group in one, where
the molecules are fully ordered, as compared with a chlorophenyl group in the
other, where the molecules exhibit two types of disorder.
;
data_I
_audit_creation_method     SHELXL-2014
_chemical_name_systematic
;\
Diethyl
(<i>RS</i>)-2-[(4-bromophenyl)(5-methyl-3-oxo-2-phenyl-2,3-dihydro-1<i>H</i>-\
pyrazol-4-yl)methyl]propanedioate
;
_chemical_name_common     ?
_chemical_formula_moiety     'C24 H25 Br N2 O5'
_chemical_formula_sum     'C24 H25 Br N2 O5'
_chemical_formula_iupac     'C24 H25 Br N2 O5'
_chemical_formula_weight     501.36
_chemical_melting_point     ?
_space_group_crystal_system     monoclinic
_space_group_name_H-M_alt     'P 21/n'
_space_group_name_Hall     '-P 2yn'
loop_
    _space_group_symop_operation_xyz
    'x, y, z'
    '-x+1/2, y+1/2, -z+1/2'
    '-x, -y, -z'
    'x-1/2, -y-1/2, z-1/2'
_cell_length_a     13.5644(5)
_cell_length_b     20.3405(7)
_cell_length_c     17.4818(8)
_cell_angle_alpha     90
_cell_angle_beta     94.858(4)
_cell_angle_gamma     90
_cell_volume     4806.0(3)
_cell_formula_units_Z     8
_cell_measurement_reflns_used     10428
_cell_measurement_theta_min     2.506
_cell_measurement_theta_max     27.595
_cell_measurement_temperature     150(2)
_exptl_crystal_description     block
_exptl_crystal_colour     orange
_exptl_crystal_size_max     0.440
_exptl_crystal_size_mid     0.320
_exptl_crystal_size_min     0.240
_exptl_crystal_density_diffrn     1.386
_exptl_crystal_density_meas     ?
_exptl_crystal_density_method     ?
_exptl_crystal_F_000     2064
_exptl_absorpt_coefficient_mu     1.747
_exptl_absorpt_correction_type     multi-scan
_exptl_absorpt_process_details
;
(CrysAlis RED; Oxford Diffraction, 2009)
;
_exptl_absorpt_correction_T_min     0.351
_exptl_absorpt_correction_T_max     0.658
_exptl_special_details     ?
_diffrn_ambient_temperature     150(2)
_diffrn_source     'Enhance (Mo) X-ray Source'
_diffrn_radiation_type     MoK\a
_diffrn_radiation_wavelength     0.71073
_diffrn_radiation_monochromator     graphite
_diffrn_measurement_device_type
;
Oxford Diffraction Xcalibur
with Sapphire CCD detector
;
_diffrn_measurement_method     '\w scans'
_diffrn_detector_area_resol_mean     ?
_diffrn_reflns_number     20004
_diffrn_reflns_av_R_equivalents     0.0340
_diffrn_reflns_av_unetI/netI     0.0680
_diffrn_reflns_theta_min     2.506
_diffrn_reflns_theta_max     26.050
_diffrn_reflns_theta_full     25.242
_diffrn_measured_fraction_theta_max     0.997
_diffrn_measured_fraction_theta_full     0.997
_diffrn_reflns_limit_h_min     -16
_diffrn_reflns_limit_h_max     8
_diffrn_reflns_limit_k_min     -25
_diffrn_reflns_limit_k_max     25
_diffrn_reflns_limit_l_min     -21
_diffrn_reflns_limit_l_max     21
_diffrn_standards_number     0
_diffrn_standards_interval_count     0
_diffrn_standards_interval_time     0
_diffrn_standards_decay_%     0
_refine_special_details     ?
_reflns_number_total     9476
_reflns_number_gt     5653
_reflns_threshold_expression     'I > 2\s(I)'
_refine_ls_structure_factor_coef     Fsqd
_refine_ls_matrix_type     full
_refine_ls_R_factor_all     0.1229
_refine_ls_R_factor_gt     0.0648
_refine_ls_wR_factor_gt     0.1363
_refine_ls_wR_factor_ref     0.1643
_refine_ls_goodness_of_fit_ref     1.025
_refine_ls_restrained_S_all     1.025
_refine_ls_number_reflns     9476
_refine_ls_number_parameters     589
_refine_ls_number_restraints     0
_refine_ls_hydrogen_treatment     mixed
_refine_ls_weighting_scheme     calc
_refine_ls_weighting_details
              'w=1/[\s^2^(Fo^2^)+(0.0547P)^2^+8.9767P] where P=(Fo^2^+2Fc^2^)/3'
_atom_sites_solution_hydrogens     mixed
_atom_sites_solution_primary     difmap
_atom_sites_solution_secondary     ?
_refine_ls_shift/su_max     0.001
_refine_ls_shift/su_mean     0.000
_refine_diff_density_max     1.314
_refine_diff_density_min     -1.371
_refine_ls_extinction_method     none
_refine_ls_extinction_coef     .
loop_
    _atom_type_symbol
    _atom_type_description
    _atom_type_scat_dispersion_real
    _atom_type_scat_dispersion_imag
    _atom_type_scat_source
    'C' 'C' 0.0033 0.0016
                         'International Tables Vol C Tables 4.2.6.8 and 6.1.1.4'
    'H' 'H' 0.0000 0.0000
                         'International Tables Vol C Tables 4.2.6.8 and 6.1.1.4'
    'Br' 'Br' -0.2901 2.4595
                         'International Tables Vol C Tables 4.2.6.8 and 6.1.1.4'
    'N' 'N' 0.0061 0.0033
                         'International Tables Vol C Tables 4.2.6.8 and 6.1.1.4'
    'O' 'O' 0.0106 0.0060
                         'International Tables Vol C Tables 4.2.6.8 and 6.1.1.4'
_computing_data_collection
;
CrysAlis CCD (Oxford Diffraction, 2009)
;
_computing_cell_refinement
;
CrysAlis RED (Oxford Diffraction, 2009)
;
_computing_data_reduction
;
CrysAlis RED (Oxford Diffraction, 2009)
;
_computing_structure_solution
;
SHELXT (Sheldrick, 2015a)
;
_computing_structure_refinement
;
SHELXL2014 (Sheldrick, 2015b)
;
_computing_molecular_graphics
;
PLATON (Spek, 2020)
;
_computing_publication_material
;
SHELXL2014 (Sheldrick, 2015b) and PLATON (Spek, 2020)
;
loop_
    _atom_site_type_symbol
    _atom_site_label
    _atom_site_fract_x
    _atom_site_fract_y
    _atom_site_fract_z
    _atom_site_U_iso_or_equiv
    _atom_site_adp_type
    _atom_site_calc_flag
    _atom_site_occupancy
    _atom_site_disorder_assembly
    _atom_site_disorder_group
    C C11 0.6286(4) 0.6998(2) 0.5514(2) 0.0380(11) Uani d 1 . .
    C C12 0.6748(3) 0.6325(2) 0.5677(2) 0.0308(10) Uani d 1 . .
    H H12 0.7486 0.6358 0.5718 0.037 Uiso calc 1 . .
    C C13 0.6396(3) 0.6080(2) 0.6433(2) 0.0340(10) Uani d 1 . .
    O O11 0.5415(3) 0.70945(17) 0.5506(2) 0.0521(9) Uani d 1 . .
    O O12 0.6944(3) 0.74418(17) 0.5355(2) 0.0536(9) Uani d 1 . .
    C C14 0.6538(5) 0.8097(3) 0.5140(4) 0.0707(17) Uani d 1 . .
    H H14A 0.7059 0.8433 0.5249 0.085 Uiso calc 1 . .
    H H14B 0.5987 0.8199 0.5458 0.085 Uiso calc 1 . .
    C C15 0.6167(6) 0.8131(3) 0.4306(4) 0.086(2) Uani d 1 . .
    H H15A 0.6037 0.8590 0.4160 0.129 Uiso calc 1 . .
    H H15B 0.5555 0.7876 0.4220 0.129 Uiso calc 1 . .
    H H15C 0.6668 0.7948 0.3993 0.129 Uiso calc 1 . .
    O O13 0.5740(2) 0.56998(19) 0.64905(17) 0.0527(9) Uani d 1 . .
    O O14 0.6900(2) 0.63699(16) 0.70281(16) 0.0432(8) Uani d 1 . .
    C C16 0.6583(4) 0.6189(3) 0.7788(3) 0.0529(14) Uani d 1 . .
    H H16A 0.5895 0.6336 0.7833 0.063 Uiso calc 1 . .
    H H16B 0.6611 0.5706 0.7856 0.063 Uiso calc 1 . .
    C C17 0.7260(6) 0.6513(4) 0.8377(3) 0.103(3) Uani d 1 . .
    H H17A 0.7061 0.6404 0.8889 0.154 Uiso calc 1 . .
    H H17B 0.7230 0.6990 0.8303 0.154 Uiso calc 1 . .
    H H17C 0.7937 0.6359 0.8332 0.154 Uiso calc 1 . .
    C C121 0.6388(3) 0.5868(2) 0.5004(2) 0.0281(9) Uani d 1 . .
    H H121 0.5654 0.5832 0.5008 0.034 Uiso calc 1 . .
    C C131 0.6800(3) 0.5174(2) 0.5076(2) 0.0297(10) Uani d 1 . .
    C C132 0.6266(3) 0.4671(2) 0.4690(2) 0.0320(10) Uani d 1 . .
    H H132 0.5664 0.4776 0.4399 0.038 Uiso calc 1 . .
    C C133 0.6580(3) 0.4031(2) 0.4718(3) 0.0393(11) Uani d 1 . .
    H H133 0.6206 0.3697 0.4447 0.047 Uiso calc 1 . .
    C C134 0.7451(4) 0.3882(2) 0.5146(3) 0.0424(12) Uani d 1 . .
    Br Br14 0.78948(5) 0.29969(3) 0.51980(4) 0.0718(2) Uani d 1 . .
    C C135 0.7999(4) 0.4361(2) 0.5532(3) 0.0469(13) Uani d 1 . .
    H H135 0.8601 0.4252 0.5822 0.056 Uiso calc 1 . .
    C C136 0.7671(3) 0.5009(2) 0.5497(3) 0.0396(11) Uani d 1 . .
    H H136 0.8051 0.5341 0.5766 0.047 Uiso calc 1 . .
    N N141 0.6353(3) 0.66770(19) 0.3126(2) 0.0343(9) Uani d 1 . .
    H H141 0.610(3) 0.682(2) 0.269(3) 0.041 Uiso d 1 . .
    N N142 0.7359(2) 0.66438(17) 0.33052(19) 0.0308(8) Uani d 1 . .
    C C143 0.7531(3) 0.6347(2) 0.4028(2) 0.0287(9) Uani d 1 . .
    O O143 0.8375(2) 0.62747(14) 0.43643(16) 0.0325(7) Uani d 1 . .
    C C144 0.6588(3) 0.6177(2) 0.4248(2) 0.0264(9) Uani d 1 . .
    C C145 0.5892(3) 0.6390(2) 0.3682(2) 0.0322(10) Uani d 1 . .
    C C146 0.4794(3) 0.6345(3) 0.3619(3) 0.0482(13) Uani d 1 . .
    H H16C 0.4540 0.6531 0.4081 0.072 Uiso calc 1 . .
    H H16D 0.4594 0.5883 0.3566 0.072 Uiso calc 1 . .
    H H16E 0.4523 0.6591 0.3167 0.072 Uiso calc 1 . .
    C C151 0.8024(3) 0.7010(2) 0.2889(2) 0.0352(11) Uani d 1 . .
    C C152 0.8992(4) 0.6819(3) 0.2904(3) 0.0458(12) Uani d 1 . .
    H H152 0.9223 0.6439 0.3181 0.055 Uiso calc 1 . .
    C C153 0.9637(4) 0.7202(3) 0.2496(3) 0.0624(16) Uani d 1 . .
    H H153 1.0316 0.7086 0.2504 0.075 Uiso calc 1 . .
    C C154 0.9283(5) 0.7744(3) 0.2086(3) 0.0620(17) Uani d 1 . .
    H H154 0.9723 0.8001 0.1815 0.074 Uiso calc 1 . .
    C C155 0.8322(5) 0.7912(3) 0.2064(3) 0.0530(14) Uani d 1 . .
    H H155 0.8084 0.8277 0.1764 0.064 Uiso calc 1 . .
    C C156 0.7683(4) 0.7560(2) 0.2476(2) 0.0416(12) Uani d 1 . .
    H H156 0.7012 0.7691 0.2477 0.050 Uiso calc 1 . .
    C C21 0.3724(4) 0.5780(2) 0.1386(3) 0.0461(13) Uani d 1 . .
    C C22 0.4833(3) 0.5826(2) 0.1456(3) 0.0343(10) Uani d 1 . .
    H H22 0.5039 0.6119 0.1901 0.041 Uiso calc 1 . .
    C C23 0.5243(3) 0.5147(2) 0.1631(3) 0.0361(11) Uani d 1 . .
    O O21 0.3189(2) 0.58178(17) 0.0809(2) 0.0564(10) Uani d 1 . .
    O O22 0.3409(3) 0.5652(2) 0.2086(2) 0.0703(11) Uani d 1 . .
    C C24 0.2348(5) 0.5572(4) 0.2151(5) 0.099(2) Uani d 1 . .
    H H24A 0.2024 0.5424 0.1652 0.118 Uiso calc 1 . .
    H H24B 0.2243 0.5229 0.2538 0.118 Uiso calc 1 . .
    C C25 0.1915(6) 0.6164(5) 0.2368(5) 0.122(3) Uani d 1 . .
    H H25A 0.1202 0.6100 0.2392 0.183 Uiso calc 1 . .
    H H25B 0.2026 0.6506 0.1989 0.183 Uiso calc 1 . .
    H H25C 0.2214 0.6300 0.2873 0.183 Uiso calc 1 . .
    O O23 0.4973(2) 0.46590(15) 0.12862(19) 0.0445(8) Uani d 1 . .
    O O24 0.5950(2) 0.51763(15) 0.21995(18) 0.0452(8) Uani d 1 . .
    C C26 0.6462(4) 0.4563(3) 0.2406(3) 0.0580(15) Uani d 1 . .
    H H26A 0.6093 0.4312 0.2775 0.070 Uiso calc 1 . .
    H H26B 0.6514 0.4288 0.1944 0.070 Uiso calc 1 . .
    C C27 0.7443(4) 0.4732(3) 0.2752(4) 0.085(2) Uani d 1 . .
    H H27A 0.7795 0.4330 0.2923 0.128 Uiso calc 1 . .
    H H27B 0.7382 0.5022 0.3193 0.128 Uiso calc 1 . .
    H H27C 0.7814 0.4958 0.2372 0.128 Uiso calc 1 . .
    C C221 0.5227(3) 0.6125(2) 0.0726(2) 0.0342(10) Uani d 1 . .
    H H221 0.4887 0.5892 0.0274 0.041 Uiso calc 1 . .
    C C231 0.6330(3) 0.6012(2) 0.0704(2) 0.0318(10) Uani d 1 . .
    C C232 0.6673(4) 0.5438(2) 0.0396(3) 0.0423(12) Uani d 1 . .
    H H232 0.6211 0.5132 0.0162 0.051 Uiso calc 1 . .
    C C233 0.7673(4) 0.5297(3) 0.0421(3) 0.0509(13) Uani d 1 . .
    H H233 0.7894 0.4898 0.0210 0.061 Uiso calc 1 . .
    C C234 0.8341(4) 0.5739(3) 0.0755(3) 0.0454(12) Uani d 1 . .
    Br Br24 0.97147(4) 0.55439(3) 0.08460(4) 0.0741(2) Uani d 1 . .
    C C235 0.8021(4) 0.6334(3) 0.1025(3) 0.0484(13) Uani d 1 . .
    H H235 0.8485 0.6653 0.1226 0.058 Uiso calc 1 . .
    C C236 0.7021(3) 0.6460(2) 0.0999(3) 0.0402(11) Uani d 1 . .
    H H236 0.6803 0.6867 0.1190 0.048 Uiso calc 1 . .
    N N241 0.4437(3) 0.77933(18) 0.0153(2) 0.0345(9) Uani d 1 . .
    H H241 0.403(3) 0.811(2) -0.012(3) 0.041 Uiso d 1 . .
    N N242 0.4662(3) 0.78984(17) 0.09295(19) 0.0333(9) Uani d 1 . .
    C C243 0.5007(3) 0.7315(2) 0.1261(3) 0.0357(11) Uani d 1 . .
    O O243 0.5320(3) 0.72836(15) 0.19576(17) 0.0469(9) Uani d 1 . .
    C C244 0.4930(3) 0.6839(2) 0.0664(2) 0.0350(10) Uani d 1 . .
    C C245 0.4556(3) 0.7151(2) 0.0011(2) 0.0322(10) Uani d 1 . .
    C C246 0.4277(4) 0.6870(2) -0.0763(3) 0.0503(13) Uani d 1 . .
    H H26C 0.3989 0.6432 -0.0707 0.075 Uiso calc 1 . .
    H H26D 0.4867 0.6835 -0.1047 0.075 Uiso calc 1 . .
    H H26E 0.3791 0.7156 -0.1043 0.075 Uiso calc 1 . .
    C C251 0.4786(3) 0.8545(2) 0.1224(3) 0.0335(10) Uani d 1 . .
    C C252 0.4571(4) 0.8667(2) 0.1973(3) 0.0463(12) Uani d 1 . .
    H H252 0.4323 0.8326 0.2275 0.056 Uiso calc 1 . .
    C C253 0.4722(4) 0.9291(3) 0.2275(3) 0.0581(15) Uani d 1 . .
    H H253 0.4585 0.9378 0.2789 0.070 Uiso calc 1 . .
    C C254 0.5068(4) 0.9786(3) 0.1836(3) 0.0551(15) Uani d 1 . .
    H H254 0.5167 1.0213 0.2048 0.066 Uiso calc 1 . .
    C C255 0.5271(4) 0.9666(2) 0.1094(3) 0.0507(14) Uani d 1 . .
    H H255 0.5507 1.0011 0.0792 0.061 Uiso calc 1 . .
    C C256 0.5132(3) 0.9043(2) 0.0783(3) 0.0403(11) Uani d 1 . .
    H H256 0.5275 0.8959 0.0269 0.048 Uiso calc 1 . .
loop_
    _atom_site_aniso_label
    _atom_site_aniso_U_11
    _atom_site_aniso_U_22
    _atom_site_aniso_U_33
    _atom_site_aniso_U_12
    _atom_site_aniso_U_13
    _atom_site_aniso_U_23
    C11 0.050(3) 0.038(3) 0.027(2) -0.007(2) 0.008(2) -0.007(2)
    C12 0.032(2) 0.035(3) 0.026(2) -0.0067(19) 0.0016(17) -0.0032(19)
    C13 0.036(2) 0.040(3) 0.025(2) 0.001(2) 0.0002(19) -0.002(2)
    O11 0.051(2) 0.048(2) 0.059(2) 0.0100(17) 0.0144(17) 0.0055(18)
    O12 0.059(2) 0.036(2) 0.066(2) -0.0092(17) 0.0056(18) -0.0056(18)
    C14 0.088(5) 0.041(3) 0.082(5) -0.006(3) -0.001(4) -0.004(3)
    C15 0.127(6) 0.059(4) 0.071(4) 0.014(4) -0.002(4) 0.005(4)
    O13 0.051(2) 0.076(3) 0.0313(18) -0.030(2) 0.0052(15) 0.0012(18)
    O14 0.053(2) 0.053(2) 0.0233(16) -0.0141(16) 0.0003(14) -0.0049(15)
    C16 0.068(4) 0.061(4) 0.030(3) -0.005(3) 0.007(2) 0.003(3)
    C17 0.132(7) 0.140(7) 0.035(3) -0.047(6) -0.001(4) -0.010(4)
    C121 0.027(2) 0.035(2) 0.023(2) -0.0067(18) 0.0005(16) 0.0011(19)
    C131 0.032(2) 0.032(2) 0.025(2) -0.0071(19) 0.0035(17) 0.0034(19)
    C132 0.031(2) 0.036(3) 0.029(2) -0.007(2) 0.0042(18) -0.005(2)
    C133 0.044(3) 0.038(3) 0.037(3) -0.012(2) 0.012(2) -0.011(2)
    C134 0.051(3) 0.029(3) 0.049(3) -0.003(2) 0.010(2) 0.001(2)
    Br14 0.0812(5) 0.0333(3) 0.1013(5) 0.0074(3) 0.0107(4) 0.0024(3)
    C135 0.042(3) 0.040(3) 0.056(3) 0.003(2) -0.011(2) 0.003(3)
    C136 0.040(3) 0.036(3) 0.040(3) -0.004(2) -0.009(2) -0.002(2)
    N141 0.034(2) 0.041(2) 0.0264(19) -0.0046(18) -0.0051(16) 0.0080(18)
    N142 0.036(2) 0.030(2) 0.0264(18) -0.0049(16) 0.0019(15) 0.0049(16)
    C143 0.035(2) 0.021(2) 0.029(2) -0.0025(19) -0.0009(18) -0.0066(18)
    O143 0.0299(16) 0.0314(17) 0.0348(16) -0.0037(13) -0.0050(13) -0.0006(14)
    C144 0.031(2) 0.025(2) 0.022(2) -0.0061(18) -0.0023(17) -0.0005(18)
    C145 0.031(2) 0.036(3) 0.029(2) -0.004(2) -0.0021(18) -0.001(2)
    C146 0.035(3) 0.067(4) 0.041(3) -0.008(2) -0.007(2) 0.009(3)
    C151 0.046(3) 0.034(3) 0.026(2) -0.017(2) 0.0057(19) -0.005(2)
    C152 0.045(3) 0.046(3) 0.047(3) -0.015(2) 0.011(2) -0.009(2)
    C153 0.057(3) 0.068(4) 0.066(4) -0.018(3) 0.028(3) -0.030(3)
    C154 0.090(5) 0.056(4) 0.044(3) -0.040(4) 0.025(3) -0.011(3)
    C155 0.079(4) 0.046(3) 0.035(3) -0.027(3) 0.011(3) -0.006(2)
    C156 0.065(3) 0.033(3) 0.027(2) -0.019(2) 0.005(2) 0.000(2)
    C21 0.039(3) 0.030(3) 0.067(4) 0.006(2) -0.007(3) -0.011(3)
    C22 0.039(3) 0.024(2) 0.039(3) 0.0002(19) -0.002(2) -0.001(2)
    C23 0.036(3) 0.030(3) 0.042(3) -0.003(2) 0.002(2) 0.008(2)
    O21 0.045(2) 0.042(2) 0.078(3) 0.0055(17) -0.0207(19) -0.0125(19)
    O22 0.041(2) 0.094(3) 0.076(3) -0.003(2) 0.0119(19) -0.016(3)
    C24 0.045(4) 0.104(6) 0.149(7) 0.001(4) 0.016(4) -0.021(5)
    C25 0.070(5) 0.140(8) 0.156(8) 0.022(5) 0.011(5) -0.026(7)
    O23 0.049(2) 0.0285(18) 0.054(2) -0.0010(15) -0.0072(16) -0.0006(16)
    O24 0.0442(19) 0.0356(19) 0.053(2) 0.0014(15) -0.0131(16) 0.0060(16)
    C26 0.051(3) 0.047(3) 0.073(4) 0.009(3) -0.009(3) 0.014(3)
    C27 0.061(4) 0.084(5) 0.107(5) 0.005(4) -0.018(4) 0.029(4)
    C221 0.046(3) 0.025(2) 0.029(2) 0.002(2) -0.0070(19) 0.000(2)
    C231 0.047(3) 0.025(2) 0.022(2) -0.001(2) -0.0022(19) 0.0038(19)
    C232 0.047(3) 0.035(3) 0.043(3) -0.002(2) -0.004(2) -0.009(2)
    C233 0.053(3) 0.043(3) 0.058(3) 0.000(3) 0.009(3) -0.012(3)
    C234 0.042(3) 0.048(3) 0.046(3) 0.001(2) 0.004(2) -0.006(3)
    Br24 0.0468(3) 0.0812(5) 0.0953(5) 0.0012(3) 0.0118(3) -0.0229(4)
    C235 0.052(3) 0.046(3) 0.047(3) -0.013(3) 0.003(2) -0.019(3)
    C236 0.046(3) 0.034(3) 0.040(3) 0.000(2) 0.001(2) -0.012(2)
    N241 0.042(2) 0.029(2) 0.031(2) 0.0054(17) -0.0103(16) 0.0030(17)
    N242 0.042(2) 0.026(2) 0.0300(19) 0.0036(17) -0.0079(16) 0.0003(16)
    C243 0.046(3) 0.023(2) 0.036(3) 0.004(2) -0.008(2) 0.005(2)
    O243 0.077(2) 0.0295(18) 0.0304(17) 0.0088(17) -0.0155(16) 0.0010(14)
    C244 0.038(3) 0.027(2) 0.038(3) 0.001(2) -0.007(2) 0.001(2)
    C245 0.035(2) 0.032(3) 0.029(2) 0.002(2) -0.0023(18) 0.001(2)
    C246 0.070(4) 0.043(3) 0.036(3) 0.006(3) -0.013(2) -0.005(2)
    C251 0.034(2) 0.025(2) 0.040(3) 0.0055(19) -0.0082(19) -0.002(2)
    C252 0.059(3) 0.034(3) 0.046(3) 0.003(2) 0.003(2) -0.003(2)
    C253 0.069(4) 0.044(3) 0.060(4) 0.008(3) -0.003(3) -0.013(3)
    C254 0.057(3) 0.031(3) 0.074(4) 0.002(3) -0.015(3) -0.010(3)
    C255 0.051(3) 0.032(3) 0.065(4) -0.003(2) -0.016(3) 0.009(3)
    C256 0.044(3) 0.030(3) 0.045(3) -0.001(2) -0.009(2) 0.004(2)
_geom_special_details
;
 All esds (except the esd in the dihedral angle between two l.s. planes)
 are estimated using the full covariance matrix.  The cell esds are taken
 into account individually in the estimation of esds in distances, angles
 and torsion angles; correlations between esds in cell parameters are only
 used when they are defined by crystal symmetry.  An approximate (isotropic)
 treatment of cell esds is used for estimating esds involving l.s. planes.
;
loop_
    _geom_bond_atom_site_label_1
    _geom_bond_atom_site_label_2
    _geom_bond_site_symmetry_2
    _geom_bond_distance
    _geom_bond_publ_flag
    C11 O11 . 1.196(5) ?
    C11 O12 . 1.315(5) ?
    C11 C12 . 1.524(6) ?
    C12 C13 . 1.526(6) ?
    C12 C121 . 1.545(5) ?
    C12 H12 . 1.0000 ?
    C13 O13 . 1.189(5) ?
    C13 O14 . 1.333(5) ?
    O12 C14 . 1.478(6) ?
    C14 C15 . 1.504(8) ?
    C14 H14A . 0.9900 ?
    C14 H14B . 0.9900 ?
    C15 H15A . 0.9800 ?
    C15 H15B . 0.9800 ?
    C15 H15C . 0.9800 ?
    O14 C16 . 1.477(5) ?
    C16 C17 . 1.475(7) ?
    C16 H16A . 0.9900 ?
    C16 H16B . 0.9900 ?
    C17 H17A . 0.9800 ?
    C17 H17B . 0.9800 ?
    C17 H17C . 0.9800 ?
    C121 C144 . 1.508(5) ?
    C121 C131 . 1.521(6) ?
    C121 H121 . 1.0000 ?
    C131 C136 . 1.379(6) ?
    C131 C132 . 1.393(6) ?
    C132 C133 . 1.369(6) ?
    C132 H132 . 0.9500 ?
    C133 C134 . 1.379(7) ?
    C133 H133 . 0.9500 ?
    C134 C135 . 1.369(7) ?
    C134 Br14 . 1.897(5) ?
    C135 C136 . 1.389(6) ?
    C135 H135 . 0.9500 ?
    C136 H136 . 0.9500 ?
    N141 C145 . 1.334(5) ?
    N141 N142 . 1.376(5) ?
    N141 H141 . 0.86(5) ?
    N142 C143 . 1.402(5) ?
    N142 C151 . 1.417(5) ?
    C143 O143 . 1.250(5) ?
    C143 C144 . 1.409(6) ?
    C144 C145 . 1.378(5) ?
    C145 C146 . 1.488(6) ?
    C146 H16C . 0.9800 ?
    C146 H16D . 0.9800 ?
    C146 H16E . 0.9800 ?
    C151 C152 . 1.368(7) ?
    C151 C156 . 1.389(6) ?
    C152 C153 . 1.409(7) ?
    C152 H152 . 0.9500 ?
    C153 C154 . 1.380(8) ?
    C153 H153 . 0.9500 ?
    C154 C155 . 1.345(8) ?
    C154 H154 . 0.9500 ?
    C155 C156 . 1.374(7) ?
    C155 H155 . 0.9500 ?
    C156 H156 . 0.9500 ?
    C21 O21 . 1.194(6) ?
    C21 O22 . 1.356(6) ?
    C21 C22 . 1.501(6) ?
    C22 C23 . 1.511(6) ?
    C22 C221 . 1.549(6) ?
    C22 H22 . 1.0000 ?
    C23 O23 . 1.202(5) ?
    C23 O24 . 1.323(5) ?
    O22 C24 . 1.462(7) ?
    C24 C25 . 1.407(10) ?
    C24 H24A . 0.9900 ?
    C24 H24B . 0.9900 ?
    C25 H25A . 0.9800 ?
    C25 H25B . 0.9800 ?
    C25 H25C . 0.9800 ?
    O24 C26 . 1.459(6) ?
    C26 C27 . 1.456(8) ?
    C26 H26A . 0.9900 ?
    C26 H26B . 0.9900 ?
    C27 H27A . 0.9800 ?
    C27 H27B . 0.9800 ?
    C27 H27C . 0.9800 ?
    C221 C244 . 1.510(6) ?
    C221 C231 . 1.518(6) ?
    C221 H221 . 1.0000 ?
    C231 C236 . 1.376(6) ?
    C231 C232 . 1.384(6) ?
    C232 C233 . 1.382(7) ?
    C232 H232 . 0.9500 ?
    C233 C234 . 1.371(7) ?
    C233 H233 . 0.9500 ?
    C234 C235 . 1.384(7) ?
    C234 Br24 . 1.898(5) ?
    C235 C236 . 1.377(7) ?
    C235 H235 . 0.9500 ?
    C236 H236 . 0.9500 ?
    N241 C245 . 1.342(5) ?
    N241 N242 . 1.382(5) ?
    N241 H241 . 0.95(5) ?
    N242 C243 . 1.385(5) ?
    N242 C251 . 1.418(5) ?
    C243 O243 . 1.257(5) ?
    C243 C244 . 1.420(6) ?
    C244 C245 . 1.367(6) ?
    C245 C246 . 1.487(6) ?
    C246 H26C . 0.9800 ?
    C246 H26D . 0.9800 ?
    C246 H26E . 0.9800 ?
    C251 C256 . 1.378(6) ?
    C251 C252 . 1.388(6) ?
    C252 C253 . 1.383(7) ?
    C252 H252 . 0.9500 ?
    C253 C254 . 1.371(8) ?
    C253 H253 . 0.9500 ?
    C254 C255 . 1.371(8) ?
    C254 H254 . 0.9500 ?
    C255 C256 . 1.385(7) ?
    C255 H255 . 0.9500 ?
    C256 H256 . 0.9500 ?
loop_
    _geom_angle_atom_site_label_1
    _geom_angle_atom_site_label_2
    _geom_angle_atom_site_label_3
    _geom_angle_site_symmetry_1
    _geom_angle_site_symmetry_3
    _geom_angle
    _geom_angle_publ_flag
    O11 C11 O12 . . 124.9(5) ?
    O11 C11 C12 . . 122.7(4) ?
    O12 C11 C12 . . 112.4(4) ?
    C11 C12 C13 . . 107.6(4) ?
    C11 C12 C121 . . 107.4(3) ?
    C13 C12 C121 . . 111.2(3) ?
    C11 C12 H12 . . 110.2 ?
    C13 C12 H12 . . 110.2 ?
    C121 C12 H12 . . 110.2 ?
    O13 C13 O14 . . 124.0(4) ?
    O13 C13 C12 . . 125.2(4) ?
    O14 C13 C12 . . 110.7(4) ?
    C11 O12 C14 . . 115.3(4) ?
    O12 C14 C15 . . 112.0(5) ?
    O12 C14 H14A . . 109.2 ?
    C15 C14 H14A . . 109.2 ?
    O12 C14 H14B . . 109.2 ?
    C15 C14 H14B . . 109.2 ?
    H14A C14 H14B . . 107.9 ?
    C14 C15 H15A . . 109.5 ?
    C14 C15 H15B . . 109.5 ?
    H15A C15 H15B . . 109.5 ?
    C14 C15 H15C . . 109.5 ?
    H15A C15 H15C . . 109.5 ?
    H15B C15 H15C . . 109.5 ?
    C13 O14 C16 . . 115.0(4) ?
    C17 C16 O14 . . 107.8(4) ?
    C17 C16 H16A . . 110.1 ?
    O14 C16 H16A . . 110.1 ?
    C17 C16 H16B . . 110.1 ?
    O14 C16 H16B . . 110.1 ?
    H16A C16 H16B . . 108.5 ?
    C16 C17 H17A . . 109.5 ?
    C16 C17 H17B . . 109.5 ?
    H17A C17 H17B . . 109.5 ?
    C16 C17 H17C . . 109.5 ?
    H17A C17 H17C . . 109.5 ?
    H17B C17 H17C . . 109.5 ?
    C144 C121 C131 . . 111.6(3) ?
    C144 C121 C12 . . 110.4(3) ?
    C131 C121 C12 . . 113.9(3) ?
    C144 C121 H121 . . 106.9 ?
    C131 C121 H121 . . 106.9 ?
    C12 C121 H121 . . 106.9 ?
    C136 C131 C132 . . 117.8(4) ?
    C136 C131 C121 . . 124.2(4) ?
    C132 C131 C121 . . 118.0(4) ?
    C133 C132 C131 . . 122.2(4) ?
    C133 C132 H132 . . 118.9 ?
    C131 C132 H132 . . 118.9 ?
    C132 C133 C134 . . 118.6(4) ?
    C132 C133 H133 . . 120.7 ?
    C134 C133 H133 . . 120.7 ?
    C135 C134 C133 . . 121.0(4) ?
    C135 C134 Br14 . . 119.7(4) ?
    C133 C134 Br14 . . 119.3(4) ?
    C134 C135 C136 . . 119.7(4) ?
    C134 C135 H135 . . 120.2 ?
    C136 C135 H135 . . 120.2 ?
    C131 C136 C135 . . 120.7(4) ?
    C131 C136 H136 . . 119.6 ?
    C135 C136 H136 . . 119.6 ?
    C145 N141 N142 . . 109.3(3) ?
    C145 N141 H141 . . 128(3) ?
    N142 N141 H141 . . 122(3) ?
    N141 N142 C143 . . 108.2(3) ?
    N141 N142 C151 . . 121.3(3) ?
    C143 N142 C151 . . 128.7(3) ?
    O143 C143 N142 . . 123.4(4) ?
    O143 C143 C144 . . 131.2(4) ?
    N142 C143 C144 . . 105.4(3) ?
    C145 C144 C143 . . 108.0(4) ?
    C145 C144 C121 . . 126.6(4) ?
    C143 C144 C121 . . 125.2(3) ?
    N141 C145 C144 . . 109.0(4) ?
    N141 C145 C146 . . 120.0(4) ?
    C144 C145 C146 . . 131.0(4) ?
    C145 C146 H16C . . 109.5 ?
    C145 C146 H16D . . 109.5 ?
    H16C C146 H16D . . 109.5 ?
    C145 C146 H16E . . 109.5 ?
    H16C C146 H16E . . 109.5 ?
    H16D C146 H16E . . 109.5 ?
    C152 C151 C156 . . 121.1(4) ?
    C152 C151 N142 . . 119.5(4) ?
    C156 C151 N142 . . 119.5(4) ?
    C151 C152 C153 . . 118.0(5) ?
    C151 C152 H152 . . 121.0 ?
    C153 C152 H152 . . 121.0 ?
    C154 C153 C152 . . 120.1(6) ?
    C154 C153 H153 . . 120.0 ?
    C152 C153 H153 . . 120.0 ?
    C155 C154 C153 . . 120.8(5) ?
    C155 C154 H154 . . 119.6 ?
    C153 C154 H154 . . 119.6 ?
    C154 C155 C156 . . 120.3(5) ?
    C154 C155 H155 . . 119.8 ?
    C156 C155 H155 . . 119.8 ?
    C155 C156 C151 . . 119.7(5) ?
    C155 C156 H156 . . 120.1 ?
    C151 C156 H156 . . 120.1 ?
    O21 C21 O22 . . 124.1(5) ?
    O21 C21 C22 . . 126.7(5) ?
    O22 C21 C22 . . 109.1(4) ?
    C21 C22 C23 . . 108.0(4) ?
    C21 C22 C221 . . 111.7(4) ?
    C23 C22 C221 . . 112.2(4) ?
    C21 C22 H22 . . 108.3 ?
    C23 C22 H22 . . 108.3 ?
    C221 C22 H22 . . 108.3 ?
    O23 C23 O24 . . 125.7(4) ?
    O23 C23 C22 . . 124.3(4) ?
    O24 C23 C22 . . 110.0(4) ?
    C21 O22 C24 . . 118.6(5) ?
    C25 C24 O22 . . 111.2(6) ?
    C25 C24 H24A . . 109.4 ?
    O22 C24 H24A . . 109.4 ?
    C25 C24 H24B . . 109.4 ?
    O22 C24 H24B . . 109.4 ?
    H24A C24 H24B . . 108.0 ?
    C24 C25 H25A . . 109.5 ?
    C24 C25 H25B . . 109.5 ?
    H25A C25 H25B . . 109.5 ?
    C24 C25 H25C . . 109.5 ?
    H25A C25 H25C . . 109.5 ?
    H25B C25 H25C . . 109.5 ?
    C23 O24 C26 . . 116.6(4) ?
    C27 C26 O24 . . 107.4(5) ?
    C27 C26 H26A . . 110.2 ?
    O24 C26 H26A . . 110.2 ?
    C27 C26 H26B . . 110.2 ?
    O24 C26 H26B . . 110.2 ?
    H26A C26 H26B . . 108.5 ?
    C26 C27 H27A . . 109.5 ?
    C26 C27 H27B . . 109.5 ?
    H27A C27 H27B . . 109.5 ?
    C26 C27 H27C . . 109.5 ?
    H27A C27 H27C . . 109.5 ?
    H27B C27 H27C . . 109.5 ?
    C244 C221 C231 . . 113.6(4) ?
    C244 C221 C22 . . 109.2(4) ?
    C231 C221 C22 . . 111.8(3) ?
    C244 C221 H221 . . 107.3 ?
    C231 C221 H221 . . 107.3 ?
    C22 C221 H221 . . 107.3 ?
    C236 C231 C232 . . 117.6(4) ?
    C236 C231 C221 . . 122.2(4) ?
    C232 C231 C221 . . 120.2(4) ?
    C233 C232 C231 . . 121.6(4) ?
    C233 C232 H232 . . 119.2 ?
    C231 C232 H232 . . 119.2 ?
    C234 C233 C232 . . 119.3(5) ?
    C234 C233 H233 . . 120.4 ?
    C232 C233 H233 . . 120.4 ?
    C233 C234 C235 . . 120.2(5) ?
    C233 C234 Br24 . . 120.5(4) ?
    C235 C234 Br24 . . 119.2(4) ?
    C236 C235 C234 . . 119.2(4) ?
    C236 C235 H235 . . 120.4 ?
    C234 C235 H235 . . 120.4 ?
    C231 C236 C235 . . 121.8(4) ?
    C231 C236 H236 . . 119.1 ?
    C235 C236 H236 . . 119.1 ?
    C245 N241 N242 . . 108.3(3) ?
    C245 N241 H241 . . 130(3) ?
    N242 N241 H241 . . 117(3) ?
    N241 N242 C243 . . 108.5(3) ?
    N241 N242 C251 . . 120.6(3) ?
    C243 N242 C251 . . 128.2(3) ?
    O243 C243 N242 . . 121.6(4) ?
    O243 C243 C244 . . 132.5(4) ?
    N242 C243 C244 . . 106.0(4) ?
    C245 C244 C243 . . 107.3(4) ?
    C245 C244 C221 . . 125.8(4) ?
    C243 C244 C221 . . 126.9(4) ?
    N241 C245 C244 . . 109.8(4) ?
    N241 C245 C246 . . 121.3(4) ?
    C244 C245 C246 . . 129.0(4) ?
    C245 C246 H26C . . 109.5 ?
    C245 C246 H26D . . 109.5 ?
    H26C C246 H26D . . 109.5 ?
    C245 C246 H26E . . 109.5 ?
    H26C C246 H26E . . 109.5 ?
    H26D C246 H26E . . 109.5 ?
    C256 C251 C252 . . 120.4(4) ?
    C256 C251 N242 . . 120.9(4) ?
    C252 C251 N242 . . 118.7(4) ?
    C253 C252 C251 . . 119.2(5) ?
    C253 C252 H252 . . 120.4 ?
    C251 C252 H252 . . 120.4 ?
    C254 C253 C252 . . 120.4(5) ?
    C254 C253 H253 . . 119.8 ?
    C252 C253 H253 . . 119.8 ?
    C253 C254 C255 . . 120.3(5) ?
    C253 C254 H254 . . 119.9 ?
    C255 C254 H254 . . 119.9 ?
    C254 C255 C256 . . 120.1(5) ?
    C254 C255 H255 . . 119.9 ?
    C256 C255 H255 . . 119.9 ?
    C251 C256 C255 . . 119.6(5) ?
    C251 C256 H256 . . 120.2 ?
    C255 C256 H256 . . 120.2 ?
loop_
    _geom_torsion_atom_site_label_1
    _geom_torsion_atom_site_label_2
    _geom_torsion_atom_site_label_3
    _geom_torsion_atom_site_label_4
    _geom_torsion_site_symmetry_1
    _geom_torsion_site_symmetry_2
    _geom_torsion_site_symmetry_3
    _geom_torsion_site_symmetry_4
    _geom_torsion
    _geom_torsion_publ_flag
    O11 C11 C12 C13 . . . . -53.2(5) ?
    O12 C11 C12 C13 . . . . 129.4(4) ?
    O11 C11 C12 C121 . . . . 66.6(5) ?
    O12 C11 C12 C121 . . . . -110.9(4) ?
    C11 C12 C13 O13 . . . . 99.4(5) ?
    C121 C12 C13 O13 . . . . -17.9(6) ?
    C11 C12 C13 O14 . . . . -78.2(4) ?
    C121 C12 C13 O14 . . . . 164.5(3) ?
    O11 C11 O12 C14 . . . . -1.2(7) ?
    C12 C11 O12 C14 . . . . 176.1(4) ?
    C11 O12 C14 C15 . . . . -83.1(6) ?
    O13 C13 O14 C16 . . . . -0.4(7) ?
    C12 C13 O14 C16 . . . . 177.3(4) ?
    C13 O14 C16 C17 . . . . 175.9(5) ?
    C11 C12 C121 C144 . . . . 52.8(4) ?
    C13 C12 C121 C144 . . . . 170.2(3) ?
    C11 C12 C121 C131 . . . . 179.2(3) ?
    C13 C12 C121 C131 . . . . -63.4(4) ?
    C144 C121 C131 C136 . . . . 101.4(5) ?
    C12 C121 C131 C136 . . . . -24.4(6) ?
    C144 C121 C131 C132 . . . . -78.3(5) ?
    C12 C121 C131 C132 . . . . 155.9(4) ?
    C136 C131 C132 C133 . . . . -0.1(6) ?
    C121 C131 C132 C133 . . . . 179.6(4) ?
    C131 C132 C133 C134 . . . . 0.4(7) ?
    C132 C133 C134 C135 . . . . -0.6(7) ?
    C132 C133 C134 Br14 . . . . 179.5(3) ?
    C133 C134 C135 C136 . . . . 0.5(8) ?
    Br14 C134 C135 C136 . . . . -179.7(4) ?
    C132 C131 C136 C135 . . . . 0.0(7) ?
    C121 C131 C136 C135 . . . . -179.8(4) ?
    C134 C135 C136 C131 . . . . -0.1(8) ?
    C145 N141 N142 C143 . . . . -2.8(5) ?
    C145 N141 N142 C151 . . . . -168.6(4) ?
    N141 N142 C143 O143 . . . . -176.5(4) ?
    C151 N142 C143 O143 . . . . -12.1(7) ?
    N141 N142 C143 C144 . . . . 2.8(4) ?
    C151 N142 C143 C144 . . . . 167.3(4) ?
    O143 C143 C144 C145 . . . . 177.4(4) ?
    N142 C143 C144 C145 . . . . -1.9(5) ?
    O143 C143 C144 C121 . . . . 1.9(7) ?
    N142 C143 C144 C121 . . . . -177.3(4) ?
    C131 C121 C144 C145 . . . . 118.5(5) ?
    C12 C121 C144 C145 . . . . -113.8(5) ?
    C131 C121 C144 C143 . . . . -66.9(5) ?
    C12 C121 C144 C143 . . . . 60.8(5) ?
    N142 N141 C145 C144 . . . . 1.6(5) ?
    N142 N141 C145 C146 . . . . -178.5(4) ?
    C143 C144 C145 N141 . . . . 0.2(5) ?
    C121 C144 C145 N141 . . . . 175.6(4) ?
    C143 C144 C145 C146 . . . . -179.7(5) ?
    C121 C144 C145 C146 . . . . -4.3(8) ?
    N141 N142 C151 C152 . . . . -159.2(4) ?
    C143 N142 C151 C152 . . . . 38.2(6) ?
    N141 N142 C151 C156 . . . . 21.3(6) ?
    C143 N142 C151 C156 . . . . -141.4(4) ?
    C156 C151 C152 C153 . . . . 0.8(7) ?
    N142 C151 C152 C153 . . . . -178.7(4) ?
    C151 C152 C153 C154 . . . . -1.2(7) ?
    C152 C153 C154 C155 . . . . -0.4(8) ?
    C153 C154 C155 C156 . . . . 2.4(8) ?
    C154 C155 C156 C151 . . . . -2.7(7) ?
    C152 C151 C156 C155 . . . . 1.1(7) ?
    N142 C151 C156 C155 . . . . -179.3(4) ?
    O21 C21 C22 C23 . . . . -107.6(5) ?
    O22 C21 C22 C23 . . . . 69.1(5) ?
    O21 C21 C22 C221 . . . . 16.2(7) ?
    O22 C21 C22 C221 . . . . -167.1(4) ?
    C21 C22 C23 O23 . . . . 47.9(6) ?
    C221 C22 C23 O23 . . . . -75.6(6) ?
    C21 C22 C23 O24 . . . . -133.6(4) ?
    C221 C22 C23 O24 . . . . 102.9(4) ?
    O21 C21 O22 C24 . . . . -1.9(8) ?
    C22 C21 O22 C24 . . . . -178.7(5) ?
    C21 O22 C24 C25 . . . . -95.2(8) ?
    O23 C23 O24 C26 . . . . 1.9(7) ?
    C22 C23 O24 C26 . . . . -176.5(4) ?
    C23 O24 C26 C27 . . . . 154.1(5) ?
    C21 C22 C221 C244 . . . . 68.2(5) ?
    C23 C22 C221 C244 . . . . -170.4(3) ?
    C21 C22 C221 C231 . . . . -165.2(4) ?
    C23 C22 C221 C231 . . . . -43.8(5) ?
    C244 C221 C231 C236 . . . . 32.4(6) ?
    C22 C221 C231 C236 . . . . -91.8(5) ?
    C244 C221 C231 C232 . . . . -149.2(4) ?
    C22 C221 C231 C232 . . . . 86.7(5) ?
    C236 C231 C232 C233 . . . . 3.6(7) ?
    C221 C231 C232 C233 . . . . -174.9(4) ?
    C231 C232 C233 C234 . . . . -0.4(8) ?
    C232 C233 C234 C235 . . . . -3.5(8) ?
    C232 C233 C234 Br24 . . . . 176.8(4) ?
    C233 C234 C235 C236 . . . . 4.1(8) ?
    Br24 C234 C235 C236 . . . . -176.3(4) ?
    C232 C231 C236 C235 . . . . -3.1(7) ?
    C221 C231 C236 C235 . . . . 175.4(4) ?
    C234 C235 C236 C231 . . . . -0.7(7) ?
    C245 N241 N242 C243 . . . . 5.1(5) ?
    C245 N241 N242 C251 . . . . 167.8(4) ?
    N241 N242 C243 O243 . . . . 175.8(4) ?
    C251 N242 C243 O243 . . . . 14.7(7) ?
    N241 N242 C243 C244 . . . . -3.3(5) ?
    C251 N242 C243 C244 . . . . -164.4(4) ?
    O243 C243 C244 C245 . . . . -178.5(5) ?
    N242 C243 C244 C245 . . . . 0.4(5) ?
    O243 C243 C244 C221 . . . . 0.1(9) ?
    N242 C243 C244 C221 . . . . 179.1(4) ?
    C231 C221 C244 C245 . . . . 98.6(5) ?
    C22 C221 C244 C245 . . . . -135.8(4) ?
    C231 C221 C244 C243 . . . . -79.8(6) ?
    C22 C221 C244 C243 . . . . 45.8(6) ?
    N242 N241 C245 C244 . . . . -4.8(5) ?
    N242 N241 C245 C246 . . . . 174.0(4) ?
    C243 C244 C245 N241 . . . . 2.7(5) ?
    C221 C244 C245 N241 . . . . -175.9(4) ?
    C243 C244 C245 C246 . . . . -176.0(5) ?
    C221 C244 C245 C246 . . . . 5.4(8) ?
    N241 N242 C251 C256 . . . . -29.9(6) ?
    C243 N242 C251 C256 . . . . 129.2(5) ?
    N241 N242 C251 C252 . . . . 151.4(4) ?
    C243 N242 C251 C252 . . . . -49.5(6) ?
    C256 C251 C252 C253 . . . . -0.9(7) ?
    N242 C251 C252 C253 . . . . 177.8(4) ?
    C251 C252 C253 C254 . . . . 0.8(8) ?
    C252 C253 C254 C255 . . . . -0.2(8) ?
    C253 C254 C255 C256 . . . . -0.4(8) ?
    C252 C251 C256 C255 . . . . 0.4(7) ?
    N242 C251 C256 C255 . . . . -178.3(4) ?
    C254 C255 C256 C251 . . . . 0.3(7) ?
loop_
    _geom_hbond_atom_site_label_D
    _geom_hbond_atom_site_label_H
    _geom_hbond_atom_site_label_A
    _geom_hbond_site_symmetry_A
    _geom_hbond_distance_DH
    _geom_hbond_distance_HA
    _geom_hbond_distance_DA
    _geom_hbond_angle_DHA
    _geom_hbond_publ_flag
    N141 H141 O243 . 0.86(5) 1.85(5) 2.678(5) 162(4) no
    N241 H241 O143 4_575 0.95(4) 1.74(4) 2.690(5) 175(4) no
    C14 H14A O21 4_676 0.99 2.32 3.288(7) 166 no
    C132 H132 O13 3_666 0.95 2.55 3.359(5) 144 no
    C235 H235 Cg1 . 0.95 2.64 3.372(6) 134 no
_shelx_space_group_comment
;
The symmetry employed for this shelxl refinement is uniquely defined
by the following loop, which should always be used as a source of
symmetry information in preference to the above space-group names.
They are only intended as comments.
;
_shelx_estimated_absorpt_T_min     0.514
_shelx_estimated_absorpt_T_max     0.679
_shelx_hkl_file
;
   0   0   3 10.2019 6.22851   6
   0   0   4 9067.23 100.256   6
   0   0   5 2.82470 7.84513   1
   0   0   5-4.18840 11.1421   6
   0   0   6 5671.22 83.3047   1
   0   0   6 5432.87 97.7292   6
   0   0   7-6.16303 11.8566   6
   0   0   7 2.16360 8.61016   1
   0   0  -7 3.99573 7.04711   5
   0   0  -8 2383.54 54.3680   5
   0   0   8 2481.81 63.4823   1
   0   0   8 2393.31 76.5054   6
   0   0   9 0.10184 10.1972   1
   0   0  -9-1.18061 8.18858   5
   0   0   9-0.41225 17.6119   6
   0   0  10 2038.40 79.9123   6
   0   0 -10 1715.10 50.7380   5
   0   0  10 1889.69 62.5239   1
   0   0  11 8.10080 11.8708   1
   0   0  11 10.0536 21.3577   6
   0   0  12 236.701 27.8108   1
   0   0  12 183.306 30.7952   6
   0   0  13-1.26867 22.9140   6
   0   0  14 2541.61 108.110   6
   0   0  15-5.37800 28.7293   6
   0   0  16-4.29954 28.9597   6
   0   0  17-18.6364 31.0555   6
   0   0  18 166.964 45.3533   6
   0   0 -18 225.361 43.3814   3
   0   0 -19 52.6327 32.1981   3
   0   0  19-141.181 48.1351   6
   0   0 -20-4.17315 27.4951   3
   0   0 -21 32.7982 36.5045   3
   0   0 -22 59.7258 41.1466   3
   0  -1   2 11818.3 80.9303   1
   0  -1   3 3458.10 50.9610   1
   0  -1   3 3696.66 54.9446   6
   0   1   3 3758.25 57.6676   6
   0   1   4 1937.90 48.6289   6
   0  -1   4 1765.67 42.0995   1
   0  -1   4 1941.35 40.2449   4
   0  -1   4 1973.56 46.7253   6
   0  -1   5 13794.5 135.482   6
   0   1  -5 13526.2 124.982   5
   0  -1   5 12898.5 125.179   1
   0  -1   5 13776.2 121.001   4
   0   1   5 14097.7 143.432   6
   0  -1   6 741.124 36.5535   6
   0   1   6 859.767 31.0143   1
   0   1   6 821.568 39.2060   6
   0   1  -6 805.016 33.0444   5
   0  -1   6 775.143 32.0968   4
   0  -1   6 795.431 34.3792   1
   0   1   7 5786.98 88.3909   1
   0   1   7 5837.12 110.069   6
   0  -1   7 5766.38 107.386   6
   0  -1   7 5736.21 94.3049   1
   0   1  -7 5637.55 90.5383   5
   0   1   8 2769.18 64.5405   1
   0  -1   8 2873.40 81.6187   6
   0   1  -8 2696.51 66.1631   5
   0   1   8 2720.78 82.0635   6
   0  -1   8 2853.13 70.5163   1
   0  -1   9 35.2142 13.2953   1
   0  -1   9 34.0642 19.0303   6
   0   1   9 5.08894 9.16348   1
   0   1  -9 18.9362 9.82452   5
   0   1   9 37.1824 19.5334   6
   0  -1  10 98.4644 18.2276   1
   0   1  10 91.9738 15.1059   1
   0  -1  10 55.2035 18.0259   6
   0   1  10 50.4068 19.0875   6
   0   1 -10 75.7926 14.0057   5
   0  -1  11 143.643 28.3265   6
   0   1  11 142.919 19.9340   1
   0   1  11 161.036 28.3896   6
   0  -1  11 120.118 20.4081   1
   0   1  12 106.671 19.8012   1
   0  -1  12 56.9919 22.9457   6
   0  -1  12 117.994 22.5404   1
   0   1  12 49.5376 22.9404   6
   0   1  13 636.732 55.0412   6
   0  -1  13 597.204 53.6921   6
   0   1  13 804.217 47.5158   1
   0   1  14 335.062 44.7723   6
   0  -1  14 355.076 46.2516   6
   0   1  15 265.186 45.3608   6
   0  -1  15 319.358 46.8426   6
   0   1  16 104.785 38.9439   6
   0  -1  16 37.0175 29.8226   6
   0  -1  17 37.8206 30.9006   6
   0   1  17 4.70021 33.7090   6
   0  -1  18 108.865 39.1158   6
   0   1 -18 192.800 40.7877   3
   0  -1  19 18.3910 34.0792   6
   0   1 -19 27.7425 28.8809   3
   0  -1 -19 53.8236 31.0816   3
   0  -1  20-24.9215 39.8594   6
   0  -1 -20 53.8783 35.1930   3
   0   1 -20 26.2504 29.5082   3
   0  -1 -21 1.84857 32.3336   3
   0  -1  21-47.1739 47.1854   6
   0   1 -21 50.0060 35.7835   3
   0   1 -22 83.7881 40.0255   3
   0  -1 -22 90.6013 43.2672   3
   0  -2   2 1548.88 32.5088   6
   0  -2   2 1558.55 32.6436   1
   0   2  -3 17843.7 143.623   5
   0  -2   3 17723.8 124.525   6
   0  -2   3 18655.6 128.352   1
   0   2   3 17708.7 94.6764   2
   0  -2   4 9724.89 102.758   1
   0  -2   4 9622.09 86.8662   4
   0  -2   4 9924.40 105.001   6
   0   2  -4 9766.08 113.889   5
   0   2  -5 3511.51 72.0697   5
   0   2   5 3202.91 74.6234   6
   0  -2   5 3448.21 68.6225   6
   0  -2   5 3328.66 57.5309   4
   0  -2   5 3398.71 67.0404   1
   0   2  -6 4596.84 87.6720   5
   0   2   6 4712.06 96.5555   6
   0  -2   6 4652.19 82.5890   1
   0  -2   6 4704.01 75.6098   4
   0  -2   6 4734.35 89.0736   6
   0  -2   7 13.9550 9.97318   1
   0   2   7 22.7485 8.91419   1
   0  -2   7 15.1923 8.83475   4
   0   2  -7 23.9669 10.5495   5
   0   2   7 3.15756 14.1335   6
   0  -2   7 3.82337 11.0705   6
   0   2   8 248.523 20.2427   1
   0   2  -8 195.599 20.8943   5
   0  -2   8 195.716 20.2780   4
   0  -2   8 174.194 23.7879   6
   0   2   8 138.888 22.4466   6
   0  -2   8 253.832 23.4275   1
   0  -2   9 745.328 46.2006   6
   0   2   9 772.466 35.3125   1
   0   2  -9 736.864 39.9402   5
   0  -2   9 693.793 39.0963   1
   0   2   9 741.232 48.9826   6
   0   2  10 596.504 33.7042   1
   0  -2  10 538.620 41.7974   6
   0   2  10 486.289 43.1638   6
   0  -2  10 625.704 39.2047   1
   0   2 -10 543.557 36.3106   5
   0   2  11 41.4867 12.0580   1
   0  -2  11 49.5174 20.5781   6
   0  -2  11 45.1040 15.5946   1
   0   2  11 40.5305 23.7592   6
   0   2  12 173.435 33.7585   6
   0   2  12 226.100 25.1729   1
   0  -2  12 199.112 33.3434   6
   0  -2  13 628.943 54.0796   6
   0   2  13 561.021 52.4703   6
   0  -2  14 146.952 33.2226   6
   0   2  14 87.9385 28.7962   6
   0   2  15 140.744 33.8130   6
   0  -2  15 94.6700 32.7450   6
   0  -2  16 438.339 55.0629   6
   0   2 -16 409.616 48.1868   3
   0   2 -17 207.279 36.2000   3
   0  -2  17 223.838 42.4122   6
   0   2 -18-38.8933 27.1473   3
   0  -2  18-28.5781 37.2748   6
   0   2 -19 54.7789 30.9852   3
   0  -2  19-21.4857 40.4049   6
   0  -2 -20-0.46255 29.3884   3
   0   2 -20 60.1978 36.5406   3
   0  -2  20 46.9106 39.4755   6
   0  -2  21 11.0733 42.9428   6
   0  -2 -21 53.1931 38.8908   3
   0   2 -21 39.0312 34.2937   3
   0   2 -22 183.668 46.5516   3
   0  -2 -22 122.359 44.9759   3
   0   3   0 1.13412 7.03126   5
   0   3   0 2.03458 3.43494   1
   0  -3   0 5.95397 3.66724   1
   0  -3   1 20049.7 110.450   1
   0   3  -1 21652.3 158.115   5
   0   3  -1 21814.9 118.474   1
   0  -3   2 19300.3 124.292   1
   0   3  -2 19430.1 161.501   5
   0   3  -2 19252.8 128.525   1
   0  -3   2 19613.0 126.972   6
   0  -3   3 1454.68 38.5086   6
   0   3  -3 1358.62 46.4793   5
   0  -3   3 1289.02 36.9705   1
   0  -3   4 3564.81 65.5873   1
   0   3  -4 3552.98 78.3073   5
   0  -3   4 4261.39 75.3439   6
   0   3   4 3448.59 46.2758   2
   0  -3   5 5284.71 71.8988   4
   0   3  -5 5520.55 100.904   5
   0  -3   5 5507.15 87.9128   1
   0   3   5 5218.24 69.4437   2
   0  -3   5 5704.37 89.8039   6
   0   3  -6 352.430 28.1770   5
   0  -3   6 325.040 25.3301   6
   0  -3   6 339.103 21.1053   4
   0  -3   6 403.808 27.2647   1
   0   3   6 356.247 21.8304   2
   0  -3   7 378.063 29.5918   6
   0  -3   7 364.797 27.5539   1
   0   3   7 382.204 20.5766   1
   0   3  -7 400.849 30.6681   5
   0  -3   7 430.022 25.8785   4
   0  -3   8 864.596 42.7509   1
   0  -3   8 850.258 37.9789   4
   0  -3   8 827.120 45.3614   6
   0   3  -8 855.235 45.2930   5
   0   3   8 841.261 32.8798   1
   0   3   9 332.246 23.1245   1
   0   3  -9 336.497 29.9069   5
   0  -3   9 351.042 26.5359   4
   0  -3   9 315.112 31.5443   6
   0  -3   9 333.711 29.2410   1
   0  -3  10 421.431 33.9731   1
   0   3 -10 372.847 32.9318   5
   0   3  10 418.046 27.1976   1
   0  -3  10 397.130 37.5029   6
   0   3  11 44.6406 17.3015   2
   0  -3  11 32.8206 21.3650   6
   0   3 -11 63.8006 19.7813   5
   0   3  11 91.3856 16.2567   1
   0  -3  12 27.0898 21.6842   6
   0  -3  13 85.2045 28.6490   6
   0  -3  14 1378.60 82.6341   6
   0   3 -15 56.9800 24.9374   3
   0  -3  15-29.6284 30.0928   6
   0   3 -16 581.404 56.1123   3
   0  -3  16 551.141 59.2643   6
   0   3 -17 315.574 45.7006   3
   0  -3  17 421.988 58.3812   6
   0   3 -18 55.0103 31.6967   3
   0  -3  18-29.2205 31.1878   6
   0  -3  19-10.8347 34.5585   6
   0   3 -19 13.5696 29.1434   3
   0  -3 -20 10.3204 29.8432   3
   0   3 -20 44.2125 34.1730   3
   0  -3  20 22.7193 35.6556   6
   0   3 -21-10.4055 34.0557   3
   0  -3  21-48.4229 48.2283   6
   0  -3 -21 80.9391 39.7028   3
   0   3 -22 34.8296 33.4295   3
   0  -3  22 21.9474 46.6346   6
   0   4   0 520.786 27.5926   5
   0  -4   0 494.735 17.6720   1
   0   4   0 540.484 18.0570   1
   0   4   1 148.505 15.5034   5
   0  -4   1 174.845 12.7077   1
   0  -4  -1 154.448 9.08836   1
   0   4  -1 155.971 17.7214   5
   0   4  -1 163.334 12.7904   1
   0   4   1 167.444 9.05753   1
   0  -4   2 38.5057 8.34501   1
   0  -4   2 59.0051 10.6427   6
   0   4   2 37.7666 8.37855   5
   0   4  -2 48.6138 13.8264   5
   0   4  -2 45.9019 9.95404   1
   0  -4   3 17850.9 145.472   6
   0   4  -3 18175.4 184.100   5
   0  -4   3 17964.8 143.393   1
   0   4  -4 17833.4 189.984   5
   0   4  -4 17843.2 121.274   3
   0  -4   4 17536.3 152.604   1
   0  -4   4 18820.6 159.860   6
   0   4   5 3504.89 49.1785   2
   0  -4   5 3568.58 74.1145   1
   0   4  -5 3669.89 89.5682   5
   0   4  -5 3688.85 63.4689   3
   0  -4   5 3728.70 76.7893   6
   0  -4   6 1330.07 48.6288   1
   0   4   6 1206.22 34.9565   2
   0  -4   6 1152.58 37.5344   4
   0   4  -6 1262.95 55.3783   5
   0  -4   6 1193.84 46.8442   6
   0   4  -6 1295.80 42.0609   3
   0  -4   7 1549.17 55.9327   1
   0   4   7 1678.05 47.1837   2
   0  -4   7 1569.40 58.0692   6
   0  -4   7 1647.97 48.0573   4
   0   4  -7 1583.93 64.0462   5
   0   4   8 1640.33 42.4543   1
   0   4  -8 1629.55 66.2040   5
   0  -4   8 1519.03 58.2672   1
   0  -4   8 1602.52 50.6763   4
   0   4   8 1717.59 52.8513   2
   0  -4   8 1703.30 64.0711   6
   0   4   9 9719.42 136.623   2
   0   4   9 9767.02 111.454   1
   0  -4   9 9382.39 157.953   6
   0  -4   9 9330.92 130.121   4
   0   4  -9 9701.36 165.426   5
   0  -4   9 9562.65 150.023   1
   0   4  10 2.80698 8.96620   1
   0   4  10-8.29798 10.6044   2
   0   4 -10-4.25646 16.2341   5
   0  -4  10 3.97197 10.6722   4
   0  -4  10-0.72352 14.7700   1
   0  -4  10 0.53845 15.5386   6
   0   4  11 3079.24 88.6033   2
   0  -4  11 2947.92 98.4270   6
   0   4  11 3251.79 73.6355   1
   0   4 -11 3042.87 98.8040   5
   0  -4  12 253.478 34.8413   6
   0   4 -12 266.347 32.2442   3
   0  -4  13 376.665 45.1790   6
   0   4 -13 455.248 43.9625   3
   0   4 -14 976.292 64.4429   3
   0  -4  14 1014.91 70.7781   6
   0  -4  15-5.67051 27.1165   6
   0   4 -15 31.7006 24.3146   3
   0  -4  16 77.4642 32.1008   6
   0   4 -16 56.1813 25.8133   3
   0   4 -17 110.874 30.9886   3
   0  -4  17 85.2140 35.6551   6
   0   4 -18 10.8106 26.2875   3
   0  -4  18-12.8480 35.2446   6
   0  -4  19-21.5007 38.3187   6
   0   4 -19 103.355 34.8513   3
   0   4 -20 54.8999 30.9909   3
   0  -4  20 130.019 48.1765   6
   0   4 -21 89.5978 38.0143   3
   0  -4  21-8.93288 43.1542   6
   0  -4 -21 32.0678 35.6745   3
   0   5   0-4.57648 10.9673   5
   0  -5   0 6.33971 5.98358   1
   0   5   0 3.37976 5.96736   1
   0  -5   1 4352.12 63.8223   1
   0   5   1 4479.68 84.4710   5
   0   5  -1 3622.73 63.2842   1
   0   5   1 4543.83 50.1108   1
   0   5  -1 4509.02 92.6878   5
   0  -5  -1 4473.95 50.3493   1
   0   5   2 38471.9 230.266   5
   0   5  -2 38349.2 278.208   5
   0  -5   2 38615.2 219.885   6
   0   5   2 36990.8 120.954   1
   0  -5   2 38235.7 204.956   1
   0   5  -2 38715.4 212.067   1
   0   5  -3 1339.18 54.9526   5
   0  -5   3 1391.92 42.7729   1
   0   5   3 1375.31 41.0802   5
   0  -5   3 1326.44 43.8026   6
   0   5  -4 759.975 24.2639   3
   0  -5   4 718.662 34.4159   6
   0   5  -4 695.922 42.0366   5
   0  -5   4 723.235 33.6470   1
   0   5  -5 4579.94 107.843   5
   0  -5   5 4288.13 84.8630   1
   0   5  -5 4464.51 67.4213   3
   0  -5   5 4413.04 86.0173   6
   0   5  -6 4012.65 104.226   5
   0   5  -6 4063.61 72.7513   3
   0  -5   6 3850.76 88.1262   6
   0  -5   6 3937.48 86.3335   1
   0  -5   7 919.272 44.6278   1
   0   5  -7 834.857 49.6744   5
   0  -5   7 832.983 34.2550   4
   0  -5   7 880.080 44.8663   6
   0   5  -7 889.809 38.8376   3
   0   5   7 923.586 31.5931   2
   0   5  -8 111.116 17.3691   3
   0   5  -8 125.636 23.2847   5
   0   5   8 151.226 13.1169   1
   0  -5   8 139.770 17.3732   4
   0  -5   8 139.451 21.6830   1
   0  -5   8 59.2079 17.9730   6
   0   5   8 136.902 14.8792   2
   0  -5   9 189.660 20.6834   4
   0   5   9 194.901 19.7188   2
   0  -5   9 195.444 24.6074   1
   0   5  -9 197.889 22.1798   3
   0   5  -9 155.185 26.5095   5
   0   5   9 199.232 16.5822   1
   0  -5   9 165.590 25.3896   6
   0  -5  10 154.510 20.1617   4
   0   5 -10 178.707 28.0768   5
   0   5 -10 171.130 23.1867   3
   0  -5  10 175.044 27.8314   6
   0   5  10 160.501 19.3199   2
   0   5  10 170.731 16.3426   1
   0   5 -11 20.9192 18.5926   5
   0   5 -11 11.5654 14.4286   3
   0  -5  11 6.51253 18.0953   6
   0  -5  11 13.9938 12.6839   4
   0   5 -12-13.1442 19.1318   5
   0   5 -12 16.2661 16.8770   3
   0  -5  12 15.4580 20.8723   6
   0  -5  13 213.174 36.6903   6
   0   5 -13 257.148 31.6579   3
   0   5 -14 1190.21 68.5574   3
   0  -5  14 1130.05 75.4644   6
   0   5 -15 210.513 34.4977   3
   0  -5  15 152.058 36.5792   6
   0   5 -16 126.432 31.3898   3
   0  -5  16 124.591 36.9163   6
   0   5 -17 49.8686 27.3015   3
   0  -5  17 18.3348 30.9029   6
   0   5 -18 46.4189 27.6651   3
   0  -5  18 35.0439 36.8153   6
   0  -5  19-1.96954 35.4281   6
   0   5 -19-1.09778 26.9290   3
   0  -5  20 129.946 44.6543   6
   0  -5 -21 8.95550 34.2667   3
   0  -5  21 76.3042 42.1443   6
   0   6   0 825.664 27.9050   1
   0  -6   0 717.765 26.1794   1
   0   6   0 848.389 42.0345   5
   0   6  -1 261.013 25.3015   5
   0   6   1 286.330 26.0943   5
   0  -6  -1 278.118 14.9807   1
   0  -6   1 252.964 17.9196   1
   0   6   1 284.537 15.0278   1
   0   6  -1 259.501 19.1682   1
   0   6   2 357.560 14.1376   1
   0   6  -2 297.596 28.7485   5
   0   6   2 341.551 26.1505   5
   0   6  -2 251.245 22.5205   1
   0  -6   2 354.059 21.9692   1
   0  -6   3 1197.97 42.2989   1
   0   6   3 1218.80 43.8530   5
   0   6   3 1109.84 20.3593   1
   0   6  -3 1131.76 54.5480   5
   0  -6   3 1143.13 43.0761   6
   0  -6   4 80.1566 14.0005   1
   0  -6   4 93.9538 15.2478   6
   0   6  -4 101.762 20.1321   5
   0   6  -4 78.7566 8.83588   3
   0   6   4 94.9260 13.5168   5
   0  -6   5 1236.33 48.1349   1
   0   6  -5 1157.59 59.0719   5
   0  -6   5 1096.11 46.3447   6
   0   6  -5 1142.45 33.4429   3
   0   6  -6 2540.24 89.1502   5
   0  -6   6 2401.68 70.6054   6
   0   6  -6 2503.19 55.3689   3
   0  -6   6 2556.04 71.8888   1
   0  -6   7 2461.45 74.5796   1
   0   6  -7 2306.43 86.7324   5
   0   6  -7 2327.93 58.9751   3
   0  -6   7 2205.00 55.1416   4
   0   6   7 2215.18 35.8738   1
   0  -6   7 2264.29 74.7678   6
   0  -6   8 324.416 24.4678   4
   0   6  -8 315.818 25.6792   3
   0  -6   8 292.543 29.7301   1
   0   6  -8 306.602 33.6256   5
   0  -6   8 329.689 33.7258   6
   0   6   8 298.464 15.5103   1
   0  -6   9 30.1673 11.2754   4
   0   6  -9 25.1173 12.6792   3
   0   6   9 19.0469 7.16791   1
   0  -6   9-2.64868 19.3464   6
   0   6  -9-3.36005 17.6073   5
   0  -6  10 217.696 30.0815   6
   0   6 -10 55.4054 26.9734   5
   0   6 -10 246.936 27.1839   3
   0  -6  10 231.706 23.6018   4
   0   6 -11 897.798 60.7821   5
   0  -6  11 923.934 46.2307   4
   0   6 -11 953.219 52.2469   3
   0  -6  11 864.648 58.7175   6
   0  -6  12 235.768 34.8857   6
   0   6 -12 225.766 29.5097   3
   0   6 -12 243.664 35.9635   5
   0  -6  13 142.288 33.5890   6
   0   6 -13 113.435 24.4600   3
   0   6 -14 504.871 46.3870   3
   0  -6  14 467.089 52.3400   6
   0   6 -15 545.958 50.8457   3
   0  -6  15 462.260 54.0562   6
   0  -6  16 12.1033 27.2856   6
   0   6 -16-3.03420 22.0213   3
   0  -6  17 23.0644 30.3973   6
   0   6 -17 13.1222 24.3392   3
   0  -6  18 332.650 55.5020   6
   0  -6  19 57.5775 45.0643   6
   0  -6  20-57.5844 37.6540   6
   0  -6  21 4.04666 39.9407   6
   0   7   0 6.03452 12.6398   5
   0  -7   0 14.1285 6.68179   1
   0   7   0-1.00237 6.96867   1
   0   7  -1 748.955 46.1238   5
   0  -7   1 724.031 31.5267   1
   0   7   1 777.908 44.2748   5
   0   7  -1 750.846 33.0153   1
   0  -7  -1 752.214 25.9450   1
   0   7   1 757.224 26.3891   1
   0  -7   2 488.981 26.9005   1
   0   7   2 505.766 18.9865   1
   0   7  -2 598.537 40.8560   5
   0   7   2 541.100 34.5985   5
   0  -7   3 8285.34 121.968   6
   0   7   3 7927.32 62.1933   1
   0   7   3 8298.76 124.936   5
   0   7  -3 7856.32 154.500   5
   0  -7   3 8409.61 115.029   1
   0   7  -4 1519.23 68.5843   5
   0  -7   4 1391.43 49.7835   1
   0   7   4 1405.64 49.7934   5
   0  -7   4 1428.84 54.5073   6
   0   7  -4 1413.46 32.2224   3
   0   7  -5 6145.66 140.949   5
   0  -7   5 6203.91 111.378   1
   0   7  -5 5985.06 74.6828   3
   0  -7   5 5863.15 110.606   6
   0   7  -6 167.989 15.2951   3
   0  -7   6 178.654 21.6484   1
   0   7  -6 157.989 27.9742   5
   0  -7   6 170.417 22.9975   6
   0   7  -7 3089.45 106.367   5
   0  -7   7 3063.04 86.2731   1
   0  -7   7 2686.05 83.9546   6
   0   7  -7 2887.82 64.2684   3
   0   7   7 2425.31 32.6324   1
   0   7  -8 1225.32 69.8292   5
   0   7  -8 1254.82 46.6148   3
   0  -7   8 1295.92 59.2163   1
   0  -7   8 1221.94 62.5309   6
   0   7   8 1233.10 26.5596   1
   0  -7   8 1260.39 45.0881   4
   0  -7   9 533.310 41.5184   6
   0  -7   9 579.270 33.2562   4
   0   7  -9 528.137 33.9285   3
   0   7  -9 532.913 48.3278   5
   0   7 -10 216.187 34.5120   5
   0  -7  10 185.289 27.3642   6
   0   7 -10 196.102 23.6843   3
   0  -7  10 225.260 23.0813   4
   0  -7  11 426.628 43.0755   6
   0   7 -11 491.487 37.3802   3
   0   7 -11 478.362 48.8420   5
   0   7 -12 23.9200 20.6012   5
   0   7 -12 9.29984 16.0511   3
   0  -7  12 14.4181 21.2859   6
   0  -7  13 7.29401 25.4588   6
   0   7 -13 5.86908 15.4661   3
   0  -7  14 198.778 39.0121   6
   0   7 -14 161.214 28.3191   3
   0  -7  15 1194.05 81.8834   6
   0  -7  16 254.837 48.0308   6
   0  -7  17-21.6106 31.1202   6
   0  -7  18 148.677 42.3143   6
   0  -7  19 296.511 58.0400   6
   0  -7  20 42.9127 42.3233   6
   0  -7  21-117.453 47.2761   6
   0   8   0 6222.64 131.241   5
   0   8   0 6212.68 88.7808   1
   0  -8   0 6331.73 87.4628   1
   0   8   1 14.2119 7.99681   1
   0   8  -1 25.0817 13.2443   5
   0   8   1 11.8688 13.8486   5
   0  -8   1 15.0850 8.18863   1
   0   8  -1 5.20667 8.89422   1
   0  -8  -1 18.1079 6.69445   1
   0  -8   2 5006.37 88.9060   1
   0   8  -2 4900.52 124.634   5
   0   8   2 4969.38 110.260   5
   0   8   2 5010.72 64.6413   1
   0  -8   3 141.386 17.0531   1
   0   8   3 165.687 11.0875   1
   0   8  -3 180.411 27.3369   5
   0   8   3 189.745 23.1265   5
   0  -8   3 264.179 26.4897   6
   0  -8   4 759.225 41.0479   6
   0  -8   4 743.577 38.7620   1
   0   8   4 644.562 17.0138   1
   0   8   4 720.949 40.6010   5
   0   8  -4 731.765 22.9077   3
   0   8  -4 675.586 51.7326   5
   0   8  -5 34.9488 7.30917   3
   0  -8   5 29.4937 13.8028   1
   0  -8   5 17.9605 12.2169   6
   0   8  -5-3.74466 17.4291   5
   0   8   5 37.3233 12.8319   5
   0   8  -6 4.55538 6.65712   3
   0  -8   6 5.98076 12.0939   1
   0  -8   6-3.48096 13.9051   6
   0   8  -6-19.6501 19.1857   5
   0   8  -7 0.47557 7.37128   3
   0   8  -7-0.56717 21.9190   5
   0  -8   7 7.98351 12.9921   1
   0  -8   7 30.2465 16.9505   6
   0   8  -8 104.546 14.6495   3
   0   8  -8 103.125 24.9130   5
   0  -8   8 123.500 29.9657   6
   0  -8   9 871.669 56.1981   6
   0   8  -9 822.522 40.3972   3
   0   8  -9 894.858 65.2518   5
   0  -8  10 136.160 24.5156   6
   0   8 -10 166.259 32.2414   5
   0   8 -10 167.827 22.0887   3
   0  -8  11 46.2807 22.0833   6
   0   8 -11 133.197 22.2179   3
   0   8 -11 113.756 27.8591   5
   0   8 -12 463.881 52.5447   5
   0  -8  12 449.789 48.9217   6
   0   8 -13 32.0380 24.4824   5
   0  -8  13 40.1165 26.5817   6
   0  -8  14 67.7027 31.7625   6
   0  -8  15 22.0928 26.2322   6
   0  -8  16 253.849 48.2618   6
   0  -8  17 613.996 68.1627   6
   0  -8  18-17.8500 37.2347   6
   0  -8  19 111.369 47.4168   6
   0  -8  20-27.2351 41.8459   6
   0  -8  21 123.964 54.2239   6
   0  -9   0 21.8707 9.29621   1
   0   9   0 11.8440 15.5158   5
   0   9   0 15.8274 11.0152   1
   0   9   1 17171.4 146.257   1
   0   9   1 16783.5 223.223   5
   0  -9   1 16747.7 160.062   1
   0  -9  -1 16590.1 140.573   1
   0   9  -1 16439.9 233.931   5
   0   9   2 10.5376 13.8527   5
   0   9  -2 20.3424 17.3612   5
   0   9   2 22.8899 9.04063   1
   0  -9   2 40.7278 12.3537   1
   0  -9   3 5562.37 111.686   6
   0   9   3 5589.77 120.846   5
   0   9   3 4791.11 62.6153   1
   0  -9   3 5502.40 102.541   1
   0   9  -3 5538.29 141.690   5
   0   9  -4 173.418 35.3578   5
   0  -9   4 67.7645 17.3021   6
   0  -9   4 76.1382 16.5797   1
   0   9   4 63.2434 17.5259   5
   0   9  -4 55.1349 7.58112   3
   0   9   4 59.2474 7.46630   1
   0   9   5 1037.64 49.7947   5
   0   9  -5 977.576 63.8587   5
   0   9  -5 1035.43 30.6013   3
   0  -9   5 1008.37 51.9216   6
   0  -9   5 1072.78 50.6782   1
   0  -9   6 5583.82 118.467   1
   0  -9   6 5440.05 119.986   6
   0   9  -6 5402.43 152.642   5
   0   9  -6 5366.70 75.5205   3
   0   9  -7 1238.01 74.5427   5
   0  -9   7 1103.14 57.4714   6
   0   9  -7 1116.76 37.9405   3
   0   9  -8 2.13397 8.27504   3
   0   9  -8 31.3049 22.8913   5
   0  -9   8 6.47106 19.2652   6
   0  -9   9 116.089 33.8566   6
   0   9  -9 32.8748 20.7247   5
   0  -9  10 1604.51 79.6139   6
   0   9 -10 1572.99 90.5989   5
   0   9 -11 173.243 34.2009   5
   0  -9  11 116.692 24.8095   6
   0  -9  12 2368.85 102.302   6
   0   9 -12 2448.76 115.458   5
   0  -9  13 298.410 43.6474   6
   0   9 -13 320.434 46.5196   5
   0  -9  14 67.1953 32.0207   6
   0  -9  15-3.08813 28.0529   6
   0  -9  16 11.3290 29.7121   6
   0  -9  17 496.921 63.5248   6
   0  -9  18-4.89269 36.0524   6
   0  -9  19-5.09562 38.5329   6
   0  -9  20 11.1933 42.6822   6
   0  -9  21-96.7732 51.8227   6
   0  10   0 1452.57 72.3752   5
   0 -10   0 1249.39 44.1518   1
   0  10  -1 1583.46 76.6632   5
   0 -10   1 1596.06 52.9761   1
   0  10   1 1584.35 73.6205   5
   0  10  -2 9812.17 193.649   5
   0  10   2 9979.35 178.179   5
   0 -10   2 9876.22 135.764   1
   0  10  -3 220.284 34.3797   5
   0 -10   3 275.350 25.2757   1
   0 -10   3 203.255 24.0671   6
   0  10   3 262.291 30.5371   5
   0 -10   4 9758.03 149.738   1
   0  10  -4 9643.97 201.958   5
   0 -10   4 9447.52 157.393   6
   0  10   4 9522.87 166.012   5
   0 -10   5 102.778 19.9921   6
   0  10   5 99.5136 20.5944   5
   0  10  -5 126.574 26.9892   5
   0 -10   5 163.303 22.3991   1
   0 -10   6 3522.91 101.864   6
   0  10  -6 3648.77 130.442   5
   0 -10   7 596.911 45.6851   6
   0  10  -7 613.508 57.2110   5
   0  10  -8 49.7993 21.2528   5
   0 -10   8 46.6742 19.7460   6
   0 -10   9 216.289 41.9916   6
   0  10  -9 75.2754 24.6125   5
   0 -10  10 88.1783 34.9389   6
   0  10 -10 19.4578 23.9441   5
   0  10 -11 199.086 40.9958   5
   0 -10  11 129.498 35.5487   6
   0  10 -12 15.0669 23.7278   5
   0 -10  12-21.2427 32.0955   6
   0 -10  13-30.7123 33.8379   6
   0  10 -13 18.3043 25.2322   5
   0 -10  14 601.519 61.9180   6
   0 -10  15-2.17996 28.4851   6
   0 -10  16 13.0188 29.8525   6
   0 -10  17 43.8788 34.5844   6
   0 -10  18 126.430 45.0373   6
   0 -10  19 50.9083 39.8505   6
   0 -10  20 37.9763 42.5529   6
   0 -11   0 25.5719 11.4693   1
   0  11   0-0.87483 16.9889   5
   0 -11   1 33.3925 11.4146   1
   0  11  -1 115.839 27.6891   5
   0  11   1 86.9008 25.5020   5
   0  11  -2 392.244 44.6013   5
   0  11   2 372.583 40.0905   5
   0 -11   2 392.764 30.1601   1
   0 -11   3 95.7110 17.9251   1
   0  11   3 88.8018 23.3158   5
   0  11  -3 104.798 27.2506   5
   0  11   4 1447.96 71.5886   5
   0 -11   4 1658.49 63.9003   1
   0  11  -4 1513.37 84.4229   5
   0 -11   4 1491.83 65.7597   6
   0 -11   5 357.221 32.7535   1
   0 -11   5 290.557 31.7580   6
   0  11   5 315.440 32.4872   5
   0  11  -5 352.994 43.8092   5
   0 -11   6 25.2260 16.7886   6
   0  11  -6-10.2844 24.4353   5
   0 -11   7 172.390 30.7585   6
   0  11  -7 145.355 32.9628   5
   0 -11   8 5.28218 18.9605   6
   0  11  -8 5.98935 21.8616   5
   0 -11   9 577.286 51.8612   6
   0  11  -9 547.963 61.1861   5
   0 -11  10 792.505 61.4175   6
   0  11 -10 781.370 72.1037   5
   0 -11  11 399.101 53.4380   6
   0  11 -11 292.186 49.9366   5
   0  11 -12-35.8401 33.2420   5
   0 -11  13-77.1116 37.9903   6
   0  11 -13 5.01157 29.4790   5
   0  11 -14 391.414 56.5582   5
   0 -11  14 349.190 50.0150   6
   0 -11  15 415.905 55.8390   6
   0 -11  16 366.670 58.8963   6
   0 -11  17-10.6275 31.5760   6
   0 -11  18-11.7946 34.2366   6
   0 -11  19-36.3319 43.9428   6
   0 -11  20-56.9082 41.3402   6
   0  12   0 11494.5 222.049   5
   0 -12   0 11370.5 144.711   1
   0  12  -1 175.534 33.8933   5
   0  12   1 147.439 29.3769   5
   0 -12   1 182.225 20.4036   1
   0  12   2 3604.83 120.334   5
   0  12  -2 3766.31 133.752   5
   0 -12   2 3484.30 89.6341   1
   0 -12   3 2683.85 81.3550   1
   0  12  -3 2603.66 113.503   5
   0  12   3 2621.26 101.511   5
   0  12  -4 846.533 69.2422   5
   0 -12   4 723.535 49.7592   6
   0 -12   4 874.384 49.0483   1
   0  12   4 771.568 55.2812   5
   0  12   5 358.261 37.3744   5
   0 -12   5 328.575 35.6110   6
   0  12  -5 334.935 47.6220   5
   0  12  -6 716.404 64.1639   5
   0 -12   6 728.173 50.6460   6
   0  12  -7 1591.33 99.3866   5
   0 -12   7 1432.81 73.1567   6
   0  12  -8 111.102 33.8244   5
   0 -12   8 64.6578 22.1897   6
   0 -12   9 629.725 54.5054   6
   0  12  -9 725.667 71.4300   5
   0  12 -10 1066.19 84.6836   5
   0 -12  10 1050.46 70.5492   6
   0 -12  11 194.826 45.4954   6
   0  12 -11 121.657 37.6538   5
   0 -12  12 93.8168 35.7906   6
   0  12 -12 37.6901 34.7458   5
   0 -12  13-50.3426 35.0748   6
   0  12 -13-1.17154 27.7189   5
   0 -12  14-47.2621 37.0769   6
   0  12 -14 31.4160 32.2881   5
   0 -12  15 63.1391 36.5366   6
   0 -12  16 116.477 43.8203   6
   0 -12  17 52.9304 39.8459   6
   0 -12  18 50.9400 40.7725   6
   0 -12  19 147.271 49.7759   6
   0 -12  20 20.3100 44.2558   6
   0 -13   0 114.299 20.5352   1
   0  13   0 83.2619 26.8672   5
   0  13  -1 799.293 64.1031   5
   0  13   1 771.792 60.8619   5
   0 -13   1 826.500 43.7133   1
   0  13   2 148.441 33.5616   5
   0  13  -2 208.915 38.3965   5
   0 -13   2 200.097 24.4945   1
   0 -13   3 252.236 28.4070   1
   0  13  -3 263.472 40.9111   5
   0  13   3 223.513 37.1344   5
   0 -13   4 206.975 29.3293   6
   0  13   4 241.887 35.8844   5
   0  13  -4 210.307 39.2353   5
   0 -13   5 534.629 46.5245   6
   0  13  -5 604.412 61.8130   5
   0  13   5 562.252 49.7187   5
   0 -13   6 106.991 26.4166   6
   0  13  -6 156.136 39.9987   5
   0 -13   7 315.721 39.2602   6
   0  13  -7 272.026 47.0683   5
   0  13  -8 2162.73 118.844   5
   0 -13   8 2126.16 93.9125   6
   0 -13   9 8.31170 25.6232   6
   0  13  -9-28.5545 35.5217   5
   0  13 -10 845.402 77.7519   5
   0 -13  10 818.858 64.8145   6
   0  13 -11 75.5173 34.0815   5
   0 -13  11 91.9560 37.5354   6
   0  13 -12 70.5737 31.4669   5
   0 -13  12 264.785 52.4734   6
   0 -13  13-35.8886 37.0475   6
   0  13 -13 28.9922 35.7844   5
   0 -13  14-12.0101 38.4046   6
   0  13 -14 45.6776 37.0017   5
   0 -13  15-41.7357 35.4885   6
   0 -13  16 18.2304 36.6916   6
   0 -13  17 62.5048 42.8525   6
   0 -13  18 44.6545 41.4653   6
   0 -13  19 0.10908 41.6735   6
   0  14   0 1603.92 93.2051   5
   0 -14   1 1.14063 13.5463   1
   0  14  -1 28.0578 23.1935   5
   0  14   1 28.1013 23.8313   5
   0 -14   2-1.88834 13.7212   1
   0  14  -2 27.2909 20.7342   5
   0  14   2 36.9768 24.6547   5
   0  14   3 2548.13 112.737   5
   0  14  -3 2743.86 124.808   5
   0  14  -4-14.3954 24.7514   5
   0  14   4 18.8360 22.5381   5
   0 -14   4-7.62462 23.8603   6
   0 -14   5 2483.95 98.7034   6
   0  14   5 2864.09 109.778   5
   0  14  -5 2575.36 126.505   5
   0  14  -6 67.9183 29.2013   5
   0 -14   6 121.532 27.7710   6
   0  14  -7-22.0036 28.4707   5
   0 -14   7 18.7557 20.8902   6
   0  14  -8 19.6122 30.3141   5
   0 -14   8 74.4620 32.1849   6
   0  14  -9 301.758 54.7306   5
   0 -14   9 223.369 36.8689   6
   0 -14  10 255.313 44.0862   6
   0  14 -10 340.896 54.1013   5
   0  14 -11 452.292 64.9083   5
   0 -14  11 439.219 53.7762   6
   0  14 -12 15.4000 29.1719   5
   0 -14  12 85.6474 40.4382   6
   0 -14  13 554.925 64.0532   6
   0  14 -13 782.801 85.3216   5
   0 -14  14-11.6574 37.0702   6
   0  14 -14 128.446 47.1210   5
   0 -14  15 216.509 50.9012   6
   0 -14  16 44.9084 42.4288   6
   0 -14  17 108.895 43.1440   6
   0 -14  18 51.7970 46.6724   6
   0 -14  19 15.2656 44.5853   6
   0  15   0 29.8442 21.2537   5
   0  15   1 2383.51 113.976   5
   0  15  -1 2169.22 113.313   5
   0 -15   1 2257.38 77.7030   1
   0  15   2 454.833 53.1681   5
   0  15  -2 458.738 55.9851   5
   0  15  -3 501.879 61.6052   5
   0  15   3 443.819 50.6381   5
   0  15   4 228.312 41.1351   5
   0 -15   4 284.043 36.3154   6
   0  15  -4 329.921 50.4235   5
   0  15   5 370.598 47.7719   5
   0 -15   5 329.471 41.0986   6
   0  15  -5 333.416 52.7904   5
   0  15  -6 355.948 53.4606   5
   0 -15   6 308.813 41.5709   6
   0 -15   7 39.8748 27.3784   6
   0  15  -7 28.8678 26.3006   5
   0 -15   8 58.4468 30.1868   6
   0  15  -8 20.9269 28.9508   5
   0 -15   9-52.0584 31.7194   6
   0  15  -9 43.8183 31.8817   5
   0  15 -10 57.7600 35.9773   5
   0 -15  10 49.7526 29.5919   6
   0 -15  11 311.541 49.6285   6
   0  15 -11 390.794 63.4293   5
   0 -15  12 92.4837 40.5896   6
   0  15 -12 16.5797 30.0455   5
   0  15 -13 94.9966 49.1831   5
   0 -15  13 164.297 47.8837   6
   0  15 -14 11.1096 37.9190   5
   0 -15  14-86.8924 44.3031   6
   0 -15  15 59.7584 35.6659   6
   0  15 -15 324.080 65.6858   5
   0 -15  16-64.4900 41.7188   6
   0 -15  17-50.8459 42.0420   6
   0 -15  18-55.2741 48.5477   6
   0  16   0 401.192 51.6718   5
   0  16  -1 84.4270 32.8693   5
   0  16   1 39.7670 27.9184   5
   0  16  -2 161.057 39.5765   5
   0  16   2 151.218 34.3237   5
   0  16  -3-21.5177 28.7239   5
   0  16   3 6.88213 21.3353   5
   0  16  -4 33.0176 28.6028   5
   0 -16   4 24.6825 23.0213   6
   0  16   4 52.5582 26.7368   5
   0 -16   5-7.48977 23.1383   6
   0  16   5 49.7347 25.2550   5
   0  16  -5-16.2365 27.9956   5
   0  16  -6 841.738 81.9102   5
   0 -16   6 913.976 66.1335   6
   0 -16   7 16.2983 25.4241   6
   0  16  -7-6.45672 34.8275   5
   0 -16   8 479.654 55.2227   6
   0  16  -8 491.135 66.4353   5
   0 -16   9 2016.04 104.144   6
   0  16  -9 2161.67 135.291   5
   0 -16  10 73.1983 28.5867   6
   0  16 -10 140.832 43.2709   5
   0 -16  11 106.708 39.0233   6
   0  16 -11 99.3682 42.8825   5
   0  16 -12 17.9572 36.8310   5
   0 -16  12 72.9284 43.8739   6
   0  16 -13 109.360 50.3132   5
   0 -16  13 208.202 53.8957   6
   0  16 -14 267.732 65.9265   5
   0 -16  14 10.2115 35.2828   6
   0  16 -15 177.809 53.7763   5
   0 -16  15-32.0777 43.4747   6
   0 -16  16-131.289 49.0995   6
   0 -16  17 94.6310 49.8876   6
   0 -16  18 130.517 52.1042   6
   0  17   0 3.03431 26.9303   5
   0  17   1 2129.55 117.490   5
   0  17  -1 2186.92 121.503   5
   0  17  -2 51.9338 33.8360   5
   0  17   2 74.1223 32.1073   5
   0  17   3 392.276 52.9235   5
   0  17  -3 306.829 51.0742   5
   0  17  -4 1636.07 110.037   5
   0 -17   4 1417.83 83.2911   6
   0  17   4 1561.21 97.3559   5
   0 -17   5 172.488 33.7514   6
   0  17  -5 200.096 49.6291   5
   0 -17   6 23.8117 25.5074   6
   0  17  -6 4.38114 27.2614   5
   0  17  -7 77.7980 37.4148   5
   0 -17   7 69.6769 32.8597   6
   0  17  -8-15.4351 34.4940   5
   0 -17   8 64.1647 34.2887   6
   0 -17   9 530.727 58.0947   6
   0  17  -9 524.983 71.9472   5
   0  17 -10-19.2508 42.6313   5
   0 -17  10 28.1163 31.1700   6
   0  17 -11 112.038 43.8043   5
   0 -17  11 83.7002 38.3790   6
   0 -17  12 160.680 47.2721   6
   0  17 -12 107.118 46.4711   5
   0 -17  13 52.0680 42.5738   6
   0  17 -13 60.5244 48.8424   5
   0  17 -14 43.0756 42.2807   5
   0 -17  14-60.1977 42.1738   6
   0 -17  15-149.792 54.5277   6
   0  17 -15-6.31365 41.3789   5
   0 -17  16-161.524 57.3339   6
   0 -17  17-14.3403 39.2515   6
   0  18   0 1400.49 102.793   5
   0  18  -1 315.598 55.7311   5
   0  18   1 308.238 52.7613   5
   0  18  -2 583.317 68.8915   5
   0  18   2 568.656 65.3821   5
   0  18  -3 142.655 45.0580   5
   0  18   3 196.387 42.0892   5
   0 -18   4 147.285 34.7365   6
   0  18   4 160.629 38.8137   5
   0  18  -4 117.729 42.4745   5
   0 -18   5 51.1529 27.9619   6
   0  18  -5 82.7428 37.0129   5
   0  18  -6 246.808 55.4949   5
   0 -18   6 243.041 41.7281   6
   0  18  -7 121.229 44.2286   5
   0 -18   7 68.4837 27.4926   6
   0  18  -8 425.405 69.3970   5
   0 -18   8 489.466 59.0013   6
   0  18  -9 54.4964 38.5489   5
   0 -18   9 116.683 38.9769   6
   0 -18  10-39.1201 36.0415   6
   0  18 -10-38.6744 38.3692   5
   0 -18  11 42.3435 36.4057   6
   0  18 -11 55.0622 42.0776   5
   0 -18  12 249.319 59.1186   6
   0  18 -12 226.847 61.5850   5
   0 -18  13 297.569 62.2434   6
   0  18 -13 193.603 59.9628   5
   0  18 -14-88.6637 45.6090   5
   0 -18  14 123.789 46.1428   6
   0 -18  15-66.4005 51.4539   6
   0  18 -15 74.8200 55.4914   5
   0 -18  16-206.192 60.7619   6
   0  19   0 38.9027 34.7886   5
   0  19  -1 203.421 48.6130   5
   0  19   1 41.2055 30.7369   5
   0  19   2 1.92844 28.6559   5
   0  19  -2 77.1278 36.1853   5
   0  19   3 56.1992 32.8174   5
   0 -19   3 10.4551 31.5964   6
   0  19  -3 36.0210 32.3689   5
   0  19  -4 133.944 44.3300   5
   0 -19   4 107.373 32.3503   6
   0  19   4 158.827 40.7828   5
   0 -19   5 74.8454 31.6563   6
   0  19  -5 20.2842 33.7967   5
   0  19  -6 39.3883 34.7019   5
   0 -19   6 34.3053 28.6544   6
   0  19  -7 296.458 59.7693   5
   0 -19   7 262.938 44.3903   6
   0  19  -8 72.3819 39.9431   5
   0 -19   8 94.2530 36.3146   6
   0 -19   9 77.7861 39.0196   6
   0  19  -9 72.9232 44.8014   5
   0  19 -10 346.181 70.4119   5
   0 -19  10 183.467 42.2199   6
   0 -19  11 102.073 44.3694   6
   0  19 -11 93.3847 48.5470   5
   0 -19  12 21.4744 36.8282   6
   0  19 -12-48.1158 48.4171   5
   0 -19  13 198.025 60.8373   6
   0  19 -13-32.5476 41.0815   5
   0 -19  14 160.031 58.2840   6
   0  19 -14 63.7581 52.3904   5
   0  19 -15 49.7816 47.5978   5
   0 -19  15-20.8424 51.9059   6
   0  19 -16 203.089 75.7393   5
   0 -19  16 24.9573 50.3480   6
   0  20   0 351.444 59.4413   5
   0  20  -1 49.3742 34.2953   5
   0  20   1 101.984 40.1326   5
   0  20   2 1586.04 112.008   5
   0  20  -2 1582.52 116.906   5
   0  20   3 27.0423 28.5486   5
   0  20  -3 1.63932 33.6820   5
   0 -20   3-29.0641 35.7450   6
   0 -20   4 287.793 46.5494   6
   0  20  -4 328.066 62.1285   5
   0  20  -5 229.097 55.0541   5
   0 -20   5 151.958 41.1369   6
   0  20  -6 48.6428 42.8483   5
   0 -20   6-6.38619 31.9480   6
   0  20  -7 54.3552 44.0249   5
   0 -20   7 45.8336 32.2737   6
   0  20  -8 152.812 54.7559   5
   0 -20   8 113.128 42.1232   6
   0  20  -9 117.323 49.9032   5
   0 -20   9 96.8409 40.4719   6
   0  20 -10 34.6452 46.3050   5
   0 -20  10-61.4953 41.7228   6
   0  20 -11 118.037 52.5199   5
   0 -20  11 76.3446 40.2654   6
   0  20 -12-16.1530 42.9895   5
   0 -20  12-1.84891 35.7344   6
   0  20 -13 40.9135 53.8793   5
   0 -20  13 93.3064 57.0210   6
   0  20 -14 145.600 55.4083   5
   0 -20  14 297.692 66.8007   6
   0 -20  15-171.368 60.1317   6
   0  21   0-4.91639 30.7959   5
   0  21  -1 85.1586 46.4601   5
   0  21   1 43.2733 32.5642   5
   0  21   2 19.2722 32.9472   5
   0  21  -2 68.5640 42.9779   5
   0  21  -3 17.0558 37.0954   5
   0 -21   3-6.04660 39.7076   6
   0 -21   4-13.8966 30.9285   6
   0  21  -4-33.3345 33.2140   5
   0 -21   5 61.0138 35.3602   6
   0  21  -5 25.9129 42.3890   5
   0 -21   6 205.182 46.1260   6
   0  21  -6 222.940 58.8377   5
   0 -21   7 69.6969 31.9832   6
   0  21  -7 61.1368 47.3049   5
   0  21  -8 296.914 63.5825   5
   0 -21   8 397.359 59.3777   6
   0 -21   9 24.1919 42.0647   6
   0  21  -9-20.9822 40.2477   5
   0  21 -10 195.395 62.6336   5
   0 -21  10 200.072 50.0401   6
   0  21 -11 197.412 59.0479   5
   0 -21  11 79.6059 43.9649   6
   0  21 -12 377.907 85.7192   5
   0 -21  12 219.350 57.6269   6
   0 -21  13 98.5949 57.9582   6
   0  21 -13 6.41122 49.4332   5
   0 -21  14 70.0201 63.8651   6
   0  22   0 276.538 56.9890   5
   0  22  -1 52.2693 40.8918   5
   0  22   1 61.8466 42.8249   5
   0  22   2 168.793 53.8642   5
   0  22  -2 177.762 51.6357   5
   0  22  -3 112.239 50.8313   5
   0 -22   3 35.8293 37.3790   6
   0 -22   4 566.330 67.2340   6
   0  22  -4 654.326 90.1955   5
   0  22  -5 124.361 46.2082   5
   0 -22   5 27.8000 32.8525   6
   0 -22   6 174.563 45.0119   6
   0  22  -6 294.920 64.7278   5
   0  22  -7 21.5121 40.4801   5
   0 -22   7-1.46499 35.4071   6
   0 -22   8 29.9329 39.5400   6
   0  22  -8 39.3714 42.4766   5
   0 -22   9 20.0336 41.1972   6
   0  22  -9 53.6814 53.2736   5
   0 -22  10-65.8739 44.0442   6
   0  22 -10 68.8392 57.4708   5
   0  22 -11 247.241 67.5426   5
   0 -22  11 12.8708 39.6011   6
   0 -22  12-1.27812 41.2115   6
   0  23   0 25.9528 40.9546   5
   0  23  -1 131.165 48.7938   5
   0  23   1 100.284 46.7724   5
   0  23   2 238.047 59.1739   5
   0  23  -2 283.978 68.9833   5
   0  23  -3 104.010 42.9510   5
   0 -23   3 185.686 44.7813   6
   0  23  -4 124.354 52.1712   5
   0 -23   4-17.8309 39.0659   6
   0 -23   5 160.187 49.4735   6
   0  23  -5 284.954 65.5575   5
   0 -23   6 55.5209 40.2223   6
   0  23  -6 94.5017 47.1615   5
   0 -23   7 376.988 63.3699   6
   0  23  -7 537.190 87.8130   5
   0 -23   8 55.0015 53.4615   6
   0  23  -8 28.9000 43.0374   5
   0  23  -9 87.1403 58.7966   5
   0 -23   9 73.3000 49.2164   6
   0 -23  10-100.724 52.6074   6
   0 -23  11 6.48118 41.8778   6
   0  24   0-9.66270 40.0625   5
   0  24   1 12.0683 40.1168   5
   0  24  -1 26.2648 40.1170   5
   0  24  -2 82.9003 55.0252   5
   0 -24   2-7.98564 41.2834   6
   0 -24   3-43.0395 40.7171   6
   0  24  -3 100.374 47.1947   5
   0 -24   4-7.45582 38.7213   6
   0  24  -4 25.1005 45.6772   5
   0  24  -5 199.115 68.1523   5
   0 -24   5 92.3083 42.1093   6
   0  24  -6 40.5084 58.9191   5
   0 -24   6-9.98096 38.7926   6
   0  24  -7 465.878 86.5140   5
   0 -24   7 435.999 63.4158   6
   0 -24   8 77.4567 45.3864   6
   0 -24   9 14.0291 45.8571   6
   0  25   0 83.2913 48.1848   5
   0  25  -1 393.771 73.5783   5
   0  25  -2-6.57781 46.5513   5
   0 -25   2-78.4850 55.3047   6
   0  25  -3 471.619 83.4373   5
   0 -25   3 283.818 54.9500   6
   0  25  -4 57.9160 51.8649   5
   0 -25   4 37.2634 40.6715   6
   0 -25   5 137.155 47.5952   6
   0 -25   6 46.7055 38.9304   6
   0 -25   7 70.2793 42.6528   6
   0 -26   2-0.12425 51.2460   6
   0 -26   3 53.5429 48.0951   6
   0 -26   4-14.6484 43.3340   6
   1   0 -22 48.6718 36.6502   3
   1   0 -21 487.286 66.5598   3
  -1   0  21 365.316 63.6642   6
  -1   0  20-41.9608 45.7663   6
  -1   0  19 21.9148 33.9613   6
  -1   0  18-13.8827 33.3056   6
  -1   0  17 90.4737 35.3947   6
  -1   0  16-20.4641 30.8970   6
  -1   0  15 103.581 35.0959   6
  -1   0  14 20.2559 25.1191   6
  -1   0  13 25.1322 22.4079   6
  -1   0  12 0.93484 21.4980   6
  -1   0  12 11.2970 14.7827   1
  -1   0  11 2006.77 70.7236   1
  -1   0  11 1853.59 80.3181   6
  -1   0  10-16.2576 18.4492   6
  -1   0   9 1059.34 55.1996   6
  -1   0   8-13.2873 14.3835   6
  -1   0   8 8.08107 12.1279   4
  -1   0   7 8425.13 121.437   4
  -1   0   7 8848.86 132.813   6
  -1   0   6-5.83535 13.1122   6
  -1   0   6 3.39567 8.42138   4
  -1   0   5 2962.33 62.2385   4
  -1   0   5 2817.84 64.1199   6
  -1   0   4 1.24680 8.85683   6
  -1   0   4 8.46393 7.26608   4
  -1   0   4-6.70454 9.95560   2
  -1   0   3 5868.06 78.8125   2
  -1   0   3 6056.11 71.5285   4
  -1   0   3 5933.89 70.1254   6
   1   0  -2 62.1446 8.80575   2
  -1   0   2 77.6338 9.50894   2
  -1   0  -2 42.6691 7.37055   3
  -1   0  -2 48.8733 6.31395   1
  -1   0  -3 4791.20 66.3504   3
   1   0   3 5154.73 65.0935   6
   1   0   3 4671.28 57.1424   1
  -1   0  -3 4876.29 56.5203   1
  -1   0  -4 5.80908 6.25590   1
   1   0   4 2.30582 5.99931   1
   1   0   4 3.62272 8.95138   6
   1   0   5 2728.46 53.8476   1
   1   0   5 2979.45 64.9184   6
  -1   0  -5 2929.88 55.9812   1
   1   0   6 8.37112 7.54113   1
   1   0   6 3.63450 11.1673   6
   1   0   7 6135.76 111.050   6
   1   0   7 6370.24 96.2048   1
  -1   0  -8-5.66771 8.98992   5
   1   0   8 1.29621 8.86399   1
   1   0   8 11.2396 15.0799   6
   1   0   9 15112.1 168.127   1
  -1   0  -9 14402.8 157.342   5
   1   0   9 14200.4 194.113   6
   1   0  10 32.5296 20.4433   6
  -1   0 -10 2.45306 10.2501   5
   1   0  10 38.2592 15.1392   1
   1   0  11 689.165 41.3609   1
   1   0  11 542.218 46.3572   6
   1   0  12-28.8656 25.3294   6
   1   0  12-0.35812 12.9393   1
   1   0  13-39.5303 27.5301   6
  -1   0 -14 22.2489 19.0319   3
   1   0  14-19.3520 28.6190   6
   1   0  15 799.420 67.4772   6
  -1   0 -15 741.108 62.6321   3
   1   0  16-29.2121 33.1178   6
  -1   0 -16 39.3810 26.5991   3
  -1   0 -17 386.397 50.5873   3
   1   0  17 381.289 54.8520   6
  -1   0 -18 5.68833 27.1644   3
   1   0  18-74.8452 44.0497   6
  -1   0 -19 34.9221 31.0641   3
  -1   0 -20-1.27170 28.1244   3
  -1   0 -21 38.9877 31.9952   3
  -1   0 -22-59.5449 37.8929   3
   1  -1 -22 87.6332 45.2371   3
   1   1 -22 47.7686 37.2196   3
  -1  -1  21-33.3571 42.9088   6
   1   1 -21 75.7542 39.3660   3
  -1  -1  20-49.1906 43.7745   6
   1   1 -20-17.9456 31.5506   3
  -1   1  19-27.5105 44.2140   6
  -1  -1  19 35.0047 34.6013   6
  -1   1  18-29.5749 46.1992   6
  -1  -1  18 16.9878 29.9724   6
  -1  -1  17 323.596 51.7321   6
  -1   1  17 332.798 52.7973   6
  -1  -1  16 149.880 40.7039   6
  -1   1  16 134.578 35.5961   6
  -1   1  15 157.580 37.0495   6
  -1  -1  15 171.138 39.4931   6
  -1   1  14 346.345 45.9676   6
  -1  -1  14 311.184 43.5663   6
  -1   1  13 21.7121 21.9732   2
  -1  -1  13 2.27033 24.0156   6
  -1   1  13 12.1656 14.5473   1
  -1   1  13-8.04861 22.8986   6
  -1   1  12 736.817 55.9444   6
  -1  -1  12 670.506 53.2829   6
  -1   1  12 716.013 55.0162   2
  -1   1  12 696.321 44.9349   1
  -1   1  11-0.87576 16.4781   2
  -1   1  11 8.70285 12.1776   1
  -1  -1  11 3.73633 17.9959   6
  -1   1  11 20.3741 20.9140   6
  -1  -1  11 32.3327 16.4282   1
  -1  -1  10 1725.10 65.9303   4
   1   1 -10 1583.34 49.8810   5
  -1   1  10 1736.07 73.2562   6
  -1  -1  10 1706.68 72.7470   6
  -1   1  10 1665.24 72.6488   2
  -1  -1  10 1802.60 64.4405   1
  -1   1   9 2460.85 82.5769   6
   1   1  -9 2244.95 57.7087   5
  -1  -1   9 2332.86 72.7866   4
  -1   1   9 2330.12 80.1089   2
  -1  -1   9 2379.18 79.2848   6
   1   1  -8 3609.12 70.0890   5
  -1  -1   8 3556.87 83.4043   4
  -1   1   8 3594.29 92.7480   2
  -1   1   8 3439.16 91.5262   6
  -1  -1   8 3505.96 90.3212   6
  -1  -1   7 5655.83 98.0774   4
  -1   1   7 5664.95 109.898   2
  -1   1   7 5733.40 109.186   6
   1   1  -7 5576.22 82.8217   5
  -1  -1   7 5715.02 105.830   6
  -1   1   6 13328.6 146.731   4
  -1  -1   6 13379.1 141.116   4
  -1  -1   6 13544.8 149.684   6
  -1   1   6 13513.8 155.500   2
   1   1  -6 13409.7 120.655   5
  -1   1   6 13546.6 153.928   6
  -1   1   5 11415.8 124.463   4
  -1   1   5 11112.9 128.921   6
  -1  -1   5 11675.2 120.578   4
  -1   1   5 11407.9 129.534   2
   1   1  -5 10932.5 103.194   5
  -1  -1   5 10855.5 126.431   6
  -1  -1   4 11429.4 109.155   4
  -1   1   4 11230.1 115.585   6
  -1   1   4 11212.1 115.710   2
  -1   1   4 11543.5 112.977   4
  -1  -1   4 11528.8 113.310   6
  -1   1   3 1645.14 38.4109   4
   1  -1  -3 1680.93 39.6722   2
  -1   1   3 1684.27 39.3036   2
  -1   1   3 1659.49 38.7304   6
  -1  -1   3 1632.29 37.9029   6
  -1  -1   2 147.311 10.9780   6
  -1   1   2 171.755 14.1242   3
   1  -1  -2 174.244 11.6131   2
  -1  -1   2 160.739 13.5636   2
  -1   1   2 150.176 11.3656   4
  -1   1  -2 3381.73 47.0773   1
  -1  -1  -2 3301.50 47.9769   3
   1  -1   2 3250.05 47.2409   1
  -1   1  -2 3205.34 46.2822   3
  -1   1  -3 9926.15 88.8969   1
   1  -1   3 10503.7 88.8392   6
   1  -1   3 9788.34 90.4346   1
  -1   1  -3 10156.7 93.6029   3
  -1  -1  -3 9977.25 70.9998   1
   1   1   3 9929.82 73.7516   1
  -1   1  -4 9475.95 96.0224   1
   1  -1   4 9326.89 96.5956   1
   1   1   4 9210.72 108.381   6
   1   1   4 9537.68 82.6816   1
   1  -1   4 9251.51 99.9259   6
  -1   1  -4 9499.89 103.347   3
  -1  -1  -4 9560.41 80.3711   1
   1   1   5 2663.77 64.5135   6
  -1  -1  -5 2824.38 50.2318   1
  -1   1  -5 2799.22 58.5043   1
  -1   1  -5 2805.55 62.0587   3
   1   1   5 2820.96 50.8660   1
   1  -1   5 2727.87 61.7796   6
   1  -1   5 2811.32 57.8275   1
   1   1   6 6082.21 103.505   6
   1  -1   6 5851.76 90.0241   1
   1   1   6 5844.95 80.1316   1
   1  -1   6 5912.11 100.375   6
  -1   1  -6 6219.56 93.5917   1
   1  -1   7 1118.06 48.4746   6
   1  -1   7 1064.11 41.7801   1
  -1   1  -7 1133.11 45.5978   5
   1   1   7 1002.42 36.4024   1
   1   1   7 1059.22 48.5774   6
  -1   1  -8 86.1482 15.8096   5
   1  -1   8 70.1491 14.8857   1
   1   1   8 64.3404 12.3948   1
   1   1   8 75.5939 18.2615   6
   1  -1   8 77.7125 17.9162   6
   1  -1   9 170.046 25.5684   6
   1   1   9 208.196 26.8400   6
   1   1   9 105.706 16.0267   1
  -1  -1  -9 166.091 16.7108   5
   1  -1   9 135.232 19.9465   1
  -1   1  -9 155.238 20.2940   5
   1  -1  10 2808.36 79.2598   1
   1  -1  10 3078.83 96.2999   6
  -1   1 -10 2856.48 79.8111   5
   1   1  10 3055.87 98.6945   6
   1   1  10 2770.39 73.7469   1
   1   1  11 134.446 27.8085   6
   1  -1  11 171.037 29.0100   6
   1   1  11 139.520 21.4478   1
   1  -1  11 129.284 23.0655   1
  -1   1 -12 728.921 53.3522   3
   1   1  12 756.512 57.5416   6
   1   1  12 879.069 47.8697   1
   1  -1  12 870.760 50.9525   1
   1  -1  12 744.258 55.4691   6
   1   1  13-9.86223 26.2280   6
  -1   1 -13 62.2215 24.2498   3
   1   1  13 52.4272 18.3279   1
   1  -1  13 30.4389 23.8996   6
   1  -1  14 597.611 56.6106   6
  -1   1 -14 552.985 49.7826   3
   1   1  14 604.738 59.5619   6
  -1   1 -15 633.563 54.8350   3
   1   1  15 507.849 57.9382   6
   1  -1  15 573.000 57.4798   6
  -1  -1 -16 17.5433 22.9826   3
  -1   1 -16 3.89767 22.8736   3
   1  -1  16-3.76541 28.6579   6
  -1   1 -17 149.637 37.0500   3
   1  -1  17 143.500 38.9870   6
  -1  -1 -17 153.891 38.4366   3
   1  -1  18 9.01040 32.5664   6
  -1  -1 -18 36.3174 29.7410   3
  -1   1 -18-3.25176 26.5195   3
  -1   1 -19 28.4640 29.5236   3
   1  -1  19-27.8023 41.2441   6
  -1  -1 -19-3.74883 27.8459   3
  -1   1 -20 35.3282 33.9843   3
  -1  -1 -20 12.8042 30.7925   3
  -1   1 -21 36.1715 35.8976   3
  -1  -1 -21 94.0227 36.9568   3
  -1   1 -22 147.627 47.6238   3
   1  -2 -22 96.7498 43.0524   3
  -1  -2  22 13.1035 47.6098   6
   1   2 -22 99.1548 45.9953   3
   1   2 -21 70.8952 35.0503   3
  -1  -2  21 118.544 48.3226   6
   1   2 -20 60.6126 32.7145   3
  -1  -2  20-68.8970 41.1307   6
  -1  -2  19 41.6197 34.6151   6
   1   2 -19 82.0462 34.8768   3
  -1  -2  18 266.786 50.0336   6
  -1  -2  17 147.847 39.9557   6
  -1   2  16-41.5272 29.8241   6
  -1  -2  16-23.2816 29.4979   6
  -1   2  15 43.0202 27.5269   6
  -1  -2  15 11.1726 26.9655   6
  -1   2  14 713.163 62.0494   6
  -1  -2  14 788.551 63.9945   6
  -1   2  13 24.1035 16.2995   2
  -1  -2  13 20.0304 21.6427   6
  -1   2  13 3.50376 23.5992   6
  -1   2  13 57.2658 18.7262   1
  -1   2  12 880.244 57.0125   2
  -1   2  12 866.701 47.6915   1
  -1  -2  12 847.277 58.5170   6
  -1   2  12 883.134 61.8191   6
  -1  -2  11 833.764 49.2147   4
  -1   2  11 787.204 54.9981   6
  -1   2  11 744.782 51.0289   2
  -1  -2  11 821.256 54.3808   6
  -1  -2  11 835.069 49.3243   1
  -1  -2  10 23.2277 14.9357   1
  -1   2  10 13.5913 12.8632   2
  -1  -2  10 12.7840 15.9569   6
   1   2 -10 18.5291 11.7699   5
  -1  -2  10 34.4825 14.7406   4
  -1   2  10-8.97988 17.0817   6
  -1  -2   9 613.954 37.9754   4
  -1   2   9 519.712 41.6794   6
   1   2  -9 706.662 37.0879   5
  -1   2   9 638.902 41.8518   2
  -1  -2   9 540.954 40.0255   6
  -1   2   8 12011.1 163.522   2
  -1   2   8 12000.2 170.911   6
   1   2  -8 12086.3 144.223   5
  -1  -2   8 11989.2 164.145   6
  -1  -2   8 12045.9 150.288   4
  -1   2   7 2078.60 66.6356   6
  -1  -2   7 2148.95 60.4847   4
   1   2  -7 2143.06 58.7214   5
  -1  -2   7 2243.22 67.2622   6
  -1   2   7 2126.86 64.2000   2
  -1  -2   6 9434.95 116.980   4
  -1   2   6 9194.67 129.544   6
  -1  -2   6 9484.04 128.014   6
   1   2  -6 8974.69 115.075   5
  -1   2   6 9285.71 121.640   2
  -1  -2   5 11345.3 128.052   6
   1   2  -5 10708.9 120.296   5
  -1   2   5 10960.5 130.526   6
  -1   2   5 11395.6 121.089   2
  -1   2   4 12216.9 126.026   6
   1   2  -4 12150.3 119.997   5
  -1  -2   4 12884.4 122.712   6
  -1   2   4 12132.4 111.590   2
   1  -2  -4 11942.3 111.644   2
   1  -2  -3 10.6298 5.82647   2
  -1  -2   3 14.5527 7.55722   6
  -1   2   3 13.5019 6.88684   4
   1   2  -3 10.9250 7.71198   5
  -1  -2   2 115.228 11.2439   6
  -1   2   2 129.188 11.2233   4
   1   2  -2 104.817 11.4024   5
  -1   2   2 117.452 12.9069   3
  -1  -2   1 10127.7 90.7327   2
   1   2   0 5916.35 57.1545   2
  -1   2  -1 238.602 13.4418   1
  -1   2  -2 4066.65 51.3660   3
   1  -2   2 3912.35 56.8681   1
  -1   2  -2 4102.66 57.2146   1
  -1   2  -3 21702.0 143.156   1
  -1  -2  -3 21045.4 87.0946   1
  -1   2  -3 21426.3 134.731   3
   1  -2   3 21208.2 143.834   1
   1  -2   3 22044.9 131.409   6
   1   2   4 13398.8 86.8728   1
  -1  -2  -4 13516.6 84.3517   1
  -1   2  -4 13516.8 123.871   1
   1  -2   4 13297.4 123.426   1
  -1   2  -4 13460.6 121.112   3
   1  -2   4 13400.5 119.332   6
  -1   2  -5 1243.09 41.9284   3
  -1   2  -5 1325.54 42.4800   1
  -1   2  -5 1280.81 47.6291   5
   1  -2   5 1207.24 41.3389   6
   1   2   5 1253.21 31.0183   1
   1  -2   5 1228.00 41.4931   1
  -1   2  -6 449.577 30.0450   5
   1  -2   6 345.919 24.1209   1
   1   2   6 331.338 18.6958   1
  -1   2  -6 400.270 26.6669   1
  -1   2  -6 341.722 24.2735   3
   1  -2   6 395.892 27.6300   6
   1  -2   7 3992.17 89.1189   6
  -1   2  -7 4087.82 89.1521   3
   1  -2   7 4306.58 86.7576   1
  -1   2  -7 4104.88 92.0124   5
   1   2   7 4393.28 70.8246   1
   1  -2   8 24.1709 14.4299   6
  -1   2  -8 3.81225 11.9701   5
   1   2   8 4.50930 8.42707   1
   1  -2   8 17.1642 11.8131   1
  -1   2  -8 17.4380 12.0331   3
   1  -2   9 6009.18 114.214   1
   1   2   9 6255.03 98.3139   1
  -1   2  -9 5987.85 120.335   5
  -1   2  -9 5914.99 120.889   3
   1  -2   9 6146.65 125.696   6
   1  -2  10 54.0802 19.8937   6
   1   2  10 125.600 19.2014   1
   1  -2  10 84.8610 18.8906   1
  -1   2 -10 59.5301 19.3492   5
  -1   2 -10 74.4099 18.5741   3
  -1   2 -11 6271.89 136.702   3
  -1   2 -11 6402.52 132.942   5
   1  -2  11 6268.50 130.125   1
   1   2  11 6372.10 112.725   1
   1  -2  11 6299.63 144.677   6
  -1   2 -12 181.123 32.2838   3
   1  -2  12 166.966 31.7528   6
   1   2  12 162.008 22.0346   1
   1  -2  13 1591.33 82.7447   6
  -1   2 -13 1823.92 82.1678   3
   1  -2  14 9.55928 24.2740   6
  -1   2 -14 14.5801 20.3024   3
  -1   2 -15 216.546 35.8687   3
   1  -2  15 177.654 38.1550   6
   1  -2  16 34.5039 31.2820   6
  -1   2 -16 58.2622 26.9238   3
  -1  -2 -17 147.739 39.5538   3
   1  -2  17 152.653 37.8291   6
  -1   2 -17 120.612 33.0435   3
  -1  -2 -18 58.0658 34.2078   3
   1  -2  18-13.7019 36.8680   6
  -1   2 -18 5.22927 24.0741   3
  -1  -2 -19 2.16768 29.9194   3
  -1   2 -19 11.6317 27.0464   3
   1  -2  19 19.0674 33.7777   6
   1  -2  20 137.225 48.7026   6
  -1  -2 -20 293.191 54.0835   3
  -1   2 -20 306.310 52.8027   3
  -1  -2 -21-6.65091 32.3032   3
  -1   2 -21 39.9372 34.2141   3
  -1   2 -22 22.5007 36.3215   3
   1   3 -22 70.0729 39.4194   3
  -1  -3  21-6.69769 41.3738   6
   1   3 -21 128.307 42.9452   3
   1   3 -20-8.21446 27.1794   3
  -1  -3  20 8.54000 38.2180   6
  -1  -3  19 17.6901 33.8409   6
   1   3 -19 62.5118 31.7993   3
   1   3 -18 15.5054 23.9163   3
  -1  -3  18 41.1168 36.3208   6
  -1  -3  17 14.5152 31.0610   6
  -1  -3  16 415.146 55.0414   6
  -1  -3  15 183.457 39.8801   6
  -1  -3  14 127.083 32.7330   6
  -1   3  13 22.6173 25.0270   6
  -1  -3  13 39.1280 26.6105   6
  -1  -3  12 1185.52 67.9688   6
  -1   3  12 1112.63 71.2849   6
  -1  -3  12 1119.70 57.5333   4
  -1   3  12 1168.35 52.6944   1
  -1   3  12 1094.13 61.0876   2
   1   3 -11 254.675 27.6267   5
  -1  -3  11 189.455 30.0160   6
  -1  -3  11 248.345 28.0956   4
  -1   3  11 202.737 27.4210   2
  -1   3  11 150.884 28.4014   6
  -1   3  10 1313.32 60.0200   2
   1   3 -10 1252.73 55.0136   5
  -1   3  10 1208.33 67.5396   6
  -1  -3  10 1256.41 54.6483   4
  -1  -3  10 1189.79 61.0022   6
  -1  -3  10 1257.52 60.8524   1
   1   3  -9 2175.33 69.9892   5
  -1  -3   9 1976.50 73.8911   6
  -1   3   9 1884.29 78.1880   6
  -1  -3   9 2067.79 65.9828   4
  -1   3   9 2114.62 70.9712   2
  -1  -3   9 2256.06 73.8049   1
  -1  -3   8 2658.92 78.7718   6
   1   3  -8 2612.66 74.3533   5
  -1   3   8 2561.46 72.4345   2
  -1   3   8 2475.44 82.9997   6
  -1  -3   8 2567.53 69.5872   4
   1   3  -7 1929.84 61.7421   5
  -1   3   7 1957.26 70.6462   6
  -1   3   7 1953.40 57.9242   2
  -1  -3   7 1924.19 57.7958   4
  -1  -3   7 1941.76 64.0067   6
  -1   3   6 2869.35 64.1178   2
   1   3  -6 2793.59 71.4638   5
  -1  -3   6 2929.87 73.2026   6
  -1  -3   5 2160.02 60.8382   6
   1   3  -5 2136.85 61.4111   5
  -1   3   5 2239.34 50.4781   2
   1   3  -4 29.0156 11.5420   5
   1  -3  -4 46.7840 8.29833   2
   1   3  -3 13929.4 138.411   5
  -1  -3   3 14161.9 124.673   6
  -1   3   2 17.4054 9.07678   3
   1   3  -2 6.26046 7.78417   5
  -1  -3   2 13.3991 7.92714   6
   1   3  -1 37.6910 9.94506   5
  -1   3   1 63.2795 9.44474   3
  -1   3   0 1688.73 44.7270   5
  -1   3  -1 583.439 21.8801   1
  -1   3  -1 446.851 30.3608   5
  -1   3  -2 1565.99 38.7853   1
  -1   3  -2 1651.60 33.3224   3
   1  -3   2 1590.51 39.6067   1
  -1   3  -2 1473.36 53.3994   5
   1  -3   2 1685.71 34.4939   6
  -1   3  -3 68.7660 12.0237   1
   1  -3   3 63.8518 11.9300   1
  -1   3  -3 65.3069 9.41600   3
  -1   3  -3 66.6692 14.2946   5
   1  -3   3 85.2043 10.6686   6
   1  -3   4 15316.0 131.976   6
  -1   3  -4 15646.2 129.274   3
  -1   3  -4 15928.6 170.014   5
  -1   3  -4 15843.5 142.250   1
   1  -3   4 15419.9 141.192   1
  -1   3  -5 788.884 34.9253   1
  -1   3  -5 688.982 37.9476   5
  -1   3  -5 713.820 31.4494   3
   1  -3   5 721.765 32.4803   6
   1  -3   5 731.882 33.9169   1
   1   3   5 726.498 21.1430   1
  -1   3  -6 1246.04 53.3513   5
   1  -3   6 1243.21 46.4656   1
   1  -3   6 1234.71 46.8705   6
  -1   3  -6 1265.01 45.2177   3
   1   3   6 1294.76 32.3683   1
  -1   3  -6 1162.98 47.2658   1
  -1   3  -7 3.84285 11.7154   5
  -1   3  -7 4.91716 11.1009   3
   1  -3   7 11.4995 10.7351   1
   1   3   7 1.35335 6.37070   1
   1  -3   7 8.99747 12.8760   6
   1   3   8 4308.05 71.4705   1
  -1   3  -8 4289.04 106.081   5
  -1   3  -8 4292.32 95.5448   3
   1  -3   8 4204.05 95.9345   6
   1  -3   8 4283.27 95.6903   1
  -1   3  -9 9.11510 13.0712   5
   1   3   9-0.17667 8.66514   1
   1  -3   9 15.4669 16.1160   6
  -1   3  -9 15.3885 14.2276   3
   1  -3   9 16.6316 13.2567   1
   1  -3  10 361.027 32.3508   1
  -1   3 -10 326.357 32.4078   3
  -1   3 -10 326.868 32.6069   5
   1   3  10 345.648 24.9940   1
   1  -3  10 286.149 32.6687   6
   1   3  11 53.0685 14.9290   1
  -1   3 -11 102.976 22.0581   5
   1  -3  11 113.704 25.0880   6
  -1   3 -11 82.7135 20.6153   3
   1  -3  12 84.9637 25.9964   6
  -1   3 -12 137.680 26.6403   3
  -1   3 -13 977.933 61.6781   3
   1  -3  13 1048.49 68.5753   6
  -1   3 -14 26.3003 21.1651   3
   1  -3  14 8.50354 25.4502   6
   1  -3  15 823.130 68.6134   6
  -1   3 -15 716.572 59.0382   3
   1  -3  16 46.3135 33.0551   6
  -1   3 -16 32.6341 24.4655   3
  -1   3 -17 1.20177 24.2931   3
  -1  -3 -17-43.0800 32.3205   3
   1  -3  17-26.5878 30.2594   6
   1  -3  18 113.443 40.7356   6
  -1  -3 -18 102.126 37.0024   3
  -1   3 -18 33.1856 27.6115   3
  -1   3 -19 31.9721 25.9476   3
   1  -3  19-12.2072 36.1459   6
  -1  -3 -19 7.24464 29.2543   3
  -1  -3 -20 18.7521 32.0446   3
   1  -3  20 23.5691 35.6381   6
  -1   3 -20-20.4005 29.4223   3
   1  -3  21-41.0612 49.7610   6
  -1   3 -21 69.2632 35.6290   3
  -1  -3 -21 51.6891 38.8742   3
  -1   3 -22 18.0594 33.8704   3
   1  -3  22 46.7558 45.4504   6
  -1  -4  21 63.3852 46.9792   6
   1   4 -20 66.7038 33.3379   3
  -1  -4  20-40.3883 40.0236   6
   1   4 -19 78.5804 32.7046   3
  -1  -4  19 67.2061 37.8356   6
   1   4 -18 21.0176 23.9256   3
  -1  -4  18 13.1049 32.2851   6
  -1  -4  17-33.7115 34.0575   6
   1   4 -17 1.38196 21.8621   3
  -1  -4  16-12.6005 29.1395   6
  -1  -4  15 127.845 35.8104   6
  -1  -4  14 151.610 36.8225   6
  -1  -4  13 603.801 54.5575   6
  -1  -4  12 436.037 43.9261   6
  -1  -4  12 461.210 39.5448   4
   1   4 -11 21.1766 14.7333   5
  -1   4  11 27.4712 12.5293   2
  -1  -4  11 3.30597 18.9208   6
  -1  -4  11 14.8444 14.9071   4
  -1   4  10 219.030 25.5770   2
  -1  -4  10 238.387 31.6609   6
  -1  -4  10 229.211 25.6265   4
   1   4 -10 246.922 28.8078   5
  -1  -4  10 259.261 30.9188   1
  -1   4   9 570.361 35.5790   2
  -1  -4   9 589.906 37.0601   4
  -1  -4   9 558.583 41.8983   6
   1   4  -9 591.795 42.2380   5
  -1  -4   9 619.061 43.0679   1
  -1  -4   8 651.122 35.9095   4
  -1   4   8 639.957 35.1714   2
  -1  -4   8 546.504 37.9335   6
  -1  -4   8 582.875 37.7988   1
   1   4  -8 580.559 40.4161   5
  -1  -4   7 1913.50 57.0276   4
  -1  -4   7 1845.77 62.6075   6
  -1   4   7 1747.66 51.8029   2
   1   4  -7 1774.82 64.0414   5
  -1  -4   6 5611.23 104.361   6
   1   4  -6 5861.53 113.368   5
  -1  -4   5 401.918 27.9003   6
   1  -4  -5 359.935 20.1644   2
   1   4  -5 374.665 28.2986   5
  -1  -4   4 14244.5 146.297   6
   1  -4  -4 14468.6 110.892   2
   1   4  -4 14330.4 164.946   5
  -1  -4   3 33976.7 207.044   6
   1   4  -3 33690.8 239.027   5
   1   4  -2 39790.2 251.748   5
  -1   4   2 40865.5 214.792   5
  -1   4   2 39934.4 225.445   3
  -1  -4   2 40414.6 215.228   6
  -1   4   1 9139.42 109.206   5
  -1   4   1 9158.68 96.7063   3
   1   4  -1 9229.71 115.580   5
  -1   4   0 83.7561 9.69980   3
  -1   4   0 82.8661 9.66588   1
   1   4   0 67.5280 11.7439   5
  -1   4   0 86.9190 14.4122   5
   1  -4   1 2340.90 47.6185   1
  -1   4  -1 2260.56 46.0956   1
  -1   4  -1 2500.13 64.5418   5
  -1  -4  -1 2268.81 36.2591   2
  -1   4  -2 9101.58 99.8232   1
   1  -4   2 9263.75 101.320   1
   1  -4   2 9181.43 91.0673   6
  -1   4  -2 9204.10 80.3617   3
  -1   4  -2 9258.12 128.860   5
  -1   4  -3 6775.62 93.2762   1
  -1   4  -3 7071.25 118.850   5
   1  -4   3 6904.12 86.4125   6
   1  -4   3 7194.61 95.4712   1
  -1   4  -3 7184.78 77.2139   3
  -1   4  -4 162.812 21.1491   5
  -1   4  -4 179.389 14.5986   3
   1  -4   4 132.317 15.3678   6
  -1   4  -4 196.405 18.8881   1
   1  -4   4 207.713 19.4318   1
  -1   4  -5 1650.06 64.0374   5
   1  -4   5 1798.46 35.5808   4
   1  -4   5 1702.86 53.9030   1
  -1   4  -5 1858.32 56.0298   1
   1  -4   5 1672.67 51.6090   6
  -1   4  -5 1796.76 47.9565   3
   1   4   6 32.4261 6.14617   1
   1  -4   6 52.5433 8.96637   4
  -1   4  -6 43.4348 10.7440   3
  -1   4  -6 42.6673 13.5162   5
  -1   4  -6 39.7041 13.3695   1
   1  -4   6 49.1114 12.9445   1
   1  -4   6 36.1960 10.3019   6
   1  -4   7 6325.58 113.724   6
  -1   4  -7 6557.78 133.819   5
   1   4   7 6382.64 72.3558   1
  -1   4  -7 6235.53 105.812   3
   1  -4   7 6359.36 114.252   1
  -1   4  -8 9717.78 141.824   3
   1   4   8 9703.60 99.8026   1
   1  -4   8 10217.9 154.558   6
  -1   4  -8 10278.3 173.272   5
   1  -4   8 9940.06 148.499   1
   1  -4   9 388.722 35.2958   6
   1   4   9 371.117 21.8009   1
  -1   4  -9 417.918 37.9552   5
  -1   4  -9 391.605 32.3234   3
   1  -4   9 360.702 31.9451   1
   1   4  10 796.042 34.3706   1
  -1   4 -10 806.114 53.2160   5
   1  -4  10 755.737 47.5704   1
  -1   4 -10 785.709 47.6401   3
   1  -4  10 735.787 48.2850   6
   1  -4  11 12.0481 18.5802   6
  -1   4 -11 0.62842 15.2978   5
  -1   4 -11 12.7191 15.4272   3
  -1   4 -12 271.126 32.8163   3
   1  -4  12 253.470 36.7338   6
  -1   4 -13 167.731 28.7601   3
   1  -4  13 128.171 29.5555   6
   1  -4  14 260.475 42.7360   6
  -1   4 -14 293.989 38.1497   3
  -1   4 -15-0.30094 19.8484   3
   1  -4  15-12.1641 27.0542   6
   1  -4  16 25.4673 28.5262   6
  -1   4 -16 7.53821 21.1153   3
   1  -4  17 28.8075 30.1453   6
  -1   4 -17 58.6081 29.4877   3
   1  -4  18-23.1065 36.0307   6
  -1  -4 -18 76.6514 32.8575   3
  -1   4 -18 61.4039 28.1786   3
  -1   4 -19-33.4967 27.8244   3
   1  -4  19 23.9401 35.2053   6
  -1  -4 -19 34.6213 30.8944   3
  -1   4 -20 4.29895 28.4938   3
   1  -4  20-54.1616 43.8488   6
  -1  -4 -20 8.45164 32.2675   3
   1  -4  21 42.3706 41.9977   6
  -1  -4 -21-3.77116 33.7056   3
  -1   4 -21 51.4535 33.5822   3
   1  -4  22-100.974 55.9684   6
  -1  -5  21 38.3843 44.1910   6
  -1  -5  20-9.22437 39.3374   6
  -1  -5  19 227.589 54.1070   6
  -1  -5  18 230.098 49.5104   6
   1   5 -18 274.758 42.4799   3
   1   5 -17 106.069 30.3069   3
  -1  -5  17 0.50505 30.1024   6
   1   5 -16 73.3945 27.1986   3
  -1  -5  16 36.2781 30.7029   6
  -1  -5  15 318.464 49.9052   6
  -1  -5  14 123.342 30.9161   6
  -1  -5  13-7.35674 22.1793   6
  -1  -5  13-0.81423 16.0922   4
  -1  -5  12 52.9770 25.1056   6
  -1  -5  12-7.21691 14.2997   4
   1   5 -12 34.8335 18.8863   5
  -1  -5  11 352.923 39.2182   6
   1   5 -11 416.092 39.1795   5
  -1  -5  11 431.663 35.8750   4
  -1  -5  10 692.764 41.5665   4
  -1   5  10 702.217 40.6615   2
  -1  -5  10 648.559 48.2314   6
   1   5 -10 733.138 48.9370   5
  -1  -5   9 1253.02 58.9739   1
  -1  -5   9 1209.99 59.6037   6
   1   5  -9 1292.16 63.5110   5
  -1  -5   9 1279.52 52.0877   4
  -1  -5   8 27.2251 15.0205   1
  -1  -5   8-1.38118 19.1017   6
  -1  -5   8 33.4233 12.9943   4
   1   5  -8 36.4647 14.2201   5
  -1  -5   7 7729.90 135.920   6
   1   5  -7 7003.24 139.423   5
  -1  -5   7 7534.85 129.451   1
  -1  -5   6 458.684 30.6708   1
   1   5  -6 545.853 38.4251   5
  -1  -5   6 603.418 37.2369   6
  -1  -5   5 337.110 26.3168   6
   1   5  -5 308.418 31.4634   5
   1  -5  -5 314.652 18.5304   2
  -1   5   4 11963.1 116.911   5
   1   5  -4 11845.2 161.840   5
  -1  -5   4 11783.3 138.368   6
  -1   5   3 6984.98 97.5818   5
  -1  -5   3 7531.23 105.372   6
   1   5  -3 7410.44 123.488   5
  -1   5   2 247.614 20.5431   5
  -1   5   2 229.473 19.6225   3
  -1  -5   2 204.371 18.9307   6
   1   5  -2 191.469 22.2449   5
   1   5  -1 6284.60 107.171   5
  -1   5   1 6332.78 102.399   5
  -1   5   1 6315.15 85.3055   3
  -1   5   0 258.891 17.2901   3
  -1   5   0 313.947 25.9056   5
  -1   5   0 238.964 16.2479   1
   1   5   0 288.918 24.1914   5
  -1   5  -1 44.2378 9.91841   1
   1   5   1 32.7983 11.1703   5
  -1   5  -1 27.3930 13.8392   5
  -1   5  -1 47.5037 8.16911   3
   1  -5   1 39.8973 10.7089   1
   1  -5   2 2460.04 55.9865   1
  -1   5  -2 2300.16 53.9809   1
   1  -5   2 2415.48 52.0402   6
  -1   5  -2 2344.86 42.5404   3
  -1   5  -2 2448.38 72.6297   5
  -1   5  -3 8156.69 107.681   1
  -1   5  -3 8191.68 83.7724   3
   1  -5   3 8321.20 108.622   1
   1  -5   3 7878.33 100.561   6
  -1   5  -3 8061.56 137.064   5
  -1   5  -4 8597.48 117.967   1
  -1   5  -4 8611.81 146.748   5
   1  -5   4 8308.33 108.893   6
  -1   5  -4 8581.03 94.0056   3
   1  -5   4 8763.70 118.344   1
  -1   5  -5 235.919 23.1378   1
   1  -5   5 212.225 12.6835   4
  -1   5  -5 243.134 18.1074   3
  -1   5  -5 204.022 27.3282   5
   1  -5   5 253.009 22.7711   1
   1  -5   5 175.798 20.4997   6
  -1   5  -6 4645.23 117.034   5
   1  -5   6 4679.14 63.4369   4
   1   5   6 4342.56 52.2112   2
   1  -5   6 4639.06 92.7927   6
   1  -5   6 4755.56 96.4602   1
  -1   5  -6 4680.27 99.9911   1
  -1   5  -6 4679.44 82.9586   3
   1  -5   7 534.814 35.0245   6
   1  -5   7 665.116 39.6912   1
  -1   5  -7 615.106 33.8193   3
   1   5   7 597.180 24.4337   2
   1   5   7 659.708 20.6580   1
   1  -5   7 566.761 25.7530   4
  -1   5  -7 608.994 43.8265   5
   1   5   8 6145.25 71.5800   1
   1  -5   8 5727.12 117.515   6
  -1   5  -8 6054.17 141.772   5
   1  -5   8 5712.03 118.703   1
  -1   5  -8 5912.68 109.120   3
   1   5   9 385.786 20.9818   1
  -1   5  -9 377.216 31.1804   3
   1  -5   9 385.633 35.0079   6
   1  -5   9 378.759 33.2488   1
  -1   5  -9 373.407 37.6202   5
  -1   5 -10 1052.41 62.9080   5
  -1   5 -10 994.987 52.1013   3
   1  -5  10 967.973 55.9294   6
  -1   5 -11 276.431 30.7232   3
  -1   5 -11 279.645 35.7920   5
   1  -5  11 233.592 32.2688   6
   1  -5  12 603.957 49.9867   6
  -1   5 -12 659.914 47.4755   3
  -1   5 -12 644.931 52.3493   5
  -1   5 -13 221.206 32.1166   3
   1  -5  13 220.289 36.1851   6
  -1   5 -14 474.392 46.5577   3
   1  -5  14 427.395 50.3993   6
  -1   5 -15 41.3989 19.9725   3
   1  -5  15-5.77070 29.7352   6
  -1   5 -16 161.691 34.8960   3
   1  -5  16 157.438 40.3574   6
   1  -5  17 80.8432 38.5237   6
  -1   5 -17 89.2530 30.7400   3
  -1  -5 -18 28.5523 29.8421   3
   1  -5  18-34.5173 35.1850   6
  -1   5 -18 38.1277 30.2000   3
  -1  -5 -19 31.0028 36.6599   3
   1  -5  19 3.24542 36.6801   6
  -1   5 -19 12.4440 30.2421   3
   1  -5  20 43.2630 36.2833   6
  -1  -5 -20 29.4160 36.4796   3
   1  -5  21-55.6433 46.1166   6
  -1  -5 -21 68.0583 41.1974   3
  -1  -6  21 107.572 50.1833   6
  -1  -6  20 63.2059 43.3451   6
  -1  -6  19 27.7363 37.3308   6
  -1  -6  18-27.1243 34.6903   6
  -1  -6  17 238.251 48.6374   6
  -1  -6  16-8.36460 28.9376   6
   1   6 -16-3.80474 20.3186   3
  -1  -6  15 46.7107 29.9465   6
   1   6 -15 27.8494 19.0896   3
  -1  -6  14 184.812 36.9440   6
   1   6 -14 238.262 34.4489   3
  -1  -6  13 27.1350 26.1637   6
  -1  -6  13 42.2835 18.2702   4
   1   6 -13 26.5020 17.3701   3
   1   6 -12 79.4845 25.3459   5
  -1  -6  12 81.7005 26.9260   6
  -1  -6  12 65.1372 22.0403   4
  -1  -6  11 56.1605 24.9541   6
  -1  -6  11 42.9735 15.9404   4
   1   6 -11 50.1287 19.4570   5
  -1  -6  10 4508.25 120.579   6
  -1  -6  10 4414.66 102.713   4
   1   6 -10 4524.24 129.532   5
  -1  -6   9 183.659 20.8143   4
   1   6  -9 188.677 30.3782   5
  -1  -6   9 99.4098 21.0219   6
  -1  -6   8 2768.60 84.8087   1
  -1  -6   8 2836.08 86.6920   6
   1   6  -8 2559.93 92.2277   5
  -1  -6   7 125.319 24.8785   6
   1   6  -7 164.174 26.0032   5
  -1  -6   7 186.624 24.3058   1
  -1  -6   6 2563.31 76.3718   1
  -1   6   6 2295.65 50.1213   5
   1  -6  -6 2440.55 51.4039   2
  -1  -6   6 2289.01 71.3003   6
   1   6  -6 2387.06 84.3130   5
   1   6  -5 1418.03 62.6807   5
  -1  -6   5 1437.07 54.3592   1
  -1  -6   5 1345.95 52.4039   6
  -1   6   5 1371.47 42.0597   5
   1   6  -5 1385.35 34.3127   3
   1  -6  -5 1349.06 35.5514   2
  -1  -6   4 2861.21 74.5285   6
  -1   6   4 2935.81 66.3047   5
  -1  -6   4 3181.66 72.6420   1
   1   6  -4 3012.02 89.3078   5
  -1   6   3 62.6213 13.6367   5
  -1  -6   3 26.8244 11.1321   6
   1   6  -3 44.1053 16.5741   5
  -1  -6   3 36.1293 11.1428   1
  -1  -6   2 95.3881 13.4147   1
   1   6  -2 121.968 20.4622   5
  -1   6   2 101.599 16.4627   5
  -1  -6   1 6604.45 84.0957   1
  -1   6   1 6178.61 76.4979   1
   1   6  -1 6286.00 115.255   5
  -1   6   1 6064.93 110.358   5
  -1   6   1 6165.39 89.5911   3
  -1   6   0 23752.0 225.359   5
  -1  -6   0 22434.2 142.257   1
  -1   6   0 23581.6 158.257   3
  -1   6   0 23646.0 158.752   1
   1   6   0 23730.5 216.929   5
  -1   6  -1 1304.06 56.3474   5
   1  -6   1 1248.80 40.1415   1
  -1  -6  -1 1233.85 28.4518   1
  -1   6  -1 1203.17 39.1949   1
  -1   6  -1 1187.78 34.0990   3
   1   6   1 1245.45 47.9230   5
  -1  -6  -2 1465.04 24.9673   1
   1  -6   2 1634.58 48.2210   1
  -1   6  -2 1561.59 47.5051   1
  -1   6  -2 1886.92 67.9960   5
  -1   6  -2 1691.69 37.6195   3
  -1   6  -3 17.8527 6.58909   3
   1  -6   3 23.1076 10.3843   1
   1  -6   3 26.2676 9.45105   6
  -1   6  -3 8.61483 9.12484   1
  -1   6  -3 25.7123 13.8239   5
  -1   6  -4 9017.25 126.758   1
  -1   6  -4 8800.16 95.1289   3
   1  -6   4 8803.82 124.925   1
   1  -6   4 9015.68 117.878   6
  -1   6  -4 8741.86 158.510   5
   1  -6   5 392.785 27.6791   6
  -1   6  -5 370.349 29.1533   1
  -1   6  -5 383.231 35.8261   5
  -1   6  -5 363.825 22.0661   3
   1  -6   5 334.188 27.3185   1
   1  -6   6 3005.17 50.9987   4
  -1   6  -6 2987.68 65.9233   3
   1  -6   6 3100.12 81.6930   1
  -1   6  -6 3096.20 100.561   5
  -1   6  -6 2952.20 85.9968   1
   1  -6   6 3114.00 84.9417   6
   1  -6   7 79.7177 10.5263   4
  -1   6  -7 76.0176 22.4030   5
   1  -6   7 64.7724 15.4829   1
   1  -6   7 108.304 23.1822   6
   1   6   7 77.1191 7.55459   2
  -1   6  -7 62.2091 13.3918   3
  -1   6  -8 1607.25 56.5390   3
   1   6   8 1517.18 37.4731   2
   1  -6   8 1584.07 64.7818   6
   1  -6   8 1636.07 65.1327   1
   1  -6   8 1557.30 44.8884   4
  -1   6  -8 1652.91 78.7768   5
  -1   6  -9 182.846 30.8657   5
  -1   6  -9 144.349 19.3748   3
   1  -6   9 127.533 22.8387   6
   1  -6  10 559.146 44.9372   6
  -1   6 -10 571.985 39.5804   3
  -1   6 -10 601.002 50.1502   5
   1  -6  11-8.78087 18.8715   6
  -1   6 -11-1.17631 13.6078   3
  -1   6 -11-10.4036 22.2818   5
  -1   6 -12 216.015 29.3252   3
  -1   6 -12 215.414 34.2467   5
   1  -6  12 302.483 39.7528   6
   1  -6  13 198.845 34.7158   6
  -1   6 -13 271.443 35.3086   3
  -1   6 -14 1632.19 79.9639   3
   1  -6  14 1554.26 86.0878   6
   1  -6  15 121.306 35.7591   6
  -1   6 -15 138.471 30.3775   3
  -1   6 -16 51.8233 23.5314   3
   1  -6  16 49.6348 31.2551   6
   1  -6  17 47.3986 32.8217   6
  -1   6 -17 42.0083 27.9038   3
   1  -6  18-15.3176 32.0607   6
   1  -6  19-45.6547 39.3009   6
  -1  -6 -19 63.3088 36.8927   3
  -1  -6 -20 53.1365 40.9917   3
   1  -6  20 9.33582 38.3841   6
   1  -6  21 38.5133 43.1357   6
  -1  -7  21 65.6124 46.4029   6
  -1  -7  20 23.5959 38.5676   6
  -1  -7  19 13.7323 36.0147   6
  -1  -7  18 226.388 51.8486   6
  -1  -7  17 38.1778 33.2126   6
  -1  -7  16 114.593 34.8586   6
  -1  -7  15 145.244 37.4621   6
  -1  -7  14 317.705 46.9077   6
   1   7 -13 1.37260 14.7241   3
  -1  -7  13-8.67156 24.2266   6
   1   7 -12 701.685 46.2056   3
  -1  -7  12 720.661 59.4022   6
   1   7 -12 731.615 58.6992   5
   1   7 -11 92.4630 18.9971   3
   1   7 -11 121.215 27.2059   5
  -1  -7  11 120.133 21.5738   4
  -1  -7  11 19.7571 24.7956   6
  -1  -7  10 259.963 27.2448   4
  -1  -7  10 282.194 32.8799   6
   1   7 -10 228.728 35.3351   5
   1   7 -10 267.387 27.8053   3
   1   7  -9 410.606 30.4655   3
   1   7  -9 392.820 44.0660   5
  -1  -7   9 581.869 45.8648   6
   1   7  -8 2647.49 65.5694   3
  -1  -7   8 2639.23 84.1610   1
  -1  -7   8 2455.92 85.3985   6
   1   7  -8 2674.65 99.8655   5
  -1  -7   7 38.9192 15.4445   1
   1   7  -7 20.9238 9.04630   3
   1   7  -7 4.33621 15.1397   5
  -1  -7   7 49.8483 19.9695   6
   1  -7  -6 4270.29 66.5411   2
   1   7  -6 4539.05 121.745   5
   1   7  -6 4362.41 66.3802   3
  -1   7   6 4273.46 80.0669   5
  -1  -7   6 4642.67 104.393   1
  -1  -7   6 4724.20 107.468   6
  -1   7   5 57.1716 12.9868   5
   1   7  -5 99.8793 23.1936   5
  -1  -7   5 78.8714 16.1254   1
   1   7  -5 69.3331 8.20588   3
  -1  -7   5 109.710 20.5875   6
  -1   7   4 2657.96 70.4284   5
   1   7  -4 2632.31 88.6137   5
  -1  -7   4 2698.37 71.6134   1
  -1  -7   4 2591.96 73.3683   6
   1   7  -3 15002.3 203.894   5
  -1   7   3 15313.8 174.325   5
  -1  -7   3 15343.1 159.391   1
  -1  -7   3 14781.0 167.336   6
  -1  -7   2 157.574 16.5507   1
  -1   7   2 146.896 12.8292   1
   1   7  -2 131.165 22.1350   5
  -1   7   2 162.919 21.3799   5
  -1   7   1 7890.34 134.974   5
  -1   7   1 7635.13 105.356   3
   1   7  -1 8002.98 141.255   5
  -1   7   1 7645.03 90.9081   1
  -1  -7   1 8042.33 96.9842   1
  -1   7   0 795.163 32.0401   3
   1   7   0 817.465 45.5386   5
  -1   7   0 686.518 43.7120   5
  -1   7   0 850.474 33.3183   1
  -1  -7   0 874.503 29.6662   1
  -1  -7  -1 760.591 24.7125   1
   1  -7   1 759.491 34.1064   1
  -1   7  -1 748.436 46.1726   5
  -1   7  -1 748.205 29.0427   3
   1   7   1 775.858 42.1697   5
  -1   7  -1 778.776 33.5498   1
  -1   7  -2 2673.24 64.7348   1
  -1  -7  -2 2696.33 38.9086   1
   1   7   2 2580.04 73.7005   5
  -1   7  -2 2621.64 86.6513   5
  -1   7  -2 2445.47 49.9088   3
   1  -7   2 2663.92 64.5304   1
  -1   7  -3 831.790 51.3808   5
  -1   7  -3 856.936 28.3392   3
  -1   7  -3 773.751 37.8356   1
   1  -7   3 839.795 38.3307   6
   1  -7   3 838.332 38.8056   1
  -1   7  -4 4664.53 95.8719   1
  -1   7  -4 4529.65 69.1848   3
   1  -7   4 4818.49 95.5839   1
   1  -7   4 4537.90 91.2539   6
  -1   7  -4 4667.47 121.915   5
  -1   7  -5 665.258 28.8923   3
  -1   7  -5 473.440 40.0658   1
  -1   7  -5 721.161 51.4130   5
   1  -7   5 735.541 39.0805   6
   1  -7   5 749.222 41.0170   1
   1  -7   6 2647.62 77.9920   1
   1  -7   6 2261.69 70.5853   6
  -1   7  -6 2722.47 81.6056   1
  -1   7  -6 2236.07 91.4528   5
  -1   7  -6 2350.34 57.4732   3
   1  -7   6 2298.71 45.1491   4
   1  -7   7 717.505 43.7889   1
   1  -7   7 758.412 28.4836   4
   1  -7   7 738.616 44.9930   6
  -1   7  -7 738.934 55.0846   5
  -1   7  -7 716.712 34.6724   3
   1  -7   8 3118.32 94.4552   6
   1  -7   8 3281.61 63.2379   4
  -1   7  -8 3280.45 78.8443   3
  -1   7  -8 3577.47 120.302   5
  -1   7  -9 93.0184 24.2417   5
   1  -7   9 68.9271 18.5610   6
  -1   7  -9 89.2696 17.0043   3
  -1   7 -10 75.3110 18.1395   3
  -1   7 -10 85.0123 27.5455   5
   1  -7  10 50.2243 20.0420   6
  -1   7 -11 114.994 26.9613   5
  -1   7 -11 115.249 22.0290   3
   1  -7  11 106.857 27.3010   6
  -1   7 -12 1517.68 69.9617   3
   1  -7  12 1366.85 75.6502   6
  -1   7 -12 1380.15 82.9570   5
  -1   7 -13 85.7106 24.1453   3
   1  -7  13 52.7683 27.0200   6
   1  -7  14 312.232 43.5473   6
  -1   7 -14 360.229 40.9652   3
  -1   7 -15 445.801 47.1212   3
   1  -7  15 427.634 53.9415   6
   1  -7  16 305.776 50.8779   6
   1  -7  17 579.526 65.6967   6
   1  -7  18 0.75043 34.4030   6
   1  -7  19-12.2704 36.5710   6
  -1  -7 -19-31.1492 34.4163   3
  -1  -7 -20 250.268 52.1206   3
   1  -7  20 95.4459 47.8636   6
   1  -7  21 57.1840 41.7882   6
  -1  -8  21-56.9185 47.6213   6
  -1  -8  20-0.33408 43.1123   6
  -1  -8  19-31.8292 40.9544   6
  -1  -8  18-33.5715 36.5805   6
  -1  -8  17 46.2915 33.7377   6
  -1  -8  16 54.4697 32.2756   6
  -1  -8  15 24.5065 29.7769   6
  -1  -8  14 1043.13 73.2124   6
   1   8 -13 476.340 51.0330   5
  -1  -8  13 360.894 46.4285   6
  -1  -8  12-22.0636 31.8643   6
   1   8 -12 43.4466 25.0689   5
  -1  -8  11 864.536 58.8381   6
   1   8 -11 953.803 69.5792   5
   1   8 -10 741.797 61.7237   5
   1   8 -10 808.019 41.7267   3
  -1  -8  10 806.249 43.5319   4
  -1  -8   9 82.4020 26.3029   6
   1   8  -9 15.5722 16.8782   5
   1   8  -9 34.4134 11.5561   3
  -1  -8   8 16.6808 21.7398   6
   1   8  -8 26.3833 18.8646   5
   1   8  -8 25.4202 10.3929   3
  -1  -8   7 1492.52 63.0759   1
   1   8  -7 1399.76 76.6866   5
  -1  -8   7 1341.94 62.2139   6
   1   8  -7 1378.08 40.2373   3
   1   8  -6 72.9620 24.4437   5
  -1  -8   6 131.563 23.9597   6
   1  -8  -6 99.0630 11.1350   2
  -1  -8   6 131.319 20.4574   1
   1   8  -6 118.630 11.3750   3
  -1   8   6 111.119 16.3913   5
  -1  -8   5 9.51500 10.8530   1
   1   8  -5 22.1558 16.9751   5
  -1   8   5 17.9270 11.0013   5
   1   8  -5 36.7327 6.06914   3
  -1  -8   5 28.5044 16.3744   6
  -1  -8   4 13.6963 13.1962   6
  -1   8   4 1.87035 12.0920   5
   1   8  -4 29.8180 17.5078   5
  -1  -8   4 20.9356 11.6825   1
  -1   8   3 513.204 36.7450   5
  -1  -8   3 471.179 30.0522   1
   1   8  -3 527.585 42.5495   5
  -1  -8   3 466.059 32.6106   6
  -1   8   3 486.595 21.6584   1
  -1  -8   2 16580.8 158.570   1
  -1   8   2 16737.7 206.525   5
   1   8  -2 17099.8 224.823   5
  -1   8   2 16442.0 131.467   1
   1   8  -1 1365.38 63.0654   5
  -1   8   1 1365.75 41.0132   1
  -1   8   1 1324.73 60.7408   5
  -1  -8   1 1335.84 42.7613   1
  -1   8   1 1291.14 45.4640   3
   1   8   0 9574.92 158.914   5
  -1   8   0 9258.39 112.495   1
  -1   8   0 9287.10 111.949   3
  -1  -8   0 9243.33 100.572   1
  -1   8   0 9711.48 165.462   5
  -1   8  -1 829.518 50.6703   5
  -1   8  -1 855.093 37.2184   1
  -1   8  -1 835.234 31.5487   3
   1   8   1 741.454 46.5522   5
   1  -8   1 850.380 36.9943   1
  -1  -8  -1 830.688 27.8612   1
  -1   8  -2 3551.74 108.847   5
  -1   8  -2 3463.62 77.4767   1
   1   8   2 3571.43 91.5136   5
  -1  -8  -2 3370.98 48.8463   1
  -1   8  -2 3396.06 61.7937   3
   1  -8   2 3511.30 77.4360   1
   1  -8   3 2647.91 71.3585   6
   1  -8   3 2775.80 72.7856   1
  -1   8  -3 2578.16 71.9973   1
  -1   8  -3 2648.34 51.5276   3
  -1   8  -3 2698.11 96.3298   5
  -1   8  -4 537.543 47.0606   5
   1  -8   4 598.326 35.8915   1
  -1   8  -4 569.255 25.2023   3
  -1   8  -4 559.111 36.3526   1
   1  -8   4 491.110 33.0137   6
   1  -8   5 2033.03 68.1280   1
  -1   8  -5 1984.90 49.1553   3
  -1   8  -5 1949.39 86.5642   5
   1  -8   5 1958.21 65.4568   6
  -1   8  -5 1962.45 72.6623   1
   1  -8   6 2699.19 81.9690   1
  -1   8  -6 2778.35 106.810   5
  -1   8  -6 2581.01 85.4073   1
   1  -8   6 2667.04 79.0637   6
  -1   8  -6 2619.95 60.5222   3
  -1   8  -7 773.928 58.5602   5
   1  -8   7 948.050 51.4071   1
   1  -8   7 611.768 42.5475   6
   1  -8   7 709.801 28.0415   4
  -1   8  -7 760.445 35.5445   3
  -1   8  -8 21.6363 18.9951   5
   1  -8   8 76.3583 24.1394   6
  -1   8  -8 20.7140 12.3345   3
   1  -8   9 1743.34 74.3728   6
  -1   8  -9 1880.80 62.6666   3
  -1   8  -9 1970.23 97.6845   5
  -1   8 -10 236.188 25.9159   3
  -1   8 -10 228.736 37.1760   5
   1  -8  10 195.296 31.2332   6
  -1   8 -11 379.381 48.7398   5
   1  -8  11 321.814 36.2396   6
  -1   8 -11 439.263 35.8938   3
  -1   8 -12-5.72201 15.3548   3
   1  -8  12 0.00000 21.9220   6
  -1   8 -12-9.49345 27.1809   5
  -1   8 -13 153.532 28.6691   3
  -1   8 -13 128.157 32.1080   5
   1  -8  13 166.745 35.8665   6
   1  -8  14 79.7034 31.5516   6
   1  -8  15 26.8371 26.0789   6
   1  -8  16 94.1804 37.9607   6
   1  -8  17 20.0379 33.4372   6
   1  -8  18-16.7738 37.0844   6
   1  -8  19 46.8318 35.9041   6
  -1  -8 -19-16.5832 37.1157   3
   1  -8  20 49.3920 43.6030   6
  -1  -8 -20 85.9125 41.9853   3
   1  -8  21-39.3250 45.6230   6
  -1  -9  20 78.0876 46.4831   6
  -1  -9  19 113.164 43.6471   6
  -1  -9  18 40.1911 37.4036   6
  -1  -9  17-9.37896 32.5746   6
  -1  -9  16-27.6201 30.6603   6
  -1  -9  15 17.4606 28.5126   6
  -1  -9  14 490.134 55.7406   6
   1   9 -13 164.240 37.1043   5
  -1  -9  13 62.7941 25.9362   6
  -1  -9  12 247.593 38.4846   6
   1   9 -12 366.890 48.9767   5
  -1  -9  11 670.931 53.0345   6
   1   9 -11 777.613 66.4167   5
   1   9 -10 907.265 68.7773   5
  -1  -9  10 971.308 66.7208   6
  -1  -9   9 270.430 46.1733   6
   1   9  -9 52.8466 24.1692   5
  -1  -9   8 76.8958 22.4547   6
   1   9  -8 64.1245 23.3874   5
  -1  -9   7 1836.67 74.6207   6
   1   9  -7 1817.07 88.6177   5
  -1   9   7 1880.51 59.5540   5
   1   9  -6 356.498 40.5550   5
   1   9  -6 369.333 17.6793   3
  -1   9   6 359.730 29.8513   5
  -1  -9   6 416.651 37.8250   6
  -1  -9   6 365.240 32.9631   1
  -1  -9   5 224.449 27.1346   6
  -1   9   5 241.645 26.7160   5
  -1  -9   5 278.592 28.0437   1
   1   9  -5 253.457 35.2643   5
  -1   9   4 1690.03 68.4179   5
   1   9  -4 1740.71 81.8888   5
  -1  -9   4 1771.63 66.2887   6
  -1  -9   4 1849.75 62.6663   1
  -1   9   4 1776.39 40.1531   1
  -1   9   3 2357.94 49.4715   1
  -1  -9   3 2321.66 75.0406   6
  -1  -9   3 2495.31 67.9790   1
  -1   9   3 2378.39 81.6938   5
   1   9  -3 2355.27 91.4796   5
  -1  -9   2 1199.30 44.9454   1
  -1   9   2 1167.41 37.4347   1
   1   9  -2 1181.92 64.1637   5
  -1   9   2 1150.20 58.8631   5
  -1   9   1 3341.29 101.337   5
  -1  -9   1 3531.79 72.1863   1
  -1   9   1 3344.01 75.3220   3
  -1   9   1 3491.53 68.8115   1
   1   9  -1 3622.99 108.076   5
  -1   9   0 5505.81 133.277   5
  -1   9   0 5365.88 88.0230   3
  -1   9   0 5219.54 89.3447   1
   1   9   0 5494.14 130.146   5
  -1  -9   0 5147.48 80.2392   1
  -1   9  -1 426.732 28.5383   1
   1  -9   1 412.381 27.6208   1
  -1  -9  -1 438.009 22.3527   1
  -1   9  -1 472.189 41.7972   5
   1   9   1 460.107 37.6281   5
  -1   9  -1 427.041 24.7310   3
   1  -9   2 58.6567 14.8942   1
   1   9   2 62.9154 18.0770   5
  -1  -9  -2 52.1748 8.39427   1
  -1   9  -2 43.7685 13.8899   1
  -1   9  -2 56.2467 17.0696   5
  -1   9  -2 42.8705 9.83148   3
  -1   9  -3 5265.78 141.145   5
   1  -9   3 5125.02 105.257   6
  -1   9  -3 4932.65 75.1128   3
   1  -9   3 5070.80 102.331   1
  -1   9  -3 5129.72 104.558   1
  -1   9  -4 21.2105 7.53781   3
  -1   9  -4 20.9405 12.8680   1
   1  -9   4 18.3040 12.3627   1
  -1   9  -4 17.2148 17.5905   5
   1  -9   4 13.2813 12.5761   6
  -1   9  -5 1849.44 71.2674   1
   1  -9   5 1833.36 65.8770   6
  -1   9  -5 1885.35 48.0793   3
  -1   9  -5 1919.39 89.1467   5
   1  -9   5 1951.82 69.4268   1
   1  -9   6 2304.04 76.8971   6
  -1   9  -6 2432.92 103.308   5
   1  -9   6 2557.41 82.2199   1
  -1   9  -6 2309.29 56.8511   3
  -1   9  -7 74.3127 23.4247   5
  -1   9  -7 72.8976 12.5248   3
   1  -9   7 59.3508 15.9857   6
  -1   9  -8 3083.84 124.279   5
  -1   9  -8 2972.24 72.1626   3
   1  -9   8 2961.14 95.6692   6
   1  -9   9 244.574 38.2937   6
  -1   9  -9 209.143 21.9510   3
  -1   9  -9 240.627 40.0869   5
  -1   9 -10 67.8384 16.9958   3
  -1   9 -10 62.5517 23.9403   5
   1  -9  10 10.5333 24.0479   6
   1  -9  11-39.9580 33.8036   6
  -1   9 -11 38.2488 28.4880   5
   1  -9  12 169.766 33.8674   6
  -1   9 -12 187.697 37.9187   5
  -1   9 -13 2.73503 26.7089   5
   1  -9  13 11.8811 27.4033   6
   1  -9  14 263.689 42.3120   6
   1  -9  15 240.747 45.2068   6
   1  -9  16-17.5750 28.8166   6
   1  -9  17-42.3225 37.1372   6
   1  -9  18-5.17649 35.7662   6
   1  -9  19 21.7276 40.6735   6
   1  -9  20 44.5497 45.0716   6
  -1  -9 -20 74.9953 43.9708   3
   1  -9  21 115.254 53.4016   6
  -1 -10  20-38.4176 42.0526   6
  -1 -10  19-9.38749 40.2336   6
  -1 -10  18 8.69444 29.6110   6
  -1 -10  17 205.500 52.4789   6
  -1 -10  16 9.92519 30.4941   6
  -1 -10  15 30.5082 30.1299   6
  -1 -10  14 97.9640 34.3539   6
   1  10 -13 64.6518 25.6244   5
  -1 -10  13-7.94003 33.4842   6
  -1 -10  12-12.4584 28.9777   6
   1  10 -12 73.3305 31.3038   5
  -1 -10  11 446.335 50.7307   6
   1  10 -11 318.435 47.6311   5
  -1 -10  10 398.997 49.3646   6
   1  10 -10 324.961 45.7868   5
  -1 -10   9 1546.71 75.7643   6
   1  10  -9 1813.65 97.4183   5
   1  10  -8 31.4012 20.7518   5
  -1 -10   8 41.9018 21.7553   6
  -1 -10   7 2034.84 82.1943   6
   1  10  -7 2163.70 103.682   5
   1  10  -6 6274.34 167.565   5
  -1  10   6 6432.70 129.632   5
  -1 -10   6 6388.19 136.523   6
  -1  10   5 3318.79 53.6461   1
   1  10  -5 3380.11 121.975   5
  -1 -10   5 3475.58 99.7094   6
  -1 -10   5 3599.64 93.0063   1
  -1  10   5 3493.65 100.293   5
   1  10  -4 659.294 54.5337   5
  -1  10   4 667.014 45.6508   5
  -1  10   4 743.391 27.5400   1
  -1 -10   4 666.090 43.5576   6
  -1 -10   4 764.497 42.1011   1
  -1  10   3 1663.94 43.8410   1
   1  10  -3 1635.73 81.8759   5
  -1  10   3 1715.92 73.8130   5
  -1 -10   3 1665.12 58.1225   1
  -1 -10   2 1950.89 59.7996   1
  -1  10   2 1948.35 50.5006   1
   1  10  -2 2031.49 88.8359   5
  -1  10   2 1942.05 81.2435   5
  -1  10   1 2581.22 62.2775   1
  -1  10   1 2389.94 90.6689   5
   1  10  -1 2451.18 94.4862   5
  -1 -10   1 2647.82 65.1923   1
  -1 -10   0 3269.60 67.9527   1
  -1  10   0 3307.35 110.693   5
  -1  10   0 3328.53 72.0654   3
   1  10   0 3420.21 107.888   5
  -1  10   0 3261.12 74.5101   1
  -1  10  -1 4736.50 134.879   5
  -1  10  -1 4661.12 93.9761   1
  -1  10  -1 4510.11 79.4859   3
  -1 -10  -1 4635.31 74.4978   1
   1  10   1 4904.10 126.129   5
  -1 -10  -2 855.549 29.7384   1
   1 -10   2 925.005 44.3975   1
  -1  10  -2 831.830 33.0782   3
   1  10   2 789.760 51.5837   5
  -1  10  -2 765.277 56.9864   5
  -1  10  -2 861.095 44.0949   1
   1 -10   3 2352.17 73.2739   1
  -1  10  -3 2145.65 52.2882   3
   1 -10   3 2255.42 74.1349   6
   1  10   3 2399.37 84.0008   5
  -1  10  -3 2087.34 96.2690   5
  -1  10  -3 2164.71 73.3888   1
  -1  10  -4-9.54885 19.3824   5
  -1  10  -4 20.6245 8.53968   3
   1 -10   4 4.11867 12.1843   1
  -1  10  -4 20.3652 14.9151   1
  -1 -10  -4 34.9920 6.13997   2
   1 -10   4 31.1242 14.4293   6
  -1  10  -5 13.9858 17.1492   1
  -1  10  -5 4.27901 7.67271   3
   1 -10   5-4.62956 15.3058   6
  -1  10  -5-13.9035 21.0142   5
   1 -10   5-9.91100 14.2581   1
  -1  10  -6 298.824 21.7193   3
  -1  10  -6 280.330 38.2897   5
   1 -10   6 265.231 31.0307   6
   1 -10   7 446.800 37.7750   6
  -1  10  -7 408.006 49.1712   5
  -1  10  -8 1152.03 79.9146   5
   1 -10   8 1053.66 60.4703   6
   1 -10   9 1870.59 82.9710   6
  -1  10  -9 1833.36 100.851   5
   1 -10  10 281.515 39.8969   6
  -1  10 -10 251.601 44.9943   5
   1 -10  11 1745.94 86.1399   6
  -1  10 -11 1891.11 109.394   5
   1 -10  12 37.9176 27.0947   6
  -1  10 -12 142.830 36.0570   5
  -1  10 -13 4107.34 163.717   5
   1 -10  13 3708.19 134.671   6
   1 -10  14 58.7638 32.0003   6
   1 -10  15 40.9908 34.9135   6
   1 -10  16 15.2109 28.2897   6
   1 -10  17 86.9563 37.9963   6
   1 -10  18 44.2076 41.7686   6
   1 -10  19 113.512 45.1821   6
   1 -10  20-31.3406 42.7594   6
  -1 -11  20-2.08377 42.7833   6
  -1 -11  19 46.9052 40.7463   6
  -1 -11  18 59.9213 44.9532   6
  -1 -11  17 54.1953 36.0386   6
  -1 -11  16 44.6308 34.2594   6
  -1 -11  15 375.501 55.5933   6
   1  11 -14-30.1029 29.6607   5
  -1 -11  14-46.2122 36.7570   6
  -1 -11  13 422.419 48.9701   6
   1  11 -13 505.491 61.8222   5
   1  11 -12 672.989 66.5984   5
  -1 -11  12 225.069 43.8409   6
  -1 -11  11 485.467 53.7562   6
   1  11 -11 478.418 57.1496   5
   1  11 -10 135.848 39.3102   5
  -1 -11  10 186.421 36.2472   6
  -1 -11   9 3291.08 110.626   6
   1  11  -9 3280.59 136.684   5
  -1 -11   8-21.7387 25.6772   6
   1  11  -8 25.4193 24.1697   5
   1  11  -7 1407.91 87.4880   5
  -1 -11   7 1445.46 71.3739   6
   1  11  -6 824.282 67.0568   5
  -1  11   6 888.112 52.9319   5
  -1 -11   6 883.175 55.2977   6
  -1  11   5 4095.41 114.278   5
   1  11  -5 4136.99 140.503   5
  -1 -11   5 4279.24 105.239   1
  -1 -11   5 4050.42 112.105   6
  -1  11   4 217.254 16.9394   1
   1  11  -4 218.042 37.3253   5
  -1 -11   4 206.485 26.7878   6
  -1 -11   4 231.562 26.3911   1
  -1  11   4 223.746 29.2774   5
   1  11  -3 94.7645 28.7509   5
  -1 -11   3 85.1786 17.6516   1
  -1  11   3 65.0600 20.3608   5
  -1  11   3 77.5086 12.1915   1
  -1  11   2 224.676 32.4545   5
   1  11  -2 228.948 34.3907   5
  -1  11   2 226.934 19.7791   1
  -1 -11   2 227.136 22.6368   1
  -1  11   1 2329.78 62.5287   1
   1  11  -1 2551.19 100.914   5
  -1 -11   1 2389.21 64.6986   1
  -1  11   1 2289.56 95.6744   5
  -1  11   0 555.924 33.7600   1
  -1  11   0 577.610 32.4118   3
   1  11   0 614.557 49.9211   5
  -1 -11   0 567.534 30.3316   1
  -1  11   0 628.343 52.5788   5
  -1  11  -1 2390.59 59.7143   3
  -1 -11  -1 2386.23 57.7142   1
   1  11   1 2467.81 94.6762   5
  -1  11  -1 2424.49 101.846   5
  -1  11  -1 2418.38 71.8200   1
  -1  11  -2 1287.65 76.7015   5
  -1  11  -2 1432.79 57.7913   1
   1  11   2 1323.67 70.5883   5
  -1  11  -2 1366.51 43.8321   3
  -1 -11  -2 1418.32 40.4754   1
   1 -11   2 1446.67 57.3052   1
   1  11   3 2754.47 97.8374   5
  -1  11  -3 2749.21 60.8236   3
   1 -11   3 3045.19 87.0271   1
   1 -11   3 2848.37 87.4157   6
  -1  11  -3 2938.39 115.970   5
  -1  11  -3 3102.16 90.1361   1
  -1  11  -4 1331.33 79.6055   5
  -1  11  -4 1156.18 61.6196   1
   1 -11   4 1254.53 58.4182   1
   1 -11   4 1220.72 59.1478   6
   1 -11   5 5030.15 120.812   6
  -1  11  -5 5151.00 159.370   5
   1 -11   6 715.515 47.1637   6
  -1  11  -6 705.097 63.0489   5
  -1  11  -7 267.508 40.1989   5
   1 -11   7 320.101 34.8064   6
   1 -11   8 192.775 31.2568   6
  -1  11  -8 215.329 40.7911   5
  -1  11  -9 419.244 52.9507   5
   1 -11   9 430.523 45.0243   6
   1 -11  10 38.5354 32.7383   6
  -1  11 -10-8.25093 25.6628   5
   1 -11  11 441.813 50.2602   6
  -1  11 -11 670.230 69.6192   5
   1 -11  12 2090.38 98.6251   6
  -1  11 -12 2352.78 127.277   5
  -1  11 -13-11.4722 30.2853   5
   1 -11  13-44.3996 32.9137   6
   1 -11  14 59.8836 32.9641   6
  -1  11 -14-11.8786 27.9372   5
   1 -11  15 18.8897 30.5374   6
   1 -11  16 63.1073 34.6151   6
   1 -11  17-12.4958 37.3190   6
   1 -11  18 52.9128 38.6837   6
   1 -11  19 26.4249 41.1031   6
   1 -11  20 88.5520 47.5607   6
  -1 -12  19 23.3195 38.3881   6
  -1 -12  18-38.1262 38.0075   6
  -1 -12  17-14.3865 35.3434   6
  -1 -12  16-4.64730 32.6881   6
  -1 -12  15-66.6601 37.6883   6
  -1 -12  14-62.0774 40.0658   6
   1  12 -14 18.8733 29.6543   5
   1  12 -13 551.147 67.1025   5
  -1 -12  13 428.652 51.5983   6
  -1 -12  12 85.8606 40.6613   6
   1  12 -12-0.45730 26.4998   5
   1  12 -11 25.3766 27.1620   5
  -1 -12  11 142.209 39.0546   6
   1  12 -10 116.238 36.2760   5
  -1 -12  10 138.232 35.9447   6
   1  12  -9-19.0648 26.1751   5
  -1 -12   9 142.585 58.6144   6
  -1 -12   8 11.0849 21.7349   6
   1  12  -8 23.0114 23.0409   5
   1  12  -7-2.15496 21.3238   5
  -1 -12   7 29.6614 22.3091   6
  -1  12   6 720.639 50.0886   5
   1  12  -6 734.606 66.0920   5
  -1 -12   6 629.935 48.5788   6
   1  12  -5 951.925 72.5751   5
  -1 -12   5 948.573 58.7506   6
  -1  12   5 1013.36 62.6394   5
   1  12  -4 2116.90 101.980   5
  -1 -12   4 2394.70 77.9907   1
  -1 -12   4 2055.05 82.2817   6
  -1  12   4 2104.76 89.2553   5
   1  12  -3 2026.28 98.5150   5
  -1 -12   3 1892.03 66.1848   1
  -1  12   3 2047.19 90.3488   5
  -1  12   3 1861.40 52.2190   1
   1  12  -2 5990.82 165.106   5
  -1  12   2 5744.09 95.5981   1
  -1 -12   2 5936.05 112.131   1
  -1  12   2 5900.75 153.763   5
   1  12  -1 21.0642 21.5003   5
  -1  12   1-14.9419 19.7600   5
  -1 -12   1 3.07915 10.0660   1
  -1  12   1 5.84464 10.3958   1
  -1 -12   0 1927.42 57.9502   1
  -1  12   0 1836.06 90.0150   5
  -1  12   0 1930.29 62.8703   1
   1  12   0 1852.73 91.7388   5
   1  12   1 14.1056 19.7893   5
  -1 -12  -1 19.4558 10.6409   1
  -1  12  -1 5.79042 19.5367   5
  -1  12  -1 27.6283 14.7683   1
  -1  12  -1 6.81863 9.18653   3
   1 -12   2 447.561 34.2210   1
  -1  12  -2 477.135 38.9604   1
   1  12   2 440.962 46.4344   5
  -1 -12  -2 471.814 25.8485   1
  -1  12  -2 409.214 48.1446   5
   1  12   3 14.5523 17.7394   5
   1 -12   3 16.1075 13.7734   1
  -1  12  -3 25.1028 16.5802   1
  -1  12  -3 11.0163 20.2864   5
  -1  12  -4 964.691 71.6300   5
   1 -12   4 1052.87 57.3137   6
  -1  12  -4 1126.32 58.8242   1
  -1  12  -5 1094.59 78.5264   5
   1 -12   5 1156.13 61.5319   6
   1 -12   6 23.2954 17.6934   6
  -1  12  -6-29.0402 25.4615   5
  -1  12  -7 2311.57 119.589   5
   1 -12   7 2291.03 89.6271   6
  -1  12  -8 282.604 44.6321   5
   1 -12   8 232.586 34.8640   6
   1 -12   9 1117.96 76.6274   6
  -1  12  -9 942.004 79.1056   5
   1 -12  10 239.375 41.4133   6
  -1  12 -10 218.815 43.9914   5
   1 -12  11 299.856 47.8553   6
  -1  12 -11 342.670 53.0130   5
   1 -12  12 148.984 32.7852   6
  -1  12 -12 189.481 44.7934   5
  -1  12 -13 100.529 37.2933   5
   1 -12  13-52.2802 34.9878   6
  -1  12 -14 681.117 76.4493   5
   1 -12  14 623.304 63.5120   6
   1 -12  15 35.1768 31.2091   6
   1 -12  16 66.7803 35.8231   6
   1 -12  17 250.427 61.0262   6
   1 -12  18 51.7400 38.8703   6
   1 -12  19 52.0774 44.1038   6
   1 -12  20-13.3213 47.6966   6
  -1 -13  19 43.8238 40.6649   6
  -1 -13  18-8.39126 37.1349   6
  -1 -13  17 39.8698 35.7096   6
  -1 -13  16 143.948 44.1023   6
  -1 -13  15-98.2175 45.8722   6
   1  13 -14 144.769 43.5352   5
  -1 -13  14-38.1023 40.7075   6
   1  13 -13 8.95855 32.2415   5
  -1 -13  13-84.9120 34.8252   6
   1  13 -12 141.822 39.1517   5
  -1 -13  12 280.176 52.8119   6
   1  13 -11 85.9419 36.0503   5
  -1 -13  11 163.447 41.7464   6
   1  13 -10 237.339 46.9158   5
  -1 -13  10 305.549 45.8569   6
   1  13  -9 655.483 68.7540   5
  -1 -13   9 625.416 60.4674   6
   1  13  -8 513.684 59.5149   5
  -1 -13   8 441.209 48.0325   6
   1  13  -7 1138.26 85.4231   5
  -1 -13   7 1044.07 69.4067   6
  -1 -13   6 428.497 43.2594   6
  -1  13   6 438.800 43.0915   5
   1  13  -6 429.583 53.8154   5
   1  13  -5 2207.02 113.355   5
  -1  13   5 2166.87 92.8762   5
  -1 -13   5 2068.32 89.2273   6
  -1 -13   4 346.429 38.2294   6
   1  13  -4 378.267 49.3203   5
  -1  13   4 431.092 45.0800   5
  -1 -13   3 3524.65 93.8983   1
   1  13  -3 3607.28 137.572   5
  -1  13   3 3454.92 123.335   5
  -1  13   2 504.874 31.7048   1
  -1 -13   2 477.894 34.2325   1
  -1  13   2 485.721 51.5188   5
   1  13  -2 585.240 58.0751   5
   1  13  -1 3432.17 129.716   5
  -1  13   1 3374.89 82.0210   1
  -1  13   1 3347.01 125.494   5
  -1 -13   1 3386.23 83.8576   1
  -1 -13   0 497.361 31.9487   1
   1  13   0 537.077 51.6548   5
  -1  13   0 469.310 51.4849   5
  -1  13   0 473.324 34.1166   1
  -1 -13  -1 111.218 15.9180   1
  -1  13  -1 64.7447 23.8646   5
   1  13   1 63.2639 25.7924   5
  -1  13  -1 88.9877 19.6081   1
   1  13   2 33.3409 20.5334   5
  -1  13  -2-17.7908 26.9913   5
  -1  13  -2 28.2056 15.7266   1
  -1  13  -3 20.2943 17.5704   1
   1 -13   3-1.32249 13.3290   1
   1  13   3 31.1141 20.9212   5
  -1  13  -3-26.0422 25.0446   5
  -1  13  -4-22.2565 26.2223   5
   1 -13   4 2.30327 18.2971   6
   1 -13   5 233.515 31.9897   6
  -1  13  -5 227.623 42.9336   5
  -1  13  -6 756.549 70.1000   5
   1 -13   6 660.088 51.0819   6
   1 -13   7 740.459 57.2360   6
  -1  13  -7 758.670 72.0523   5
  -1  13  -8 1166.51 89.9555   5
   1 -13   8 1081.68 66.2830   6
  -1  13  -9 1092.38 90.5142   5
   1 -13   9 1006.86 68.5851   6
  -1  13 -10 1074.35 89.6633   5
   1 -13  10 1009.84 70.6171   6
   1 -13  11 1683.85 91.8434   6
  -1  13 -11 1898.82 120.300   5
  -1  13 -12 122.894 41.8811   5
   1 -13  12 63.2685 36.5274   6
   1 -13  13-88.0051 37.5526   6
  -1  13 -13 34.4395 35.5066   5
   1 -13  14-26.0163 37.1534   6
  -1  13 -14 17.3237 32.8918   5
   1 -13  15 87.3720 40.0761   6
   1 -13  16 49.1910 37.3919   6
   1 -13  17 23.7428 37.6216   6
   1 -13  18 25.2824 40.3196   6
   1 -13  19 42.0353 42.3338   6
  -1 -14  18 31.2320 45.3991   6
  -1 -14  17 69.6915 42.1781   6
  -1 -14  16-89.5713 45.8042   6
  -1 -14  15-50.8728 43.3881   6
   1  14 -14 262.650 56.4763   5
  -1 -14  14 88.9420 36.6293   6
   1  14 -13 28.2284 33.3974   5
  -1 -14  13 105.067 45.5906   6
   1  14 -12 71.2821 37.1145   5
  -1 -14  12 139.375 42.9006   6
  -1 -14  11 308.033 50.5514   6
   1  14 -11 288.026 55.1570   5
  -1 -14  10 178.494 35.5662   6
   1  14 -10 233.720 50.4950   5
  -1 -14   9 35.1073 26.2866   6
   1  14  -9 46.9056 26.4637   5
   1  14  -8 2162.65 120.780   5
  -1 -14   8 2073.89 97.9718   6
   1  14  -7-10.6090 24.9905   5
  -1 -14   7 23.9606 22.6915   6
  -1 -14   6 4300.03 131.637   6
   1  14  -6 4502.56 166.613   5
   1  14  -5 16.0490 25.4445   5
  -1 -14   5-9.85059 24.9884   6
  -1  14   4 2721.29 112.874   5
   1  14  -4 2674.58 125.698   5
  -1 -14   4 2668.19 101.713   6
  -1  14   3 18.1038 23.2002   5
   1  14  -3-5.76498 23.1196   5
  -1  14   2 22.8164 21.1045   5
  -1 -14   2 16.4712 13.5210   1
   1  14  -2 21.4699 24.9123   5
  -1  14   1 503.653 37.7999   1
   1  14  -1 509.902 55.3144   5
  -1  14   1 494.010 55.5761   5
  -1 -14   1 622.064 38.6658   1
  -1  14   0 1103.79 79.9399   5
   1  14   0 1066.30 81.1909   5
  -1  14   0 1150.43 55.2990   1
  -1  14  -1 243.527 43.0789   5
  -1  14  -1 285.035 31.0161   1
   1  14   1 288.209 42.0156   5
  -1  14  -2 3939.27 149.104   5
   1  14   2 4112.30 139.401   5
  -1  14  -3 234.878 45.3571   5
   1  14   3 234.701 37.8415   5
  -1  14  -4 2096.07 112.746   5
   1 -14   4 2036.84 85.8280   6
  -1  14  -5 2006.83 112.373   5
   1 -14   5 1893.46 85.1252   6
  -1  14  -6 1335.75 94.0050   5
   1 -14   6 1226.30 70.0285   6
  -1  14  -7 1306.52 100.143   5
   1 -14   7 1553.76 80.5966   6
  -1  14  -8 29.3786 30.0043   5
   1 -14   8 34.2291 22.6665   6
   1 -14   9 511.633 51.2346   6
  -1  14  -9 564.413 69.0190   5
   1 -14  10 45.4195 26.3155   6
  -1  14 -10-23.0966 34.0113   5
   1 -14  11 141.265 39.8537   6
  -1  14 -11 5.55317 30.7123   5
  -1  14 -12 85.0365 41.1743   5
   1 -14  12 212.593 48.6310   6
  -1  14 -13 0.34700 34.0271   5
   1 -14  13-67.1314 40.1488   6
   1 -14  14-44.5462 36.7449   6
  -1  14 -14 86.2623 39.9464   5
  -1  14 -15 269.084 54.1575   5
   1 -14  15 239.324 47.8103   6
   1 -14  16 110.257 42.3913   6
   1 -14  17 20.8060 36.0592   6
   1 -14  18-31.3919 36.3056   6
   1 -14  19-8.80228 40.4952   6
  -1 -15  18 112.583 53.7173   6
  -1 -15  17 48.1781 44.9503   6
  -1 -15  16-33.8344 49.7826   6
   1  15 -15 282.389 61.2635   5
  -1 -15  15-10.3861 39.2015   6
   1  15 -14 104.808 46.8914   5
  -1 -15  14-74.1076 48.3874   6
  -1 -15  13 241.553 54.1930   6
   1  15 -13 137.302 51.1618   5
  -1 -15  12 389.661 55.9638   6
   1  15 -12 335.911 63.8451   5
   1  15 -11 205.907 49.1773   5
  -1 -15  11 273.776 46.8544   6
  -1 -15  10-11.4951 29.5809   6
   1  15 -10 56.0650 35.3391   5
   1  15  -9-6.03289 28.8259   5
  -1 -15   9-49.1919 28.2511   6
   1  15  -8 987.784 87.9575   5
  -1 -15   8 797.984 65.6801   6
   1  15  -7 39.6218 29.1971   5
  -1 -15   7 10.2232 23.6804   6
  -1 -15   6 742.616 59.9649   6
   1  15  -6 809.108 78.9354   5
  -1 -15   5 97.2515 27.4959   6
  -1  15   5 122.417 32.9575   5
   1  15  -5 128.782 38.7512   5
   1  15  -4 77.0369 32.9568   5
  -1  15   4 67.1544 26.6009   5
  -1 -15   4 56.8745 23.3053   6
  -1  15   3 798.538 66.1795   5
   1  15  -3 882.288 75.7586   5
  -1  15   2 43.7986 23.8513   5
   1  15  -2 49.4273 26.4472   5
  -1 -15   2 34.1175 13.8067   1
   1  15  -1 1425.71 90.1277   5
  -1  15   1 1447.56 90.8847   5
   1  15   0 1764.94 99.3907   5
  -1  15   0 1542.60 95.4175   5
  -1  15  -1 1127.30 82.4505   5
   1  15   1 1215.94 81.8787   5
   1  15   2 893.465 73.4381   5
  -1  15  -2 885.197 75.8733   5
   1  15   3 126.139 32.9300   5
  -1  15  -3 40.8437 25.0136   5
   1 -15   4 676.606 53.2621   6
  -1  15  -4 625.501 68.2693   5
  -1  15  -5 21.8841 27.9183   5
   1 -15   5 40.7993 21.5669   6
   1 -15   6 443.165 46.6906   6
  -1  15  -6 465.742 63.2365   5
  -1  15  -7 1251.35 98.0800   5
   1 -15   7 1210.61 73.5774   6
   1 -15   8 375.648 47.4098   6
  -1  15  -8 351.038 56.6194   5
  -1  15  -9 135.643 40.5074   5
   1 -15   9 92.8142 31.5906   6
  -1  15 -10 220.184 55.9099   5
   1 -15  10 222.613 41.9575   6
  -1  15 -11-27.1336 40.8315   5
   1 -15  11 33.3162 33.3063   6
  -1  15 -12 177.635 48.2409   5
   1 -15  12 238.230 50.1138   6
  -1  15 -13 87.2625 43.8154   5
   1 -15  13 0.72003 36.8473   6
  -1  15 -14 29.1770 36.1789   5
   1 -15  14-49.7559 44.4169   6
   1 -15  15-40.2678 43.2829   6
  -1  15 -15 104.632 48.2155   5
   1 -15  16 57.1838 40.8150   6
   1 -15  17 37.0660 36.8245   6
   1 -15  18-15.0137 39.0678   6
  -1 -16  17 16.1844 42.9516   6
  -1 -16  16-49.6673 55.6980   6
   1  16 -15 100.714 50.7881   5
  -1 -16  15-55.9054 53.4676   6
  -1 -16  14 198.985 47.8908   6
   1  16 -14 223.498 56.5061   5
   1  16 -13 111.924 47.3828   5
  -1 -16  13 84.8335 47.7521   6
   1  16 -12 31.0054 36.5850   5
  -1 -16  12 67.2793 40.5138   6
  -1 -16  11 482.337 57.9657   6
   1  16 -11 611.616 79.4690   5
  -1 -16  10 27.5782 27.1780   6
   1  16 -10 78.7247 40.8815   5
   1  16  -9 512.252 70.6669   5
  -1 -16   9 438.221 54.1397   6
   1  16  -8 14.2571 30.1560   5
  -1 -16   8 6.11801 24.9852   6
  -1 -16   7 871.000 67.6157   6
   1  16  -7 987.416 88.2535   5
   1  16  -6 1227.25 94.9803   5
  -1 -16   6 1083.06 74.5039   6
  -1  16   5 74.4131 28.5622   5
   1  16  -5 92.0860 35.7201   5
  -1 -16   5 83.1998 27.8690   6
  -1  16   4 631.396 62.7937   5
  -1 -16   4 618.992 55.2065   6
   1  16  -4 619.512 71.6073   5
  -1  16   3 145.273 33.9148   5
   1  16  -3 143.793 39.1541   5
  -1  16   2 1764.99 101.644   5
   1  16  -2 1935.38 111.467   5
  -1  16   1 1414.40 92.2917   5
   1  16  -1 1566.03 99.9192   5
  -1  16   0 509.369 59.3925   5
   1  16   0 442.729 54.3518   5
  -1  16  -1 160.562 39.6541   5
   1  16   1 180.905 39.8444   5
  -1  16  -2 466.438 60.0946   5
   1  16   2 498.284 57.3945   5
  -1  16  -3-9.27894 30.3799   5
   1 -16   4-34.8718 28.3680   6
  -1  16  -4 17.7966 26.3341   5
  -1  16  -5 1692.68 113.085   5
   1 -16   5 1687.93 85.6199   6
  -1  16  -6 376.244 58.6331   5
   1 -16   6 352.077 42.9721   6
   1 -16   7 300.341 44.3664   6
  -1  16  -7 373.693 59.4270   5
   1 -16   8 48.7920 29.9611   6
  -1  16  -8-5.41183 34.2464   5
  -1  16  -9 91.8662 45.6787   5
   1 -16   9 24.7327 26.1172   6
  -1  16 -10 4.72556 34.0090   5
   1 -16  10 10.6732 28.8611   6
  -1  16 -11-29.5413 39.0721   5
   1 -16  11 52.9555 34.0221   6
   1 -16  12 1331.67 124.019   6
  -1  16 -12 17.1297 39.1952   5
   1 -16  13 100.817 37.0805   6
  -1  16 -13 75.5483 50.8907   5
   1 -16  14 110.347 34.8469   6
  -1  16 -14 325.176 65.0858   5
   1 -16  15-207.568 49.9000   6
  -1  16 -15 50.8059 44.0951   5
   1 -16  16-37.3665 42.3609   6
   1 -16  17 64.0505 49.3363   6
  -1 -17  17-32.1464 49.6104   6
  -1 -17  16-9.49220 56.6073   6
   1  17 -15 185.282 62.1846   5
  -1 -17  15-33.3761 51.0965   6
   1  17 -14 53.8748 49.4082   5
  -1 -17  14 264.243 60.7065   6
   1  17 -13-11.9691 38.6176   5
  -1 -17  13 167.451 53.4878   6
  -1 -17  12 155.143 49.1568   6
   1  17 -12 144.466 52.1685   5
  -1 -17  11 13.2473 31.6481   6
   1  17 -11 0.49016 33.9759   5
   1  17 -10-10.7372 36.3222   5
  -1 -17  10-1.94626 28.8450   6
   1  17  -9-16.7377 33.2463   5
  -1 -17   9 27.3615 30.1789   6
   1  17  -8 18.9864 31.5388   5
  -1 -17   8 56.2155 32.3572   6
   1  17  -7 1005.18 91.8800   5
  -1 -17   7 886.654 69.7736   6
   1  17  -6 34.6557 34.0664   5
  -1 -17   6 61.5804 26.8637   6
   1  17  -5 859.217 82.9823   5
  -1 -17   5 826.043 65.3426   6
   1  17  -4 51.1708 32.1967   5
  -1  17   4 43.4797 26.6271   5
  -1 -17   4 14.3516 25.7371   6
   1  17  -3 185.489 40.6165   5
  -1  17   3 181.986 40.8564   5
  -1  17   2 236.472 45.6581   5
   1  17  -2 159.897 47.1185   5
  -1  17   1 583.273 63.8890   5
   1  17  -1 458.390 64.7060   5
  -1  17   0 29.4847 24.0573   5
   1  17   0 106.759 36.9551   5
  -1  17  -1 1.30341 27.5549   5
   1  17   1 28.9015 23.4179   5
   1  17   2 103.070 35.4016   5
  -1  17  -2 61.4194 32.8124   5
  -1  17  -3 104.310 34.8876   5
  -1  17  -4 49.1540 33.9040   5
   1 -17   4 27.7399 23.2623   6
   1 -17   5 19.7923 23.5719   6
  -1  17  -5-1.69007 31.1542   5
  -1  17  -6 390.061 61.6846   5
   1 -17   6 383.136 49.1921   6
   1 -17   7 12.4808 25.5886   6
  -1  17  -7 9.72352 32.3417   5
  -1  17  -8 54.5292 33.9149   5
   1 -17   8 71.0918 31.5024   6
  -1  17  -9 79.3122 40.8530   5
   1 -17   9 8.74106 33.2650   6
   1 -17  10 118.293 35.0661   6
  -1  17 -10 142.752 48.8860   5
  -1  17 -11 28.4122 35.6340   5
   1 -17  11 106.405 45.1871   6
   1 -17  12 227.588 52.5066   6
  -1  17 -12 44.7061 43.4173   5
  -1  17 -13 21.5303 38.3145   5
   1 -17  13 112.476 51.8950   6
   1 -17  14-26.4118 46.0490   6
  -1  17 -14 3.93764 37.4165   5
  -1  17 -15 58.3881 48.4239   5
   1 -17  15 9.20058 48.8660   6
  -1 -18  16-53.6630 56.1104   6
   1  18 -15 87.4252 50.9897   5
  -1 -18  15-186.376 59.2883   6
   1  18 -14 116.072 57.6303   5
  -1 -18  14 244.123 60.2203   6
   1  18 -13 11.3946 45.3173   5
  -1 -18  13 208.841 58.9398   6
   1  18 -12 35.2656 42.1301   5
  -1 -18  12 51.6038 43.9873   6
   1  18 -11 67.0418 41.9767   5
  -1 -18  11-11.1950 31.3057   6
  -1 -18  10 60.3105 36.6555   6
   1  18 -10 139.754 51.0499   5
   1  18  -9 39.5603 35.0670   5
  -1 -18   9 14.5010 32.2575   6
   1  18  -8 273.894 56.3282   5
  -1 -18   8 258.923 46.6160   6
   1  18  -7 1020.68 95.6410   5
  -1 -18   7 839.107 75.0245   6
   1  18  -6 794.241 83.4680   5
  -1 -18   6 699.173 65.0318   6
   1  18  -5 363.455 58.8659   5
  -1 -18   5 392.364 49.5665   6
  -1  18   4 591.136 69.0946   5
   1  18  -4 672.619 77.0612   5
  -1 -18   4 584.375 58.5284   6
  -1  18   3 743.389 73.7545   5
   1  18  -3 842.488 81.9126   5
  -1  18   2-14.3810 29.0218   5
   1  18  -2 2.68328 28.7636   5
   1  18  -1 123.590 42.7573   5
  -1  18   1 96.1147 35.9246   5
  -1  18   0 646.633 71.6865   5
   1  18   0 708.794 76.0924   5
  -1  18  -1 149.975 42.8783   5
   1  18   1 195.060 41.4458   5
   1  18   2 1311.38 95.5581   5
  -1  18  -2 1198.30 96.6358   5
  -1  18  -3 54.8655 31.6116   5
   1 -18   3 94.8784 32.6585   6
   1 -18   4 205.330 36.6142   6
  -1  18  -4 215.530 48.5976   5
   1 -18   5 144.980 31.6828   6
  -1  18  -5 124.779 40.5539   5
  -1  18  -6 4.40913 28.0102   5
   1 -18   6 15.9580 26.8763   6
   1 -18   7 217.262 41.7141   6
  -1  18  -7 157.587 46.9216   5
   1 -18   8 28.8120 30.8831   6
  -1  18  -8-36.4518 41.3578   5
  -1  18  -9-0.12800 41.0359   5
   1 -18   9-16.8186 35.9249   6
   1 -18  10 24.1097 28.3314   6
  -1  18 -10 55.9565 39.3756   5
  -1  18 -11 61.9366 43.9830   5
   1 -18  11 58.7009 37.7248   6
  -1  18 -12-12.9339 40.3640   5
   1 -18  12 50.5629 43.1880   6
   1 -18  13 200.115 61.0005   6
  -1  18 -13 123.402 52.4128   5
  -1  18 -14 15.8574 43.2002   5
  -1  18 -15-37.0563 45.1094   5
   1  19 -15-26.2028 45.3017   5
  -1 -19  15-115.574 55.4020   6
   1  19 -14 4.44355 48.5467   5
  -1 -19  14 131.839 64.2074   6
   1  19 -13 105.098 54.2666   5
  -1 -19  13 133.632 51.5236   6
  -1 -19  12 55.7985 43.2151   6
   1  19 -12-35.0338 39.2157   5
   1  19 -11 279.851 67.1182   5
  -1 -19  11 123.527 43.1817   6
   1  19 -10 26.3115 34.9666   5
  -1 -19  10-27.1941 38.0691   6
   1  19  -9 63.6456 41.4536   5
  -1 -19   9 79.6337 38.2869   6
   1  19  -8 45.8665 43.1556   5
  -1 -19   8 36.8099 31.9123   6
   1  19  -7 1060.19 102.311   5
  -1 -19   7 861.064 75.6489   6
  -1 -19   6 53.4354 31.7360   6
   1  19  -6 107.423 47.8478   5
   1  19  -5 382.200 67.0100   5
  -1 -19   5 278.635 45.9010   6
   1  19  -4 1297.80 106.387   5
  -1 -19   4 1131.14 82.0361   6
  -1  19   4 1236.29 95.0626   5
  -1  19   3 204.662 45.7153   5
  -1 -19   3 122.313 34.2351   6
   1  19  -3 219.082 51.3998   5
   1  19  -2 53.3045 37.3105   5
  -1  19   2 34.3655 33.2481   5
   1  19  -1 1323.86 104.203   5
  -1  19   1 1171.95 95.8035   5
  -1  19   0 412.188 61.5826   5
   1  19   0 392.756 61.9291   5
  -1  19  -1 354.963 60.8302   5
   1  19   1 137.641 42.8016   5
  -1  19  -2 197.969 44.6688   5
   1 -19   3 933.306 73.3278   6
  -1  19  -3 855.585 87.5601   5
   1 -19   4-21.8902 31.4786   6
  -1  19  -4-33.3046 36.2018   5
   1 -19   5 34.4760 26.2165   6
  -1  19  -5 89.7794 40.7016   5
  -1  19  -6 153.544 49.3338   5
   1 -19   6 79.8151 33.2245   6
  -1  19  -7-22.6107 39.4612   5
   1 -19   7 19.1948 30.4860   6
   1 -19   8 124.715 40.4655   6
  -1  19  -8 174.711 52.3499   5
  -1  19  -9-32.9434 41.9935   5
   1 -19   9 36.3915 33.7666   6
   1 -19  10-18.5509 34.8144   6
  -1  19 -10 78.0973 48.9601   5
  -1  19 -11-55.8512 42.4309   5
   1 -19  11 45.4599 39.4501   6
   1 -19  12 81.9179 46.2709   6
  -1  19 -12 0.88702 40.4142   5
  -1  19 -13-39.1977 42.7981   5
   1 -19  13 120.710 51.6087   6
  -1  19 -14 101.749 50.9991   5
  -1  19 -15 181.533 65.6050   5
  -1  19 -16-53.8867 51.2847   5
   1  20 -15 110.646 62.5664   5
  -1 -20  14 157.111 61.8562   6
   1  20 -14-40.6190 51.1458   5
   1  20 -13 78.1535 63.1596   5
  -1 -20  13-3.66652 44.1859   6
   1  20 -12 201.411 60.0360   5
  -1 -20  12 122.817 46.1631   6
   1  20 -11 152.339 58.9419   5
  -1 -20  11 52.9399 38.1014   6
  -1 -20  10 160.159 43.8459   6
   1  20 -10 257.727 65.3455   5
   1  20  -9 197.843 53.6656   5
  -1 -20   9 302.834 57.0202   6
  -1 -20   8 25.5056 33.4742   6
   1  20  -8 30.8600 43.8376   5
   1  20  -7 306.981 64.2965   5
  -1 -20   7 321.165 52.8294   6
   1  20  -6 18.9227 38.2385   5
  -1 -20   6 79.8056 37.6394   6
  -1 -20   5 152.908 40.2741   6
   1  20  -5 248.107 56.1878   5
   1  20  -4 28.6565 35.9585   5
  -1 -20   4-18.7864 33.0286   6
  -1  20   3 41.9862 31.3266   5
  -1 -20   3-47.4287 34.6003   6
   1  20  -3 39.9492 37.7872   5
  -1  20   2 46.5310 35.5916   5
   1  20  -2 73.8295 41.3686   5
  -1  20   1 142.379 47.8264   5
   1  20  -1 107.802 41.5949   5
   1  20   0-0.85459 31.4296   5
  -1  20   0-11.3095 30.9915   5
   1  20   1 54.8595 35.8371   5
  -1  20  -1 82.6967 37.1677   5
  -1  20  -2 67.6879 37.0326   5
  -1  20  -3 618.974 77.5062   5
   1 -20   3 647.827 64.2322   6
   1 -20   4 129.639 37.1915   6
  -1  20  -4 149.274 46.9193   5
   1 -20   5 281.289 44.5722   6
  -1  20  -5 255.707 56.2607   5
   1 -20   6 69.5697 31.5879   6
  -1  20  -6 111.881 42.8452   5
  -1  20  -7 610.360 83.0322   5
   1 -20   7 621.600 64.3021   6
   1 -20   8 11.7578 29.5488   6
  -1  20  -8-7.75202 36.3039   5
  -1  20  -9 15.9970 39.5205   5
   1 -20   9 54.9660 32.3351   6
  -1  20 -10 57.2190 44.1956   5
   1 -20  10-41.4139 37.1973   6
  -1  20 -11 82.6154 49.1947   5
   1 -20  11 89.7354 41.2661   6
   1 -20  12 132.769 51.2055   6
  -1  20 -12 11.6649 43.0755   5
  -1  20 -13 62.0502 54.3791   5
  -1  20 -14 120.467 61.5848   5
   1  21 -13 24.9684 46.1171   5
  -1 -21  13 101.684 52.1507   6
  -1 -21  12 128.625 51.5413   6
   1  21 -12-18.4503 41.0483   5
  -1 -21  11 86.7790 39.5527   6
   1  21 -11 259.768 68.5863   5
   1  21 -10 193.129 57.5822   5
  -1 -21  10 56.7593 38.1565   6
  -1 -21   9 175.836 48.5132   6
   1  21  -9 188.709 58.6733   5
  -1 -21   8-12.2745 35.5317   6
   1  21  -8 23.5266 46.0838   5
  -1 -21   7 78.0276 37.7942   6
   1  21  -7 118.960 52.5144   5
  -1 -21   6 33.1209 34.0116   6
   1  21  -6 123.157 50.5961   5
   1  21  -5 143.859 49.3029   5
  -1 -21   5 105.803 39.6699   6
  -1 -21   4-22.6411 40.8917   6
   1  21  -4 67.3490 43.1912   5
   1  21  -3 1145.76 105.276   5
  -1  21   3 932.531 92.3536   5
  -1 -21   3 1048.38 85.5809   6
  -1  21   2 98.8669 42.2477   5
   1  21  -2 107.656 45.4920   5
  -1  21   1 1027.60 94.9386   5
   1  21  -1 1169.33 104.293   5
  -1  21   0 59.1026 40.1834   5
   1  21   0 100.888 42.3120   5
  -1  21  -1 529.902 73.6350   5
  -1  21  -2 228.375 54.0148   5
  -1  21  -3 127.704 48.7523   5
   1 -21   3 47.1913 32.6132   6
   1 -21   4-9.11639 35.8641   6
  -1  21  -4 3.24072 35.0712   5
   1 -21   5 4.07325 28.6947   6
  -1  21  -5 94.6771 41.7535   5
   1 -21   6 58.9417 34.1324   6
  -1  21  -6 184.394 57.0865   5
  -1  21  -7 24.6137 39.7096   5
   1 -21   7 36.3598 30.3682   6
  -1  21  -8 11.8093 41.0777   5
   1 -21   8-0.85871 30.3763   6
  -1  21  -9-22.6290 44.4365   5
   1 -21   9 58.8161 34.8291   6
   1 -21  10-19.1786 35.9210   6
  -1  21 -10-17.7633 47.1874   5
  -1  21 -11 22.9397 48.0868   5
  -1  21 -12 36.4246 56.0346   5
  -1 -22  12 8.75894 40.5524   6
   1  22 -11 93.4595 54.0322   5
  -1 -22  11 4.64370 41.7766   6
   1  22 -10 77.3032 46.7909   5
  -1 -22  10 24.8062 41.8882   6
   1  22  -9 93.5751 55.9288   5
  -1 -22   9 112.030 50.2804   6
  -1 -22   8 40.2253 34.8146   6
   1  22  -8 90.5307 51.7470   5
   1  22  -7 54.1508 53.0429   5
  -1 -22   7-7.25448 35.0007   6
   1  22  -6 170.572 60.3291   5
  -1 -22   6 51.1791 30.9468   6
   1  22  -5 44.2555 48.1368   5
  -1 -22   5 30.0682 31.6025   6
  -1 -22   4 36.5448 35.2814   6
   1  22  -4 93.5193 41.4906   5
   1  22  -3 235.221 56.8463   5
  -1 -22   3 163.551 43.4843   6
  -1  22   3 268.984 55.4890   5
  -1  22   2 160.620 44.1576   5
   1  22  -2 278.461 66.6853   5
  -1  22   1 31.2768 34.2320   5
   1  22  -1 76.0324 40.9258   5
  -1  22   0 164.559 50.0030   5
  -1  22  -1 71.9692 41.9488   5
  -1  22  -2 182.597 57.5426   5
   1 -22   3 219.158 45.2785   6
  -1  22  -3 42.2916 42.1138   5
  -1  22  -4 369.474 71.6125   5
   1 -22   4 393.036 56.9385   6
   1 -22   5 83.4628 38.0404   6
  -1  22  -5 86.7243 45.5466   5
   1 -22   6-29.3999 36.5288   6
  -1  22  -6-5.80165 46.9066   5
   1 -22   7 67.5036 34.7379   6
  -1  22  -7 66.4287 46.3483   5
   1 -22   8 4.88581 31.2819   6
  -1  22  -8-65.3206 50.9053   5
  -1  22  -9 715.523 97.8231   5
   1 -22   9 639.648 72.7639   6
  -1  22 -10 56.5989 59.7278   5
  -1  22 -11 299.831 77.9644   5
  -1 -23  10 8.26692 43.3782   6
   1  23  -9 462.095 83.1614   5
  -1 -23   9 432.453 72.1110   6
  -1 -23   8 284.266 62.1643   6
   1  23  -8 124.969 56.1397   5
  -1 -23   7 226.470 52.4867   6
   1  23  -7 259.020 69.8133   5
   1  23  -6 6.45863 42.9435   5
  -1 -23   6-30.2224 42.5619   6
  -1 -23   5 104.450 44.1624   6
   1  23  -5 214.426 56.8913   5
  -1 -23   4 36.5409 37.3742   6
   1  23  -4 86.6685 52.0005   5
   1  23  -3 383.908 72.5966   5
  -1 -23   3 267.224 57.0715   6
  -1  23   2 39.9444 38.0081   5
   1  23  -2 133.670 53.5840   5
  -1  23   1 200.301 52.4543   5
  -1  23   0 43.5190 41.5449   5
  -1  23  -1-29.7094 39.7066   5
  -1  23  -2 190.929 59.1697   5
   1 -23   2 188.141 47.4940   6
  -1  23  -3 217.662 56.3493   5
   1 -23   3 231.948 51.6945   6
   1 -23   4 219.249 48.4786   6
  -1  23  -4 425.231 75.2378   5
   1 -23   5 164.054 44.6125   6
  -1  23  -5 272.354 66.7449   5
   1 -23   6 220.715 45.8355   6
  -1  23  -6 276.158 72.0260   5
  -1  23  -7 207.941 68.2176   5
   1 -23   7 43.9800 32.5800   6
  -1  23  -8 289.754 74.5407   5
  -1  23  -9 81.0606 52.2971   5
  -1 -24   9 144.052 55.9164   6
  -1 -24   8 234.989 58.5411   6
  -1 -24   7 75.1751 43.1619   6
   1  24  -7 182.037 69.9591   5
   1  24  -6 204.477 65.5416   5
  -1 -24   6 21.9068 41.0969   6
   1  24  -5 101.591 50.3393   5
  -1 -24   5-3.41457 44.0509   6
  -1 -24   4 286.346 57.9803   6
   1  24  -4 553.160 85.7824   5
   1  24  -3 43.4166 47.3025   5
  -1 -24   3-72.5746 47.6296   6
  -1  24   2 561.586 80.5575   5
  -1 -24   2 554.966 77.0446   6
  -1  24   1 24.6007 40.8248   5
  -1  24   0 640.623 89.0726   5
  -1  24  -1 34.7430 49.0225   5
  -1  24  -2 174.441 58.6561   5
   1 -24   2 63.5722 34.9119   6
  -1  24  -3 91.6482 51.9437   5
   1 -24   3 131.067 41.1247   6
   1 -24   4-22.9838 40.3002   6
  -1  24  -4-74.7583 46.1929   5
  -1  24  -5-47.8172 39.4020   5
   1 -24   5 34.8539 37.4376   6
   1 -24   6 60.0327 36.2734   6
  -1  24  -6-1.93105 43.3438   5
  -1  24  -7 5.28878 44.9080   5
  -1 -25   6 7.84380 43.0189   6
  -1 -25   5-33.0005 49.4605   6
  -1 -25   4 21.8993 42.8403   6
  -1 -25   3-42.0209 51.0210   6
  -1 -25   2-116.113 61.0573   6
  -1  25   1 86.2466 55.1305   5
  -1  25   0 124.712 53.4132   5
  -1  25  -1 83.6807 49.8806   5
   1 -25   2-59.7675 44.2834   6
  -1  25  -2 28.4416 48.1925   5
  -1  25  -3 79.3213 52.0205   5
   1 -25   3 87.0564 49.0747   6
   1 -25   4 178.851 56.0945   6
  -1  25  -4 313.572 76.9663   5
  -1  26   1 112.606 60.0875   5
  -1  26   0 77.6935 53.3795   5
  -1  26  -1 169.149 64.0615   5
   1 -26   1 102.060 51.8502   6
   1 -26   2 47.1162 43.0677   6
  -2   0  21-37.1120 50.3693   6
  -2   0  20 9.33974 35.4156   6
  -2   0  19-41.5700 38.3614   6
  -2   0  18 310.279 52.3265   6
  -2   0  17-10.5232 31.3780   6
  -2   0  16 23.7266 28.0692   6
  -2   0  15-4.03777 25.7198   6
  -2   0  14 67.5441 31.4244   6
  -2   0  13-24.3760 24.3573   6
  -2   0  12 507.329 49.5370   2
  -2   0  12 477.754 46.6864   6
  -2   0  11-14.3485 16.7182   2
  -2   0  11 20.0450 18.2326   4
  -2   0  11 1.97345 17.0791   6
  -2   0  10 20.6324 14.7203   4
  -2   0  10 11.4410 14.7856   2
  -2   0  10-19.8642 18.1982   6
  -2   0   9 3.37317 13.8420   2
  -2   0   9 3.86987 12.7371   4
  -2   0   9 14.1454 15.3648   6
  -2   0   8 84.1422 19.5002   2
  -2   0   8 30.1233 19.3099   6
  -2   0   8 106.630 20.8397   4
  -2   0   7 1.69315 11.5719   6
  -2   0   7-0.10354 10.7964   2
  -2   0   7-6.98306 10.6430   4
  -2   0   6 5581.13 97.4452   6
  -2   0   6 5454.70 99.5071   4
  -2   0   6 5447.02 108.841   2
  -2   0   5 2.79295 9.03153   4
  -2   0   5-3.29056 9.40002   2
  -2   0   5 0.11715 9.94273   6
  -2   0   4 46067.8 268.086   2
   2   0  -4 45989.4 269.095   2
  -2   0   4 45684.6 229.172   6
  -2   0   3 2.71283 7.00551   6
  -2   0   3-0.33535 8.30111   3
   2   0  -3 9.95475 8.55717   2
  -2   0   3 17.6920 8.79599   2
   2   0  -2 8114.10 93.8174   2
  -2   0   2 8173.44 72.1931   6
  -2   0   2 8230.83 90.9041   3
  -2   0   1 7.15026 6.59908   3
  -2   0   0 159.735 12.2990   3
  -2   0  -1-0.78159 4.96414   3
  -2   0  -2 275.032 16.8669   3
  -2   0  -3 1.44047 7.09022   3
  -2   0  -4 27652.8 193.641   3
   2   0   4 28714.5 177.596   6
  -2   0  -4 27662.1 166.401   1
   2   0   5 7.71313 9.39306   6
  -2   0  -5 5.83051 6.85400   1
  -2   0  -5 14.2520 8.64300   3
   2   0   6 4313.54 79.1249   1
  -2   0  -6 4381.93 90.7727   3
  -2   0  -6 4240.06 74.1502   1
   2   0   6 4701.50 90.3911   6
  -2   0  -7 7.78547 9.16459   1
   2   0   7-4.50277 12.3520   6
   2   0   7 15.5156 9.16003   1
  -2   0  -7 0.96920 10.2335   3
  -2   0  -8 313.543 29.5707   3
   2   0   8 338.464 26.3945   1
   2   0   8 280.888 28.4059   6
  -2   0  -8 356.963 27.4112   1
   2   0   9-11.2863 12.1559   1
   2   0   9-2.15168 15.4266   6
  -2   0  -9-16.3730 14.2320   3
   2   0  10 351.770 36.5337   6
   2   0  10 305.988 28.5264   1
  -2   0 -10 280.595 32.9043   3
  -2   0 -11 8.19484 14.9678   3
   2   0  11-0.83462 22.3848   6
   2   0  11 9.23345 13.1026   1
  -2   0 -12 2078.81 86.5531   3
   2   0  12 1909.80 88.3548   6
   2   0  12 2241.46 78.2259   1
   2   0  13-37.2119 29.5553   6
  -2   0 -13 6.14685 18.4921   3
  -2   0 -14 1817.58 89.1116   3
   2   0  14 1739.26 94.1216   6
  -2   0 -15 0.19362 22.5333   3
   2   0  15-27.0239 34.2594   6
   2   0  16 176.379 41.4358   6
  -2   0 -16 369.528 46.9018   3
  -2   0 -17 14.1426 26.4706   3
  -2   0 -18 143.885 37.5138   3
  -2   0 -19-3.94610 28.1693   3
  -2   0 -20 181.283 46.4350   3
  -2   0 -21-33.0617 36.1738   3
   2   1 -22-34.6972 36.1202   3
  -2  -1  21 13.1808 44.2298   6
  -2  -1  20 29.0362 37.1641   6
  -2   1  20-17.4557 38.9446   6
  -2   1  19 3.46012 41.2465   6
  -2  -1  19 42.8839 35.0055   6
  -2  -1  18 20.7383 35.6585   6
  -2   1  18-2.39419 33.7281   6
  -2  -1  17-22.0998 30.6836   6
  -2   1  17-8.88353 31.7412   6
  -2   1  16-1.21587 29.8590   6
  -2  -1  16 19.1285 29.3794   6
  -2   1  15 36.5295 24.2160   6
  -2  -1  15-10.7355 27.6354   6
  -2   1  14 485.403 52.4875   6
  -2  -1  14 504.438 52.2864   6
  -2  -1  13 1380.24 77.7571   6
  -2   1  13 1369.16 77.6422   6
  -2  -1  12 606.458 46.8192   4
  -2  -1  12 524.023 48.9116   6
  -2   1  12 554.369 48.6366   2
  -2   1  12 495.659 46.7166   6
  -2  -1  11 1799.99 87.9280   2
  -2   1  11 1836.09 82.6306   2
  -2   1  11 1721.98 77.5618   6
  -2  -1  11 1801.94 78.4102   6
  -2  -1  11 1778.11 73.8142   4
  -2   1  10 574.140 44.2221   6
  -2  -1  10 620.184 42.6496   4
  -2  -1  10 586.480 44.8757   6
  -2   1  10 666.771 47.9763   2
  -2   1  10 583.232 42.1297   4
  -2  -1  10 647.211 50.1858   2
  -2   1   9 451.668 38.1104   6
  -2   1   9 459.032 39.2509   2
  -2   1   9 482.044 36.9236   4
  -2  -1   9 500.365 42.0272   2
  -2  -1   9 467.550 35.4252   4
  -2  -1   9 454.652 37.8539   6
  -2  -1   8 734.101 48.4353   2
  -2   1   8 728.858 43.8070   6
  -2   1   8 785.222 47.0299   2
  -2  -1   8 778.464 43.2962   4
  -2   1   8 758.288 42.7518   4
  -2  -1   8 601.618 42.6201   6
  -2  -1   7 15.3912 10.4654   4
  -2   1   7 20.5012 12.4403   6
  -2   1   7 22.3618 10.3423   2
  -2  -1   7 22.9220 12.3041   2
  -2  -1   7 32.1128 13.1085   6
  -2   1   7 46.2569 14.6342   4
  -2   1   6 164.901 19.1773   4
  -2   1   6 180.251 20.7949   2
  -2  -1   6 183.852 19.2423   4
  -2  -1   6 179.556 22.4439   2
  -2  -1   6 152.769 19.2851   6
  -2   1   6 176.489 20.8052   6
  -2   1   5 534.225 30.7597   6
   2  -1  -5 557.903 32.4408   2
  -2  -1   5 593.424 35.6638   2
  -2   1   5 561.230 32.2777   2
  -2   1   5 572.690 31.3408   4
  -2  -1   5 553.946 29.7693   6
  -2   1   4 214.799 18.5397   4
  -2   1   4 276.285 22.2824   2
   2  -1  -4 237.616 20.3456   2
  -2   1   4 217.652 18.2867   6
  -2  -1   4 180.684 19.3156   2
  -2  -1   4 203.762 17.1700   6
   2   1  -3 86.7675 13.3544   2
  -2   1   3 92.2482 11.8542   6
  -2   1   3 91.1323 14.3662   3
  -2  -1   3 97.3137 12.5824   3
  -2  -1   3 62.6234 11.7591   6
   2  -1  -3 109.095 14.0817   2
  -2  -1   3 100.771 14.5560   2
  -2  -1   2 1681.92 45.2008   2
   2   1  -2 1587.39 43.9826   2
  -2  -1   2 1668.06 39.6655   3
  -2  -1   2 1591.22 33.7775   6
  -2   1   2 1754.44 45.1805   3
  -2   1   1 6546.51 80.9679   3
  -2  -1   0 3392.45 47.9546   3
  -2   1   0 3390.94 53.4865   3
  -2  -1  -1 12115.5 94.8358   3
  -2   1  -1 11664.6 98.3959   3
  -2   1  -2 30975.3 169.565   3
  -2  -1  -2 31763.0 169.894   3
   2  -1   3 12869.8 98.6970   6
  -2   1  -3 12552.1 113.675   1
  -2  -1  -3 12441.6 119.723   3
  -2   1  -3 12349.3 119.160   3
   2  -1   4 2348.67 50.3820   6
  -2   1  -4 2564.40 54.9686   1
  -2   1  -4 2530.75 58.2325   3
  -2  -1  -4 2572.85 59.9217   3
  -2  -1  -4 2603.54 47.5779   1
   2  -1   5 4394.54 77.9545   6
  -2  -1  -5 4183.37 64.9278   1
   2  -1   5 4213.81 77.9245   1
  -2  -1  -5 4330.44 84.2414   3
  -2   1  -5 4116.64 74.1084   1
  -2   1  -5 4083.40 81.5331   3
  -2   1  -6 7859.25 119.622   3
  -2  -1  -6 7739.42 121.064   3
   2  -1   6 7990.33 112.221   1
  -2  -1  -6 7861.86 95.4638   1
  -2   1  -6 7845.90 106.661   1
   2  -1   6 7715.62 114.790   6
   2   1   7 1839.29 52.5739   1
   2  -1   7 1834.93 60.9880   6
   2   1   7 1815.93 65.8282   6
  -2   1  -7 1883.40 56.1026   1
  -2   1  -7 1751.21 61.9420   3
   2  -1   7 1828.81 56.9984   1
  -2  -1  -7 1813.57 63.0989   3
  -2  -1  -7 1778.82 49.4898   1
  -2   1  -8 266.825 27.7187   3
   2   1   8 291.116 23.6175   1
   2  -1   8 283.958 28.5907   6
   2   1   8 235.654 27.8155   6
   2  -1   8 297.541 25.9947   1
  -2   1  -8 289.799 25.2117   1
  -2  -1  -8 285.365 29.3044   3
  -2  -1  -8 281.400 22.8854   1
   2  -1   9 1394.44 62.5407   6
  -2  -1  -9 1552.72 65.7441   3
   2   1   9 1436.78 67.5797   6
  -2   1  -9 1521.03 64.9138   3
   2  -1   9 1602.31 59.3962   1
   2   1   9 1575.36 54.4970   1
   2  -1  10 331.014 35.3609   6
  -2  -1 -10 343.989 35.2057   3
  -2   1 -10 260.497 30.4913   5
   2   1  10 292.272 35.0292   6
   2  -1  10 329.721 30.3070   1
  -2   1 -10 301.156 32.7969   3
   2   1  10 327.469 27.7989   1
   2  -1  11 20.5566 15.5966   1
   2   1  11 11.4198 23.0214   6
  -2   1 -11 19.7208 16.4350   3
  -2  -1 -11 21.5243 16.9736   3
   2   1  11 7.98107 12.6118   1
   2  -1  11 45.4431 23.6831   6
   2  -1  12 358.693 42.2433   6
   2   1  12 323.159 30.4880   1
  -2   1 -12 309.434 36.5688   3
  -2  -1 -12 294.599 37.1505   3
   2   1  12 275.736 39.6807   6
  -2  -1 -13 70.1285 23.3461   3
   2  -1  13 73.4753 27.5890   6
  -2   1 -13 94.8956 25.4099   3
   2  -1  14 210.355 37.9320   6
  -2  -1 -14 188.860 34.3810   3
  -2   1 -14 201.902 32.9673   3
  -2  -1 -15 484.329 50.9242   3
   2  -1  15 435.845 52.8400   6
  -2   1 -15 600.791 55.8948   3
  -2  -1 -16 372.272 47.7637   3
   2  -1  16 273.270 45.0296   6
  -2   1 -16 366.732 47.0249   3
   2  -1  17 62.4928 34.1245   6
  -2   1 -17 18.8886 23.8228   3
  -2  -1 -17 17.7475 27.0826   3
  -2  -1 -18 77.2633 34.4271   3
  -2   1 -18 117.755 37.0406   3
  -2   1 -19-7.25114 26.6000   3
  -2  -1 -19-46.5413 34.5339   3
  -2  -1 -20 51.8605 35.4263   3
  -2   1 -20 45.1463 34.5179   3
  -2  -1 -21 99.2466 40.8583   3
  -2   1 -21 35.2148 33.8972   3
  -2   1 -22-36.7885 34.4459   3
   2   2 -22 31.4962 37.5623   3
  -2  -2  21 38.9928 39.0789   6
  -2  -2  20-28.0988 39.9811   6
  -2  -2  19 105.662 40.0762   6
  -2  -2  18 8.53286 30.3626   6
  -2   2  18-87.1259 45.7929   6
  -2   2  17-37.6780 40.9684   6
  -2  -2  17 7.81453 30.9334   6
  -2  -2  16 259.556 43.7539   6
  -2   2  16 222.648 43.3293   6
  -2   2  15 295.043 44.4719   6
  -2  -2  15 288.856 44.5775   6
  -2  -2  14-7.87935 25.3052   6
  -2   2  14 32.7994 24.3881   6
  -2   2  13 78.4816 25.0515   2
  -2  -2  13 87.8119 25.2285   4
  -2  -2  13 107.267 28.1130   6
  -2   2  13 77.8086 27.4389   6
  -2   2  12 1226.04 68.4678   2
  -2   2  12 1201.94 69.7203   6
  -2  -2  12 1317.11 71.7142   6
  -2  -2  12 1278.52 65.3334   4
  -2  -2  11 358.083 41.0822   2
  -2  -2  11 235.753 33.4619   6
  -2  -2  11 299.788 32.4474   4
  -2   2  11 311.618 34.2888   2
  -2   2  11 282.418 36.0395   6
  -2  -2  10 895.337 53.4914   6
  -2  -2  10 853.133 49.1448   4
  -2   2  10 853.347 54.1669   6
  -2   2  10 907.609 53.9890   2
  -2  -2  10 783.236 57.4848   2
  -2  -2   9 859.682 46.9604   4
  -2  -2   9 811.209 47.9741   6
  -2   2   9 943.254 51.9010   2
  -2   2   9 873.581 50.4975   6
  -2   2   8 1107.86 53.0883   2
  -2   2   8 1184.87 53.3325   4
  -2  -2   8 1111.37 51.7445   4
  -2  -2   8 1013.64 51.0988   6
  -2   2   8 1135.03 54.3226   6
  -2  -2   7 199.157 22.1605   6
  -2   2   7 162.122 20.9474   6
  -2  -2   7 217.350 22.1421   4
  -2   2   7 189.233 21.5807   4
  -2   2   7 203.493 22.5195   2
  -2  -2   7 169.056 26.1335   2
  -2  -2   6 18.3449 10.9162   2
  -2  -2   6 2.79322 11.9654   6
   2  -2  -6 40.1610 12.6266   2
  -2   2   6 13.0521 10.4414   4
  -2   2   6 17.6023 11.7842   6
  -2   2   6 38.4362 12.3149   2
  -2   2   5 5128.38 89.8785   4
   2  -2  -5 5053.41 90.6535   2
  -2   2   5 4912.04 87.3461   6
  -2  -2   5 5187.62 105.325   2
  -2  -2   5 5087.54 87.7929   6
  -2   2   4 11520.6 121.206   6
   2  -2  -4 11717.2 125.675   2
  -2  -2   4 11658.2 148.102   2
  -2   2   4 11517.6 126.184   4
  -2  -2   4 11791.9 122.565   6
  -2  -2   3 2436.64 49.7944   3
  -2  -2   3 2369.74 50.7522   6
  -2   2   3 2271.24 60.9719   3
  -2   2   3 2509.08 53.2029   4
  -2  -2   3 2351.11 61.9875   2
  -2   2   3 2583.09 50.2780   6
  -2  -2   2 51.9462 10.1890   6
  -2   2   2 44.1514 10.8085   3
  -2   2   2 55.5229 9.06019   4
  -2   2   2 56.4846 8.36279   6
  -2  -2   2 65.0441 12.0652   2
   2   2  -2 26.9196 8.65446   2
   2   2  -1 1448.35 39.6432   2
  -2  -2   1 1512.97 40.7083   2
  -2   2   1 1486.91 41.6949   3
  -2  -2   1 1461.51 33.8574   6
  -2   2   0 2333.49 48.2003   3
  -2  -2  -1 10109.3 85.0859   3
  -2   2  -1 9795.79 92.5275   3
  -2  -2  -2 955.230 30.0155   3
  -2   2  -2 923.088 30.5756   3
   2  -2   3 516.198 20.6750   6
  -2  -2  -3 567.792 26.2535   3
  -2   2  -3 569.169 26.7879   1
  -2   2  -3 559.971 26.0979   3
  -2  -2  -4 157.776 16.8160   3
   2  -2   4 146.602 14.0913   6
  -2  -2  -4 154.868 11.6785   1
  -2   2  -4 154.989 16.1165   1
  -2   2  -4 167.175 16.0843   3
  -2   2  -5 144.457 16.0769   1
   2  -2   5 139.275 15.4037   6
   2  -2   5 163.660 17.8431   1
  -2   2  -5 149.658 17.1470   3
  -2  -2  -5 148.221 12.5517   1
  -2  -2  -5 138.679 16.9285   3
  -2  -2  -6 805.140 41.5404   3
  -2   2  -6 848.035 39.6021   3
   2  -2   6 848.895 38.9484   6
  -2  -2  -6 808.423 28.8064   1
   2  -2   6 819.490 38.7717   1
  -2   2  -6 780.871 36.7941   1
  -2  -2  -7 1541.40 44.1891   1
   2  -2   7 1553.85 56.5551   6
  -2   2  -7 1497.61 53.1881   1
   2  -2   7 1532.04 54.4402   1
  -2   2  -7 1497.34 56.9147   3
  -2  -2  -7 1546.63 59.3934   3
   2  -2   8 71.8309 17.2859   6
   2   2   8 31.7649 10.6851   1
  -2   2  -8 34.6836 12.8643   1
  -2  -2  -8 29.2544 12.9633   3
  -2   2  -8 48.0334 14.7933   3
   2  -2   8 47.6717 13.2104   1
  -2   2  -9 116.500 22.0899   5
  -2  -2  -9 87.4333 18.3426   3
  -2   2  -9 97.3246 19.5836   3
   2  -2   9 124.399 23.0725   6
   2  -2   9 85.5185 17.9644   1
  -2   2  -9 115.114 19.6238   1
   2   2   9 117.847 16.7066   1
  -2  -2 -10 121.630 23.7690   3
   2   2  10 133.215 18.4381   1
   2  -2  10 105.549 23.4894   6
  -2   2 -10 106.006 22.5114   5
  -2   2 -10 99.2790 21.2944   3
   2  -2  10 120.711 22.7767   1
  -2   2 -11 2110.62 83.0214   3
  -2  -2 -11 1981.84 83.7562   3
   2  -2  11 1994.33 83.2310   6
  -2   2 -11 2102.94 81.0229   5
   2   2  11 2241.15 69.2895   1
   2  -2  11 2186.60 79.3068   1
   2  -2  12 426.427 44.4389   6
  -2   2 -12 350.428 38.0020   3
  -2  -2 -12 389.869 40.9781   3
  -2   2 -13 1125.14 67.3745   3
  -2  -2 -13 1063.17 68.5220   3
   2  -2  13 1026.88 68.5629   6
  -2   2 -14 352.922 41.9211   3
   2  -2  14 331.699 45.0185   6
  -2  -2 -14 362.891 43.9843   3
  -2  -2 -15 176.471 34.4782   3
   2  -2  15 103.786 33.7391   6
  -2   2 -15 138.356 30.8388   3
  -2   2 -16 460.807 51.5149   3
  -2  -2 -16 477.029 52.8145   3
   2  -2  16 457.264 54.8555   6
   2  -2  17 59.4320 30.8924   6
  -2   2 -17 65.7925 30.1850   3
  -2  -2 -17 65.5759 30.1226   3
  -2   2 -18 235.874 42.7940   3
  -2  -2 -18 262.206 49.4080   3
   2  -2  18 212.969 47.1553   6
  -2   2 -19 32.2702 29.8797   3
   2  -2  19 16.2024 40.0184   6
  -2  -2 -19 17.9838 29.4271   3
  -2   2 -20 127.247 41.5573   3
  -2  -2 -20 76.8514 37.3973   3
  -2  -2 -21 161.543 46.4313   3
  -2   2 -21 113.249 43.4313   3
  -2   2 -22 92.4715 40.9235   3
   2   3 -21 103.316 40.1898   3
  -2  -3  21 123.576 48.2201   6
  -2  -3  20 40.2922 43.1360   6
  -2  -3  19 20.8131 36.2847   6
  -2  -3  18 95.8455 40.0713   6
  -2  -3  17 327.827 51.3855   6
  -2  -3  16 124.155 36.9628   6
  -2  -3  15 487.230 52.1316   6
  -2   3  15 408.639 52.1625   6
  -2   3  14 16.7493 28.4470   6
  -2  -3  14-5.01627 25.4980   6
  -2  -3  14 6.80836 19.0302   4
  -2   3  13 489.221 51.8831   6
  -2  -3  13 584.963 48.0188   4
  -2  -3  13 589.159 53.9091   6
  -2   3  12 828.456 54.6964   2
  -2  -3  12 843.035 60.0201   6
  -2   3  12 868.573 61.0831   6
  -2  -3  12 866.682 53.2526   4
  -2  -3  11 622.384 48.4870   6
  -2   3  11 613.175 49.9289   6
  -2   3  11 720.734 49.3178   2
  -2  -3  11 665.391 45.6722   4
  -2  -3  10 3390.81 101.195   6
  -2  -3  10 3462.59 95.6236   4
  -2   3  10 3545.15 100.122   2
  -2   3  10 3191.12 104.026   6
  -2   3   9 364.826 34.1069   6
  -2  -3   9 321.030 34.7345   6
  -2  -3   9 340.221 29.7323   4
  -2   3   9 339.803 31.5518   2
  -2   3   8 2924.62 87.5641   6
  -2   3   8 2861.73 81.8425   2
  -2  -3   8 2953.36 80.2874   4
  -2  -3   8 2966.09 84.2877   6
  -2  -3   7 27.3257 12.7469   6
  -2   3   7 57.1345 15.6495   6
  -2   3   6 1956.65 64.3622   6
   2  -3  -6 2081.29 61.2635   2
  -2   3   6 2075.86 63.6277   4
  -2  -3   6 1938.90 63.1613   6
  -2   3   5 2450.95 65.8328   6
   2  -3  -5 2540.47 61.9665   2
  -2  -3   5 2545.14 64.9614   6
  -2   3   5 2422.29 64.4127   4
  -2   3   4 1644.91 48.6686   4
  -2  -3   4 1623.32 57.9245   2
  -2  -3   4 1574.32 47.3205   6
  -2   3   3 10669.2 112.090   4
  -2   3   3 10614.1 131.278   3
  -2  -3   3 10555.3 112.840   6
  -2  -3   3 10609.2 134.570   2
  -2  -3   3 10390.3 94.9799   3
  -2   3   2 7286.66 82.6329   4
  -2   3   2 7282.54 102.401   3
  -2  -3   2 7304.60 103.569   2
  -2  -3   2 7358.22 88.5111   6
  -2  -3   1 138.257 14.6400   2
  -2   3   1 142.893 15.2451   3
  -2   3   1 143.055 10.8268   4
   2   3  -1 143.842 14.5991   2
   2   3   0 291.779 17.8995   2
  -2   3   0 267.025 18.6369   3
  -2   3  -1 1090.48 32.6671   3
  -2  -3  -1 1040.30 28.4572   3
  -2  -3  -2 1107.54 32.4451   3
  -2   3  -2 1076.92 33.4472   3
  -2  -3  -3 1495.56 43.1924   3
   2  -3   3 1750.37 41.6916   6
  -2   3  -3 1467.18 44.2056   1
  -2   3  -3 1451.28 41.2457   3
  -2   3  -4 1824.44 51.8410   1
  -2  -3  -4 1792.34 51.3194   3
   2  -3   4 1832.57 53.6085   1
  -2  -3  -4 1789.74 32.5231   1
   2  -3   4 1733.01 43.1708   6
  -2   3  -4 1732.58 48.2803   3
   2  -3   5 13013.1 147.811   1
  -2  -3  -5 12938.3 94.7718   1
  -2   3  -5 12691.2 140.329   3
  -2  -3  -5 13028.4 148.433   3
  -2   3  -5 12851.8 142.833   1
   2  -3   5 13134.0 130.918   6
  -2   3  -6 99.4465 15.4586   3
  -2  -3  -6 90.3080 10.3038   1
   2  -3   6 87.7424 16.0664   1
  -2  -3  -6 79.5874 16.3204   3
  -2   3  -6 68.6189 14.2284   1
   2  -3   6 124.016 17.9322   6
   2  -3   7 37.7938 12.8966   1
  -2   3  -7 34.1677 12.7442   1
  -2   3  -7 15.4513 12.4204   5
   2  -3   7 30.5004 12.9431   6
  -2   3  -7 28.0289 11.7818   3
  -2  -3  -7 55.5481 10.0419   1
   2  -3   8 36.3063 13.5167   1
  -2   3  -8 46.8904 15.0188   3
   2  -3   8 31.2972 14.5585   6
  -2   3  -8 27.2452 13.0321   1
  -2   3  -8 29.9324 15.2253   5
  -2   3  -9 104.459 21.8322   5
  -2   3  -9 75.5104 17.6364   3
  -2   3  -9 79.8200 18.9821   1
   2  -3   9 81.0639 19.4280   1
   2  -3   9 112.742 22.6753   6
   2   3  10 1858.48 57.3204   1
  -2   3 -10 1679.98 75.1724   5
   2  -3  10 1691.59 72.4924   6
  -2   3 -10 1721.21 71.6703   3
   2  -3  10 1885.06 71.7507   1
  -2   3 -11 32.9448 15.7534   5
   2  -3  11 41.1360 20.6411   6
  -2   3 -11 65.6540 20.3842   3
  -2  -3 -12 288.528 35.3974   3
   2  -3  12 232.555 34.0686   6
  -2   3 -12 310.988 35.9895   3
  -2   3 -13 1314.49 72.3780   3
  -2  -3 -13 1138.66 70.6576   3
   2  -3  13 1149.00 71.8467   6
  -2  -3 -14 1702.21 88.1823   3
   2  -3  14 1892.85 94.9669   6
  -2   3 -14 1790.09 87.8345   3
   2  -3  15 44.1360 30.0825   6
  -2  -3 -15 37.2926 25.8092   3
  -2   3 -15 1.01169 21.4839   3
  -2   3 -16-8.39891 23.6929   3
  -2  -3 -16-24.3467 24.5905   3
   2  -3  16 32.5280 31.1945   6
  -2   3 -17 276.929 43.7816   3
   2  -3  17 290.085 48.1238   6
  -2  -3 -17 335.744 49.4030   3
  -2  -3 -18-36.4810 32.2630   3
   2  -3  18-40.3174 37.5793   6
  -2   3 -18 47.3413 29.2663   3
   2  -3  19-30.3612 35.2174   6
  -2   3 -19-15.6315 29.1268   3
  -2  -3 -19 10.0442 28.7008   3
   2  -3  20-13.8833 39.5917   6
  -2   3 -20-72.4998 38.5314   3
  -2  -3 -20-6.97419 29.3915   3
   2  -3  21-70.6203 46.6050   6
  -2  -3 -21 42.5654 38.9805   3
  -2   3 -21 35.7047 31.2377   3
  -2   3 -22 21.7766 35.1467   3
  -2  -4  21-40.5063 37.3582   6
  -2  -4  20 51.3167 39.6954   6
  -2  -4  19 42.0936 35.5883   6
  -2  -4  18-15.0219 37.3354   6
  -2  -4  17 158.053 41.8454   6
  -2  -4  16 277.268 47.1360   6
  -2  -4  15 1903.81 98.4649   6
  -2  -4  14-3.03061 25.8743   6
  -2  -4  14 5.55905 23.5642   4
  -2  -4  13 4591.61 124.622   4
  -2  -4  13 4234.07 133.060   6
  -2  -4  12 461.496 46.5398   6
  -2  -4  12 537.620 41.9356   4
  -2  -4  11 1029.93 62.6625   6
  -2  -4  11 1048.69 56.0920   4
  -2   4  11 1075.20 56.7712   2
  -2  -4  10 3626.57 98.3359   4
  -2  -4  10 3556.51 106.017   6
  -2   4  10 3590.75 98.0331   2
  -2  -4   9 242.108 29.1297   6
  -2  -4   9 220.799 25.5053   4
   2   4  -9 246.539 26.9401   5
   2   4  -8 445.195 33.6099   5
  -2  -4   8 310.250 30.0734   6
   2   4  -7 88.6302 17.5373   5
   2  -4  -7 91.1763 16.6869   2
  -2  -4   7 178.711 26.7660   6
   2   4  -6 200.407 23.3757   5
  -2  -4   6 308.173 28.6046   6
   2  -4  -6 243.987 21.8388   2
  -2  -4   5 124.800 17.2287   6
   2  -4  -5 132.896 15.1896   2
  -2  -4   4 7236.83 106.176   6
  -2   4   3 254.245 23.2872   3
  -2  -4   3 213.183 20.7614   6
  -2  -4   2 404.694 24.2019   6
  -2  -4   2 385.844 25.9215   2
  -2   4   2 393.979 26.3414   3
  -2  -4   1 893.447 35.8352   2
  -2   4   1 884.009 35.7614   3
  -2  -4   0 6511.54 84.5860   2
   2   4   0 6551.21 86.8262   2
  -2   4   0 6265.15 88.3916   3
  -2   4  -1 1217.26 37.0499   3
  -2  -4  -1 1264.91 30.7093   3
   2   4   1 1266.62 33.9211   2
  -2   4  -2 1070.06 38.0726   1
  -2   4  -2 1097.33 35.1329   3
  -2  -4  -2 1139.77 33.4762   3
   2   4   2 1160.96 28.4560   2
   2  -4   2 1154.89 30.3560   6
  -2   4  -3 24064.8 188.417   1
  -2  -4  -3 23753.1 170.196   3
  -2   4  -3 23501.3 165.706   3
   2  -4   3 24135.1 151.401   6
   2  -4   4 677.039 35.1823   1
  -2  -4  -4 656.864 32.6517   3
   2  -4   4 675.756 29.8957   6
  -2   4  -4 672.488 34.1131   1
  -2   4  -4 670.017 30.4506   3
  -2   4  -5 4585.72 90.5750   1
   2  -4   5 4511.81 91.3905   1
  -2  -4  -5 4645.16 49.5883   1
  -2   4  -5 4465.68 83.0976   3
   2  -4   5 4270.54 77.7667   6
  -2  -4  -6 257.442 13.9661   1
   2  -4   6 247.523 21.7940   6
  -2   4  -6 245.035 23.6183   1
  -2   4  -6 240.721 29.6461   5
   2  -4   6 229.564 23.4527   1
  -2   4  -6 244.362 22.2332   3
   2  -4   7 875.372 42.7502   6
   2  -4   7 1119.58 50.5681   1
  -2   4  -7 1106.19 49.4063   1
  -2   4  -7 1097.50 47.1397   3
  -2   4  -7 879.348 51.9604   5
  -2   4  -8 201.243 26.0298   1
   2  -4   8 191.117 24.5204   1
  -2   4  -8 148.857 20.9134   3
   2  -4   8 170.858 22.6437   6
  -2   4  -8 193.430 28.3046   5
  -2   4  -9 912.726 56.8135   5
   2  -4   9 862.159 48.2954   1
  -2   4  -9 821.839 49.3783   1
   2  -4   9 885.425 49.5787   6
  -2   4  -9 869.008 48.5616   3
  -2   4 -10 692.634 47.2218   3
   2  -4  10 683.034 48.1536   6
  -2   4 -10 736.208 52.9236   5
  -2   4 -11 20.2803 16.3560   3
   2  -4  11 3.16663 17.5870   6
  -2   4 -11 1.97153 19.5734   5
  -2   4 -12 184.391 29.3570   3
  -2   4 -12 144.012 29.7173   5
   2  -4  12 137.922 31.0170   6
  -2   4 -13 275.420 36.4154   3
   2  -4  13 297.946 39.9284   6
  -2  -4 -13 245.128 36.9086   3
  -2   4 -14 6.75680 19.8450   3
   2  -4  14 9.77058 23.8366   6
  -2  -4 -14 19.2725 21.9916   3
   2  -4  15 152.210 36.0868   6
  -2   4 -15 210.243 36.5715   3
  -2  -4 -15 228.504 39.2140   3
  -2  -4 -16 8.57741 23.6697   3
  -2   4 -16 33.2410 24.8190   3
   2  -4  16 17.0644 30.2854   6
  -2  -4 -17 81.3881 30.7844   3
   2  -4  17 51.3891 37.3083   6
  -2   4 -17 105.136 36.1769   3
  -2  -4 -18 40.4369 28.7956   3
   2  -4  18 16.6614 33.8890   6
  -2   4 -18 5.68775 26.0485   3
  -2  -4 -19 76.0376 37.2177   3
  -2   4 -19 105.058 35.1653   3
   2  -4  19 86.4602 39.9250   6
  -2  -4 -20-0.09911 38.7682   3
   2  -4  20 40.3599 38.7065   6
  -2   4 -20 46.3025 33.8990   3
  -2  -4 -21 22.4659 32.9666   3
  -2   4 -21 0.78219 32.6038   3
  -2   4 -22 35.6853 36.2314   3
   2  -4  22 21.5666 47.3082   6
  -2  -5  21 47.3268 42.2001   6
  -2  -5  20 145.975 45.5456   6
  -2  -5  19-28.4669 39.5232   6
  -2  -5  18 266.319 54.7210   6
  -2  -5  17 7.92374 30.6635   6
  -2  -5  16 208.492 41.3069   6
  -2  -5  15 480.282 56.9078   6
  -2  -5  15 532.592 50.7031   4
  -2  -5  14 247.224 34.6687   4
  -2  -5  14 216.954 37.6389   6
  -2  -5  13 161.721 28.8691   4
  -2  -5  13 121.185 33.2417   6
  -2  -5  12 268.909 37.9459   6
  -2  -5  12 240.447 31.5014   4
  -2  -5  11 283.696 30.4991   4
   2   5 -11 246.592 30.4456   5
  -2  -5  11 260.651 35.5321   6
  -2  -5  10 5.36158 13.2422   4
  -2  -5  10 3.24571 19.8552   6
   2   5 -10-9.90010 15.8860   5
  -2  -5   9 1308.24 63.0823   6
   2   5  -9 1298.07 61.9599   5
   2   5  -8 3051.23 91.0829   5
  -2  -5   8 3306.96 92.0788   6
   2   5  -7 1814.48 68.1120   5
  -2  -5   7 1844.02 68.5454   6
   2  -5  -7 1886.67 58.9513   2
   2  -5  -6 2480.46 63.0269   2
  -2  -5   6 2596.32 74.8684   6
   2   5  -6 2501.81 79.8085   5
   2   5  -5 2186.66 71.2299   5
  -2   5   5 1955.84 49.3236   5
  -2  -5   5 2081.16 63.6583   6
   2   5  -4 646.493 40.2641   5
  -2   5   4 609.163 30.1520   5
  -2  -5   4 597.746 33.9390   6
  -2   5   3 69.8096 13.7245   5
  -2  -5   3 79.8346 14.5389   6
  -2   5   3 81.1270 15.6951   3
  -2  -5   2 1222.25 43.7792   6
  -2   5   2 1206.76 46.7291   3
  -2   5   1 13474.6 142.308   3
  -2  -5   1 13833.2 143.596   2
  -2   5   0 5248.47 85.8744   3
  -2  -5   0 5381.80 81.5301   2
  -2  -5  -1 33.2289 6.19103   3
  -2   5  -1 34.9938 9.71240   3
  -2   5  -1 30.0987 10.3372   1
  -2  -5  -1 29.2711 7.92095   2
  -2   5  -2 8090.11 109.186   1
   2   5   2 8374.70 79.6335   2
   2  -5   2 8212.94 90.8249   6
  -2   5  -2 8169.37 96.1910   3
  -2   5  -2 8281.68 143.926   5
  -2  -5  -2 8094.01 90.3186   3
  -2   5  -3 58.6167 19.7215   5
   2  -5   3 115.462 13.0058   6
   2   5   3 106.025 8.28512   2
  -2  -5  -3 117.546 13.8528   3
  -2   5  -3 106.158 12.1428   3
  -2   5  -3 128.341 16.7312   1
   2  -5   4 578.909 28.3267   6
  -2   5  -4 611.987 34.3790   1
  -2   5  -4 613.310 29.6239   3
  -2   5  -4 634.444 42.8449   5
   2  -5   4 650.435 36.0924   1
  -2   5  -5 3921.15 110.311   5
   2  -5   5 4330.64 92.7512   1
  -2  -5  -5 3968.81 38.5656   1
   2  -5   5 3679.86 78.0067   6
  -2   5  -5 4371.02 92.0139   1
  -2   5  -5 4280.23 79.8817   3
   2  -5   6 338.634 28.6412   1
  -2   5  -6 362.541 29.5288   1
  -2   5  -6 330.081 34.7873   5
   2  -5   6 266.814 24.4414   6
  -2   5  -6 335.880 25.6122   3
   2  -5   7-12.9306 16.2852   6
  -2   5  -7 18.1838 11.9169   1
  -2   5  -7 21.8139 15.1241   5
  -2   5  -7 8.12023 10.5677   3
   2  -5   7 12.8286 11.5806   1
  -2   5  -8 1708.33 62.5279   3
   2  -5   8 1756.00 68.6554   1
   2  -5   8 1803.51 66.5180   6
  -2   5  -8 1767.58 70.6867   1
  -2   5  -8 1858.22 81.5102   5
   2  -5   9 299.006 31.7664   6
  -2   5  -9 325.379 33.3793   1
  -2   5  -9 322.095 36.7391   5
  -2   5  -9 338.860 31.7697   3
   2  -5  10 771.577 50.4159   6
  -2   5 -10 1013.85 54.3230   3
  -2   5 -10 827.857 61.0459   5
  -2   5 -11 490.976 41.5141   3
  -2   5 -11 440.752 45.9951   5
   2  -5  11 377.013 40.4290   6
  -2   5 -12 37.9159 20.9927   5
  -2   5 -12 28.4003 16.2565   3
   2  -5  12 51.7258 24.9818   6
   2  -5  13 3.89062 24.9932   6
  -2   5 -13-2.95549 20.1695   3
  -2  -5 -14-2.37384 21.7741   3
  -2   5 -14 8.78939 20.2513   3
   2  -5  14-17.3800 27.5465   6
  -2  -5 -15 196.565 39.7021   3
  -2   5 -15 238.601 38.0510   3
   2  -5  15 138.171 35.6797   6
  -2  -5 -16 264.339 44.7319   3
   2  -5  16 247.800 43.7723   6
  -2   5 -16 335.343 44.2377   3
  -2   5 -17-13.3170 24.4633   3
   2  -5  17-27.0554 35.2988   6
  -2  -5 -17-6.13703 24.2371   3
  -2  -5 -18 9.83978 30.5655   3
  -2   5 -18-23.8168 31.1571   3
   2  -5  18 25.3022 36.4256   6
  -2  -5 -19 36.9042 32.3070   3
  -2   5 -19-26.4768 31.1582   3
   2  -5  19 37.2474 36.2312   6
   2  -5  20-84.0585 52.2710   6
  -2   5 -20 37.5442 34.1467   3
  -2  -5 -20-2.02218 36.1412   3
   2  -5  21-5.60139 46.0776   6
   2  -5  22-159.309 63.2046   6
  -2  -6  21 62.0846 39.5214   6
  -2  -6  20-13.3609 41.1420   6
  -2  -6  19-4.40927 34.6761   6
  -2  -6  18 25.1418 35.9079   6
  -2  -6  17 100.354 39.5846   6
  -2  -6  16 168.633 41.3382   6
  -2  -6  15 132.615 34.6540   6
  -2  -6  14 15.8432 18.3639   4
  -2  -6  14-4.01973 25.9433   6
  -2  -6  13 862.692 55.0412   4
  -2  -6  13 871.979 63.6128   6
   2   6 -12 414.079 42.0028   5
  -2  -6  12 322.943 40.0404   6
  -2  -6  12 324.205 34.5119   4
   2   6 -11 655.190 50.4115   5
  -2  -6  11 575.830 43.1921   4
  -2  -6  11 537.140 47.3948   6
   2   6 -10 71.3908 20.9086   5
  -2  -6  10 61.2225 17.5646   4
  -2  -6  10 9.47432 21.1734   6
   2   6  -9 5547.29 133.796   5
  -2  -6   9 5380.36 131.509   6
  -2  -6   8 1290.24 66.4381   6
   2   6  -8 1355.89 65.6702   5
   2   6  -7 5292.34 125.425   5
  -2  -6   7 5319.41 116.695   6
   2  -6  -7 5442.38 97.5180   2
  -2   6   6 49.1841 10.6980   5
   2  -6  -6 40.3655 10.2133   2
   2   6  -6 56.0974 17.4252   5
  -2   6   5 439.855 26.7972   5
  -2  -6   5 445.581 32.7871   6
   2   6  -5 362.886 33.5470   5
  -2  -6   4 290.061 27.1808   6
  -2   6   4 308.698 23.7493   5
   2   6  -4 330.692 31.7094   5
  -2   6   3 1235.47 51.5846   3
  -2   6   3 1236.46 49.4049   5
   2   6  -3 1312.87 56.0559   5
  -2  -6   3 1258.04 48.2321   6
  -2   6   2 36.5691 11.4258   5
  -2   6   2 30.1662 11.9264   3
  -2   6   1 2712.56 76.9172   5
  -2   6   1 2531.05 65.1180   3
  -2   6   0 4282.34 105.192   5
  -2  -6   0 4570.15 79.8775   2
  -2   6   0 4829.33 84.8059   3
  -2   6  -1 1752.43 50.9577   1
  -2   6  -1 1602.36 66.6355   5
  -2  -6  -1 1754.56 36.5991   3
  -2  -6  -1 1609.98 42.9067   2
  -2   6  -1 1657.19 47.6981   3
  -2   6  -2 1749.58 46.3225   3
  -2   6  -2 1879.05 71.8851   5
  -2   6  -2 1794.22 54.5171   1
   2  -6   2 1783.01 47.0970   6
  -2  -6  -2 1833.58 43.8787   3
  -2   6  -3 3141.39 63.3491   3
  -2   6  -3 3225.74 75.7288   1
   2  -6   3 3127.09 64.9915   6
  -2   6  -3 3295.00 96.5049   5
  -2   6  -4 68.9016 14.8864   1
   2  -6   4 64.8179 12.9232   6
  -2   6  -4 85.3120 12.9916   3
   2  -6   4 91.9742 16.0810   1
  -2   6  -4 66.9612 19.7908   5
   2  -6   5 245.472 25.2310   1
  -2   6  -5 246.433 30.9493   5
  -2   6  -5 229.207 19.3630   3
   2  -6   5 257.933 23.8364   6
  -2   6  -5 224.395 23.8564   1
  -2   6  -6 1435.26 58.2018   1
   2  -6   6 1642.03 56.9431   6
   2  -6   6 1369.26 57.8780   1
  -2   6  -6 1412.84 49.3609   3
  -2   6  -6 1529.48 74.0523   5
   2  -6   7 4546.13 99.9333   6
  -2   6  -7 4768.23 109.924   1
   2  -6   7 4711.00 109.892   1
  -2   6  -7 4590.94 93.9794   3
  -2   6  -7 4699.74 131.680   5
  -2   6  -8 1950.18 77.3159   1
   2  -6   8 2053.02 76.4188   1
  -2   6  -8 1933.73 65.6735   3
   2  -6   8 1842.28 67.9037   6
  -2   6  -8 1906.23 86.6243   5
   2  -6   9 2031.64 75.6525   6
  -2   6  -9 2231.88 74.3642   3
  -2   6  -9 2066.08 95.2740   5
   2  -6  10 219.084 32.1662   6
  -2   6 -10 249.502 38.0282   5
  -2   6 -10 279.029 29.2186   3
  -2   6 -11 1159.62 60.4008   3
   2  -6  11 980.260 61.5603   6
  -2   6 -11 1156.29 75.1292   5
   2  -6  12 1.87884 19.9796   6
  -2   6 -12 21.8781 23.6989   5
  -2   6 -12 12.0798 16.9354   3
  -2   6 -13 18.4116 19.3717   3
   2  -6  13 2.46548 23.5633   6
  -2   6 -14 216.490 35.2564   3
   2  -6  14 125.758 33.7114   6
   2  -6  15 7.54803 26.3751   6
  -2  -6 -15-9.73050 23.7159   3
  -2   6 -15-10.6453 21.2514   3
  -2  -6 -16-16.4847 28.0162   3
  -2   6 -16 16.2607 24.3505   3
   2  -6  16 14.0730 28.3409   6
  -2  -6 -17 148.159 37.4337   3
  -2   6 -17 162.150 36.4839   3
   2  -6  17 141.262 41.6595   6
   2  -6  18-60.4252 38.0860   6
  -2   6 -18 7.61088 28.2361   3
  -2  -6 -18-5.34181 27.3067   3
  -2  -6 -19 53.0739 31.7482   3
   2  -6  19 73.7515 38.4247   6
  -2  -6 -20 102.882 42.3156   3
   2  -6  20 130.827 46.6139   6
   2  -6  21 21.1134 50.4762   6
  -2  -7  21-47.5315 47.4528   6
  -2  -7  20-43.1134 45.5471   6
  -2  -7  19 7.95726 36.2040   6
  -2  -7  18 104.427 38.9960   6
  -2  -7  17-12.7824 29.2984   6
  -2  -7  16 182.012 41.7517   6
  -2  -7  15 111.652 33.2659   6
  -2  -7  14 1445.40 84.0223   6
  -2  -7  13 14.1586 17.9532   4
  -2  -7  13 6.54060 25.2139   6
   2   7 -12 397.561 43.6683   5
  -2  -7  12 423.501 39.0616   4
  -2  -7  12 395.067 44.0342   6
   2   7 -11 1264.38 72.7132   5
  -2  -7  11 1188.34 59.1035   4
  -2  -7  11 1167.02 66.8512   6
  -2  -7  10 36.3396 21.9433   6
   2   7 -10 118.104 25.2506   5
  -2  -7   9 867.934 60.1180   6
   2   7  -9 1032.61 62.9817   5
   2   7  -8 4.41946 15.1926   5
   2  -7  -8 7.40365 9.98092   2
  -2  -7   8 34.9994 20.4958   6
   2   7  -7 3370.82 105.905   5
   2  -7  -7 3283.03 74.0442   2
  -2  -7   7 3484.56 95.7500   6
  -2   7   7 3149.91 66.8981   5
  -2   7   6 1143.06 43.6551   5
  -2  -7   6 1154.63 54.2491   6
   2   7  -6 1208.95 61.8263   5
  -2  -7   5 675.342 40.6509   6
   2   7  -5 581.847 43.9987   5
  -2   7   5 637.724 35.8101   5
  -2   7   4 78.1588 15.8569   5
   2   7  -4 81.3195 18.7422   5
  -2  -7   4 84.0454 17.4979   6
  -2   7   3 17.9077 10.7126   5
  -2   7   3 13.3023 10.5885   3
   2   7  -3 25.4171 14.0571   5
  -2  -7   3-0.61088 11.5044   6
   2   7  -2 48.1687 14.9106   5
  -2   7   2 52.4282 13.5702   3
  -2   7   2 40.7102 14.1378   5
  -2   7   1 1295.73 48.8300   3
  -2   7   1 1406.08 59.3823   5
  -2   7   0 2.99629 7.94761   1
  -2  -7   0 2.40512 7.23004   2
  -2   7   0 8.65671 12.3510   5
  -2   7   0 17.1849 9.43983   3
  -2  -7  -1 7821.60 79.0061   3
  -2   7  -1 7794.58 148.685   5
  -2  -7  -1 7750.66 100.082   2
  -2   7  -1 7747.21 107.829   3
  -2   7  -1 7970.35 113.289   1
  -2   7  -2 3258.92 99.1218   5
  -2   7  -2 3113.21 65.6174   3
  -2   7  -2 3214.20 75.4405   1
  -2  -7  -2 3196.93 56.0874   2
  -2  -7  -2 3169.45 58.6799   3
  -2   7  -3 1185.92 62.8762   5
  -2   7  -3 1222.03 49.3244   1
  -2   7  -3 1197.38 40.1148   3
   2  -7   3 1123.05 42.8707   6
  -2   7  -4 1838.71 62.4346   1
  -2   7  -4 1940.35 81.1313   5
   2  -7   4 1886.85 55.6707   6
  -2   7  -4 1845.50 51.1225   3
   2  -7   4 1938.85 65.3757   1
   2  -7   5 606.434 39.1026   1
  -2   7  -5 546.049 45.2672   5
  -2   7  -5 576.587 30.6679   3
  -2   7  -5 614.870 39.4876   1
   2  -7   5 522.210 32.3040   6
  -2   7  -6 2109.73 89.6272   5
   2  -7   6 1998.18 65.6338   6
  -2   7  -6 2103.67 60.1324   3
  -2   7  -6 2284.81 75.7251   1
   2  -7   6 2254.26 75.2280   1
  -2   7  -7 161.396 25.4878   1
   2  -7   7 164.126 25.1655   1
  -2   7  -7 235.082 34.1096   5
  -2   7  -7 186.404 20.3746   3
   2  -7   7 277.883 32.7580   6
  -2   7  -8 204.868 32.7852   5
   2  -7   8 124.699 21.4453   6
  -2   7  -8 179.622 21.1884   3
  -2   7  -9 192.430 33.2780   5
   2  -7   9 191.276 25.9944   6
  -2   7  -9 189.227 24.0472   3
  -2   7 -10 252.217 39.0924   5
   2  -7  10 321.056 35.3533   6
  -2   7 -10 278.293 29.6654   3
   2  -7  11 209.441 33.5745   6
  -2   7 -11 258.429 31.0576   3
  -2   7 -11 218.260 37.1535   5
  -2   7 -12 109.217 27.8636   5
   2  -7  12 124.197 30.5105   6
  -2   7 -12 118.719 24.6599   3
  -2   7 -13 514.739 57.4288   5
  -2   7 -13 517.382 46.5017   3
   2  -7  13 532.429 52.1314   6
  -2   7 -14 1.92514 19.7038   3
   2  -7  14 3.40456 24.2058   6
  -2  -7 -15 47.4450 27.0702   3
  -2   7 -15 48.5292 25.0640   3
   2  -7  15 11.3076 26.5940   6
   2  -7  16-17.9864 31.6497   6
  -2  -7 -16-9.10858 23.9304   3
  -2   7 -16-1.14876 23.8488   3
   2  -7  17 82.0859 35.3856   6
  -2  -7 -17 74.0229 33.6168   3
  -2  -7 -18-35.6565 32.5695   3
   2  -7  18-43.4732 37.6987   6
  -2  -7 -19 196.282 50.5191   3
   2  -7  19 11.5760 34.8700   6
  -2  -7 -20-11.9058 33.6283   3
   2  -7  20 29.4527 37.3423   6
   2  -7  21 64.6102 46.9384   6
  -2  -8  20 95.9614 47.3150   6
  -2  -8  19-27.0786 39.3738   6
  -2  -8  18 1.03895 32.6079   6
  -2  -8  17-15.1676 32.1363   6
  -2  -8  16 206.351 42.0229   6
  -2  -8  15 1194.33 83.1896   6
  -2  -8  14-7.37323 25.0137   6
  -2  -8  13 72.8343 28.0928   6
  -2  -8  12 435.336 47.4195   6
  -2  -8  12 533.060 43.0473   4
   2   8 -12 606.890 54.1371   5
  -2  -8  11 161.178 31.3375   6
   2   8 -11 262.064 37.5811   5
  -2  -8  11 241.825 30.0393   4
  -2  -8  10 193.290 40.0952   6
   2   8 -10 55.6847 24.2170   5
   2   8  -9 20.0995 20.1668   5
  -2  -8   9 28.9001 30.0353   6
   2   8  -8 180.055 31.7449   5
  -2  -8   8 174.412 28.2773   6
  -2  -8   7 168.789 24.4715   1
  -2   8   7 166.585 19.5612   5
   2  -8  -7 176.331 17.8457   2
   2   8  -7 203.778 32.4275   5
  -2  -8   7 161.847 25.7219   6
   2   8  -6 14725.3 229.118   5
  -2   8   6 14398.4 170.329   5
  -2  -8   6 14975.2 197.370   6
   2   8  -5 2652.00 95.0981   5
  -2  -8   5 2498.88 82.6239   6
  -2   8   5 2655.77 76.5059   5
   2   8  -4 4257.66 117.955   5
  -2   8   4 4101.05 99.5676   5
  -2  -8   4 4391.33 101.189   6
   2   8  -3 90.1726 22.4822   5
  -2   8   3 75.9894 18.1671   5
  -2  -8   3 110.117 21.7320   6
  -2   8   3 87.5070 17.0761   3
  -2   8   2 518.900 38.2862   5
   2   8  -2 567.262 41.7648   5
  -2   8   2 544.659 35.3623   3
  -2   8   1 2089.77 55.5695   1
  -2   8   1 1966.49 75.3146   5
   2   8  -1 2150.45 78.1633   5
  -2   8   1 2144.43 64.2589   3
  -2   8   0 1514.38 68.5138   5
  -2   8   0 1549.43 52.3404   3
  -2   8   0 1573.15 51.1101   1
  -2   8  -1 738.950 35.8217   3
  -2   8  -1 743.313 50.5244   5
  -2  -8  -1 743.268 25.6370   3
  -2  -8  -1 792.959 34.5061   2
  -2   8  -1 732.663 36.3436   1
  -2   8  -2 4926.22 86.3624   3
  -2  -8  -2 5030.29 75.4751   3
  -2   8  -2 5169.00 99.8171   1
  -2  -8  -2 4801.34 74.8060   2
  -2   8  -2 4954.61 130.034   5
  -2   8  -3 2988.91 104.359   5
  -2   8  -3 3017.32 65.2404   3
  -2  -8  -3 2928.67 39.4531   1
   2  -8   3 3145.14 74.2343   6
  -2   8  -3 3068.62 80.2067   1
  -2   8  -4 25.0124 9.71830   3
   2  -8   4 38.3258 15.8783   1
  -2   8  -4 23.3756 12.1019   1
  -2   8  -4 19.3134 15.2790   5
   2  -8   4 40.2542 15.5187   6
  -2   8  -5 2642.66 81.0688   1
   2  -8   5 2980.30 86.3212   1
   2  -8   5 2865.73 76.2642   6
  -2   8  -5 2769.13 66.1949   3
  -2   8  -5 2857.65 106.211   5
  -2   8  -6 3466.32 121.425   5
  -2   8  -6 3511.68 78.0214   3
   2  -8   6 3508.35 97.0052   1
  -2   8  -6 3582.44 98.6012   1
   2  -8   6 3388.13 85.5998   6
  -2   8  -7 1435.84 52.8093   3
   2  -8   7 1187.04 57.6190   6
  -2   8  -7 1370.32 77.7110   5
  -2   8  -8 489.073 50.7322   5
  -2   8  -8 558.314 34.8250   3
   2  -8   8 462.350 39.8502   6
  -2   8  -9 395.166 45.6381   5
   2  -8   9 263.274 33.5036   6
  -2   8  -9 348.584 30.1561   3
  -2   8 -10 351.508 32.0547   3
  -2   8 -10 341.566 44.3799   5
   2  -8  10 239.456 33.7011   6
  -2   8 -11 305.128 31.8012   3
  -2   8 -11 329.580 46.9423   5
   2  -8  11 284.955 37.6881   6
  -2   8 -12 693.860 48.5915   3
   2  -8  12 734.908 58.6123   6
  -2   8 -12 809.295 70.6262   5
   2  -8  13 367.554 45.6385   6
  -2   8 -13 439.159 53.9402   5
  -2   8 -13 424.497 40.3310   3
  -2   8 -14 37.0678 20.6119   3
   2  -8  14 20.3046 27.2072   6
   2  -8  15 663.670 63.0506   6
  -2  -8 -16-25.4070 22.9445   3
   2  -8  16-30.1141 30.0874   6
  -2  -8 -17 16.4501 28.7822   3
   2  -8  17 48.8681 32.1108   6
  -2  -8 -18 8.28065 27.5840   3
   2  -8  18 52.0625 35.6455   6
  -2  -8 -19 88.3685 42.8531   3
   2  -8  19 80.8545 44.3488   6
  -2  -8 -20 144.235 46.1911   3
   2  -8  20-10.3340 42.0952   6
   2  -8  21 86.9998 47.9347   6
  -2  -9  20-23.2131 42.3958   6
  -2  -9  19 14.3654 35.6140   6
  -2  -9  18-18.7842 35.2232   6
  -2  -9  17 55.6575 33.5425   6
  -2  -9  16 53.9214 36.3474   6
  -2  -9  15 811.834 76.0993   6
  -2  -9  14 238.141 43.5591   6
  -2  -9  13-19.3330 31.9137   6
   2   9 -13 52.3587 26.7274   5
   2   9 -12 240.756 40.3021   5
  -2  -9  12 109.121 29.0857   6
   2   9 -11 217.135 39.3056   5
  -2  -9  11 194.702 34.7430   6
   2   9 -10 3167.57 119.623   5
  -2  -9  10 3058.46 109.860   6
  -2  -9   9 30.3497 22.9312   6
   2   9  -9 17.3795 21.0531   5
  -2  -9   8 908.865 56.2578   6
   2   9  -8 1035.22 67.5180   5
   2   9  -7 876.145 60.4596   5
  -2  -9   7 824.940 52.4206   6
  -2  -9   6 310.973 33.5399   6
  -2  -9   6 280.100 32.2471   1
   2   9  -6 295.504 36.4512   5
  -2   9   6 301.015 29.0636   5
  -2  -9   5 4969.29 118.698   6
  -2  -9   5 5443.07 116.118   1
  -2   9   5 5050.66 113.448   5
   2   9  -5 4973.89 138.234   5
  -2  -9   4 545.463 38.3658   6
   2   9  -4 609.464 48.1640   5
  -2   9   4 534.433 40.3003   5
  -2  -9   4 598.300 37.8479   1
  -2   9   3 650.493 47.3502   5
   2   9  -3 773.015 52.3601   5
  -2  -9   3 815.919 40.3801   1
  -2  -9   3 744.416 44.5716   6
  -2   9   2 834.770 44.3661   3
  -2   9   2 800.935 34.7655   1
   2   9  -2 822.810 54.7915   5
  -2   9   2 816.756 51.5889   5
  -2  -9   1 473.771 30.0147   1
  -2   9   1 545.299 35.1031   3
  -2   9   1 567.439 42.7393   5
   2   9  -1 538.736 42.7896   5
  -2   9   1 526.862 30.2675   1
  -2   9   0 121.375 16.5274   1
  -2  -9   0 108.005 8.75123   3
  -2   9   0 124.172 23.2817   5
  -2  -9   0 117.603 14.5630   1
  -2   9   0 126.993 17.2639   3
  -2  -9  -1 135.316 16.4973   2
  -2  -9  -1 126.581 13.8000   1
  -2   9  -1 157.616 19.6539   1
  -2   9  -1 125.686 24.3353   5
  -2   9  -1 123.654 15.9945   3
  -2  -9  -1 150.067 12.4983   3
  -2   9  -2 6893.40 162.542   5
  -2  -9  -2 7052.15 97.3746   2
  -2   9  -2 7492.24 124.643   1
  -2  -9  -2 7268.63 77.9792   1
  -2   9  -2 7203.00 108.883   3
  -2   9  -3 40.0591 15.0953   1
  -2  -9  -3 15.0026 5.15168   2
  -2   9  -3 25.0845 18.6197   5
  -2   9  -3 8.30855 8.16285   3
  -2  -9  -3 29.4965 5.84322   1
   2  -9   3 5.62811 13.1355   6
   2  -9   4 4417.39 97.1794   6
  -2   9  -4 4307.32 132.816   5
  -2   9  -4 4328.83 81.9722   3
   2  -9   4 4828.08 109.051   1
  -2   9  -4 4545.86 106.036   1
  -2   9  -5 3530.39 97.2887   1
  -2   9  -5 3594.46 127.109   5
  -2   9  -5 3659.09 76.8991   3
   2  -9   5 3734.57 99.4006   1
   2  -9   5 3646.75 91.7617   6
  -2   9  -6 2895.21 71.0962   3
  -2   9  -6 2660.31 110.792   5
   2  -9   6 2545.47 79.6404   6
  -2   9  -7 1325.77 50.6409   3
  -2   9  -7 1308.05 80.3969   5
   2  -9   7 1304.18 59.4907   6
  -2   9  -8 2745.19 75.6531   3
  -2   9  -8 3051.76 125.099   5
   2  -9   8 2803.53 92.7243   6
   2  -9   9 1496.53 70.4718   6
  -2   9  -9 1576.07 92.3366   5
  -2   9  -9 1488.89 59.4041   3
  -2   9 -10 482.963 36.8417   3
   2  -9  10 401.493 40.6904   6
  -2   9 -10 463.044 54.6727   5
  -2   9 -11 579.800 43.1989   3
  -2   9 -11 626.854 63.0234   5
   2  -9  11 568.622 49.1592   6
  -2   9 -12 55.3485 25.1429   5
   2  -9  12 102.487 29.6438   6
  -2   9 -13 95.7196 29.2898   5
   2  -9  13 61.6230 27.0636   6
   2  -9  14 42.5886 25.5882   6
   2  -9  15 67.7288 31.4434   6
  -2  -9 -16 308.700 48.6970   3
   2  -9  16 202.309 45.3856   6
   2  -9  17-16.3100 32.4882   6
  -2  -9 -17 51.7105 33.4338   3
   2  -9  18 6.99415 34.5633   6
  -2  -9 -18 12.8376 29.6546   3
   2  -9  19-6.85934 38.7427   6
  -2  -9 -19 13.3903 31.8542   3
   2  -9  20 115.980 46.7091   6
  -2 -10  20 30.0665 47.0133   6
  -2 -10  19 25.1533 38.2783   6
  -2 -10  18 84.6617 43.3238   6
  -2 -10  17 101.095 43.3427   6
  -2 -10  16 21.6687 34.6905   6
  -2 -10  15 19.4549 32.4201   6
  -2 -10  14 175.834 37.0216   6
  -2 -10  13-46.3013 31.8384   6
   2  10 -13 68.3541 29.2994   5
   2  10 -12 122.735 34.4869   5
  -2 -10  12 1.92180 30.3150   6
   2  10 -11 76.6684 30.3379   5
  -2 -10  11 148.331 40.1702   6
   2  10 -10 2089.93 103.953   5
  -2 -10  10 2063.95 93.8661   6
   2  10  -9 75.2515 27.6348   5
  -2 -10   9 59.5543 25.1185   6
   2  10  -8 2957.74 116.945   5
  -2 -10   8 2538.57 94.9482   6
   2  10  -7 601.910 54.7390   5
  -2 -10   7 531.249 44.3545   6
  -2  10   6 1057.62 54.9698   5
  -2 -10   6 1088.59 59.2423   6
   2  10  -6 1143.59 70.5732   5
  -2  10   5 453.242 38.0392   5
   2  10  -5 407.275 44.4069   5
  -2 -10   5 406.104 38.1227   1
  -2 -10   5 488.144 40.8168   6
  -2 -10   4 313.600 28.2665   1
   2  10  -4 362.429 39.8338   5
  -2  10   4 322.364 33.2451   5
  -2 -10   4 303.966 31.2571   6
  -2  10   3 849.251 53.1170   5
   2  10  -3 891.019 58.4214   5
  -2 -10   3 752.547 41.0439   1
  -2  10   3 824.656 35.2912   1
  -2  10   2 1332.02 46.6069   1
   2  10  -2 1400.47 72.3920   5
  -2  10   2 1285.00 70.2776   5
  -2 -10   2 1247.36 52.5529   1
  -2  10   2 1340.77 57.5543   3
  -2  10   1 255.081 32.9717   5
  -2  10   1 288.321 23.5487   1
   2  10  -1 296.601 36.2828   5
  -2 -10   1 270.606 22.8352   1
  -2  10   1 276.641 26.1354   3
  -2  10   0 1664.50 78.7172   5
  -2 -10   0 1442.47 30.7840   3
  -2 -10   0 1519.01 47.5333   1
  -2  10   0 1553.88 55.5206   1
  -2  10   0 1653.98 57.4754   3
  -2  10  -1 3286.93 114.922   5
  -2  10  -1 3458.21 85.3749   1
  -2 -10  -1 3520.01 64.3884   1
  -2 -10  -1 3318.26 55.7284   3
  -2  10  -1 3348.16 79.6378   3
  -2  10  -2 4338.01 133.085   5
  -2 -10  -2 4128.59 79.2516   2
  -2  10  -2 4255.53 98.6673   1
  -2 -10  -2 4273.34 64.0716   1
  -2  10  -2 4183.40 85.8592   3
   2 -10   3 5004.13 105.686   6
  -2 -10  -3 4658.60 72.8922   2
  -2  10  -3 5257.96 113.406   1
  -2 -10  -3 5074.13 61.0998   1
  -2  10  -3 4927.34 144.907   5
  -2  10  -3 4934.04 91.3332   3
   2 -10   4 8.26503 13.3121   6
  -2  10  -4 22.3052 21.3562   5
  -2  10  -4 0.38390 9.31302   3
  -2  10  -4 11.7010 13.4906   1
   2 -10   4 7.75693 13.6882   1
  -2  10  -5 101.531 21.8018   1
   2 -10   5 113.072 21.2129   6
  -2  10  -5 92.6603 14.1450   3
  -2  10  -5 122.514 28.6073   5
  -2  10  -6 57.6191 26.6559   5
  -2  10  -6 47.6234 13.4802   3
   2 -10   6 48.4026 20.2656   6
  -2  10  -7 416.093 29.9044   3
  -2  10  -7 401.469 48.3938   5
   2 -10   7 349.516 34.2907   6
  -2  10  -8 69.5974 30.4254   5
   2 -10   8 106.835 84.5055   6
  -2  10  -8 54.9545 14.3509   3
   2 -10   9 22.4706 26.3002   6
  -2  10  -9 6.96015 24.7564   5
   2 -10  10 5.24764 23.2551   6
  -2  10 -10 107.664 31.5445   5
  -2  10 -11 156.852 36.4625   5
   2 -10  11 97.0423 24.8728   6
  -2  10 -12 617.957 65.4644   5
   2 -10  12 500.548 51.5018   6
   2 -10  13 24.4820 27.3637   6
  -2  10 -13-12.9172 29.4799   5
   2 -10  14 37.0615 31.7727   6
  -2  10 -14 16.8148 26.5376   5
   2 -10  15 40.2494 29.2599   6
  -2 -10 -16-11.6048 29.5414   3
   2 -10  16 34.5806 35.2638   6
  -2 -10 -17 38.8889 34.7137   3
   2 -10  17 34.6879 34.1660   6
  -2 -10 -18 53.2852 36.7557   3
   2 -10  18-53.6768 39.4387   6
  -2 -10 -19-12.1968 37.7059   3
   2 -10  19-21.2479 38.7574   6
  -2 -11  20 1.85778 40.8808   6
  -2 -11  19 30.2021 43.5064   6
  -2 -11  18-30.5330 36.1962   6
  -2 -11  17-21.5328 34.1901   6
  -2 -11  16 51.6312 34.1660   6
  -2 -11  15-43.0382 35.0089   6
  -2 -11  14-72.5518 36.4377   6
  -2 -11  13-56.2678 33.2555   6
   2  11 -13 14.0168 25.1168   5
   2  11 -12 416.985 53.8053   5
  -2 -11  12 404.625 56.0367   6
   2  11 -11 844.011 72.9853   5
  -2 -11  11 979.758 70.2825   6
   2  11 -10 467.141 54.9563   5
  -2 -11  10 340.625 44.6800   6
   2  11  -9 291.571 45.7535   5
  -2 -11   9 299.101 38.5564   6
   2  11  -8 105.777 30.7302   5
  -2 -11   8 57.1886 23.7292   6
   2  11  -7 1564.56 87.8834   5
  -2 -11   7 1432.93 72.6501   6
   2  11  -6 3409.14 126.739   5
  -2  11   6 3113.67 100.127   5
  -2 -11   6 3019.58 104.649   6
  -2 -11   5 2712.83 93.9277   6
  -2 -11   5 2625.41 84.0209   1
   2  11  -5 2685.26 112.899   5
  -2  11   5 2710.07 94.7183   5
  -2  11   4 191.809 18.8668   1
  -2 -11   4 197.334 24.6749   1
  -2 -11   4 168.416 26.5511   6
   2  11  -4 233.967 35.8669   5
  -2  11   4 227.150 28.3146   5
   2  11  -3 778.434 59.5967   5
  -2  11   3 686.256 51.9403   5
  -2 -11   3 683.347 39.2853   1
  -2  11   3 669.583 33.2463   1
  -2  11   2 235.857 21.2447   1
  -2  11   2 183.133 30.3310   5
  -2  11   2 194.735 25.7829   3
   2  11  -2 308.443 38.1416   5
  -2 -11   2 227.716 22.8339   1
  -2  11   1-10.6961 17.9961   5
  -2  11   1 2.31181 11.1315   3
  -2  11   1-1.88366 10.2644   1
  -2 -11   1 14.9329 10.2159   1
   2  11  -1 17.3305 20.2934   5
  -2 -11   0 2423.17 61.2623   1
  -2  11   0 2464.29 71.8817   1
  -2  11   0 2464.38 72.2876   3
  -2  11   0 2313.49 99.4070   5
  -2 -11  -1 34.0685 7.93627   3
  -2 -11  -1 38.3946 9.52816   1
  -2  11  -1 58.8695 22.1906   5
  -2  11  -1 56.2595 14.3243   3
  -2  11  -1 44.6567 14.0706   1
  -2  11  -2 428.839 47.4144   5
  -2 -11  -2 498.081 30.2397   2
  -2 -11  -2 503.741 24.0164   1
  -2  11  -2 474.495 30.2471   3
  -2  11  -2 491.933 36.0191   1
  -2  11  -3 3.13613 14.2491   1
  -2  11  -3 5.74910 10.6222   3
  -2  11  -3 13.2507 18.5499   5
  -2 -11  -3-0.53111 5.41611   1
  -2 -11  -3 7.43953 8.04436   2
   2 -11   3-20.6399 16.7662   6
  -2  11  -4 1385.71 84.1957   5
  -2  11  -4 1482.09 65.3888   1
   2 -11   4 1381.62 60.4837   6
  -2  11  -4 1389.29 49.4183   3
  -2  11  -5 341.165 25.9084   3
  -2  11  -5 356.683 44.8464   5
   2 -11   5 354.077 34.0111   6
  -2  11  -6 679.068 63.8181   5
   2 -11   6 548.176 43.3700   6
  -2  11  -7 1058.26 78.6216   5
   2 -11   7 875.838 54.1861   6
   2 -11   8 281.441 35.6203   6
  -2  11  -8 334.976 47.8661   5
   2 -11   9 58.6523 31.4927   6
  -2  11  -9 3.15794 25.8631   5
  -2  11 -10 74.1954 28.8456   5
   2 -11  10 189.753 37.3061   6
   2 -11  11 205.277 32.6328   6
  -2  11 -11 285.368 49.2486   5
  -2  11 -12 1250.53 94.3761   5
   2 -11  12 1085.66 72.4711   6
  -2  11 -13 168.496 45.2785   5
   2 -11  13 225.413 40.8816   6
   2 -11  14 766.991 68.4416   6
  -2  11 -14 830.044 82.3193   5
   2 -11  15 56.8388 33.6139   6
  -2 -11 -16 61.0243 32.8488   3
   2 -11  16 143.352 43.5952   6
   2 -11  17 27.9185 31.9386   6
  -2 -11 -17 77.8270 37.4246   3
  -2 -11 -18 19.1834 37.7541   3
   2 -11  18 15.0099 39.0918   6
  -2 -11 -19 39.2633 34.9362   3
  -2 -12  19 52.1015 43.2432   6
  -2 -12  18 52.1983 43.8306   6
  -2 -12  17 158.346 45.2813   6
  -2 -12  16 43.8475 37.3785   6
  -2 -12  15-88.5546 44.8433   6
   2  12 -14 736.830 75.5292   5
  -2 -12  14 596.553 62.3315   6
   2  12 -13 207.138 44.3646   5
  -2 -12  13 119.919 32.1704   6
   2  12 -12 44.4787 32.1877   5
  -2 -12  12 63.1664 37.0633   6
  -2 -12  11 37.5951 29.9126   6
   2  12 -11 19.1707 31.0649   5
   2  12 -10 252.874 45.9846   5
  -2 -12  10 265.861 43.5711   6
   2  12  -9 21.4107 24.2856   5
  -2 -12   9-12.3110 26.0056   6
   2  12  -8 119.582 33.0862   5
  -2 -12   8 174.049 41.5077   6
   2  12  -7 325.210 44.2909   5
  -2 -12   7 243.547 35.2652   6
   2  12  -6 784.292 66.8627   5
  -2  12   6 747.442 53.6401   5
  -2 -12   6 766.935 54.8976   6
  -2 -12   5 45.5693 19.0873   6
  -2  12   5 81.4126 19.8541   5
   2  12  -5 68.8836 27.8770   5
  -2  12   4 1877.10 87.1303   5
  -2 -12   4 2001.33 71.6625   1
   2  12  -4 1925.23 97.3238   5
  -2 -12   4 1871.59 79.6643   6
  -2  12   4 1870.44 54.5287   1
   2  12  -3 195.990 34.9710   5
  -2 -12   3 197.220 24.1246   1
  -2  12   3 215.753 21.5489   1
  -2  12   3 217.841 31.2082   5
   2  12  -2 12.8339 17.6540   5
  -2  12   2 12.7010 11.0618   1
  -2  12   2-22.8958 22.1473   5
  -2 -12   2 14.1180 10.3054   1
   2  12  -1 708.304 57.6314   5
  -2  12   1 678.435 38.3256   1
  -2  12   1 647.877 41.3051   3
  -2 -12   1 744.119 38.1173   1
  -2  12   1 640.663 53.9924   5
  -2  12   0 4.91557 19.8062   5
  -2  12   0 5.68108 11.3859   1
   2  12   0 10.7852 19.9320   5
  -2  12   0 4.13957 11.1748   3
  -2 -12   0 13.7288 9.52053   1
  -2 -12  -1 1.46514 8.59258   1
  -2  12  -1 2.49875 19.2394   5
  -2  12  -1 18.0594 13.1752   1
  -2  12  -1 12.8063 11.3303   3
  -2  12  -2 184.053 24.2056   1
  -2  12  -2 175.388 34.5708   5
  -2  12  -2 173.325 21.5582   3
  -2  12  -3 2320.91 81.3356   1
  -2  12  -3 2142.09 104.946   5
   2 -12   3 2172.03 79.3779   6
  -2  12  -4 1623.94 94.5885   5
   2 -12   4 1580.42 68.0356   6
   2 -12   5 262.237 31.8804   6
  -2  12  -5 293.208 43.9285   5
  -2  12  -6 772.930 69.4466   5
   2 -12   6 821.062 53.1008   6
  -2  12  -7 1263.81 89.0431   5
   2 -12   7 1203.57 64.6926   6
  -2  12  -8 115.073 34.3286   5
   2 -12   8 133.819 27.8582   6
   2 -12   9 71.4621 28.5212   6
  -2  12  -9 2.83582 30.4560   5
  -2  12 -10 217.011 42.9526   5
   2 -12  10 317.077 44.5531   6
  -2  12 -11 288.359 51.6536   5
   2 -12  11 148.586 32.5029   6
  -2  12 -12 905.595 86.0192   5
   2 -12  12 664.766 64.0247   6
   2 -12  13-31.7403 31.7167   6
  -2  12 -13-11.0531 30.2777   5
  -2  12 -14 0.54886 35.5092   5
   2 -12  14 16.1347 29.1846   6
   2 -12  15 16.8270 30.6527   6
   2 -12  16 168.397 44.3900   6
  -2 -12 -16 261.254 47.2618   3
   2 -12  17 234.864 53.3631   6
  -2 -12 -17 435.721 61.5976   3
  -2 -12 -18 41.6184 35.4048   3
  -2 -12 -19 14.9819 34.6357   3
  -2 -13  19-0.78704 39.3001   6
  -2 -13  18-2.12926 37.5917   6
  -2 -13  17-93.6039 42.0653   6
  -2 -13  16 62.0441 34.1356   6
  -2 -13  15-42.3295 41.6690   6
   2  13 -14 563.545 70.8249   5
  -2 -13  14 436.421 58.0221   6
   2  13 -13 945.222 87.3093   5
  -2 -13  13 861.536 78.6697   6
   2  13 -12 853.443 81.0257   5
  -2 -13  12 1356.19 95.5195   6
  -2 -13  11 106.807 37.7978   6
   2  13 -11 101.849 37.2156   5
   2  13 -10 833.822 77.9289   5
  -2 -13  10 808.379 65.1730   6
   2  13  -9 1349.59 94.3694   5
  -2 -13   9 1252.67 74.9050   6
   2  13  -8 50.5008 31.3641   5
  -2 -13   8 76.2408 30.8810   6
   2  13  -7 120.977 36.0216   5
  -2 -13   7 119.531 29.4658   6
  -2 -13   6 215.464 34.5121   6
   2  13  -6 198.848 39.8910   5
   2  13  -5 70.3060 27.9441   5
  -2  13   5 74.4363 21.8358   5
  -2 -13   5 55.3011 23.3042   6
   2  13  -4 2984.70 126.409   5
  -2  13   4 3020.75 114.677   5
  -2 -13   4 3153.77 106.942   6
   2  13  -3 1791.50 96.2218   5
  -2  13   3 1738.93 88.2791   5
  -2 -13   3 1746.74 66.3604   1
  -2 -13   2 200.704 22.8265   1
  -2  13   2 161.813 31.1282   5
   2  13  -2 224.852 37.9687   5
  -2  13   2 184.377 21.0782   1
  -2  13   1 1893.10 94.9949   5
   2  13  -1 1994.99 98.8850   5
  -2 -13   1 1911.32 62.8053   1
  -2  13   1 1886.42 64.6690   1
  -2  13   1 1865.60 70.4386   3
   2  13   0 650.062 56.6433   5
  -2 -13   0 663.979 35.0531   1
  -2  13   0 674.397 40.7810   3
  -2  13   0 615.421 56.4123   5
  -2  13   0 675.555 41.2057   1
  -2  13  -1 1815.77 68.9567   1
  -2  13  -1 1975.01 103.672   5
  -2  13  -2 1754.53 71.1036   1
  -2  13  -2 1767.85 97.7148   5
   2 -13   3 53.7607 18.4579   6
  -2  13  -3 62.9588 26.7792   5
  -2  13  -4 3098.19 134.596   5
   2 -13   4 3165.03 99.5617   6
   2 -13   5 489.610 41.7470   6
  -2  13  -5 464.445 55.1475   5
  -2  13  -6 843.470 73.9905   5
   2 -13   6 924.706 56.9944   6
   2 -13   7 61.1713 25.4447   6
  -2  13  -7 17.2629 23.1684   5
  -2  13  -8 15.0042 26.3076   5
   2 -13   8-35.0637 24.4320   6
  -2  13  -9-40.9695 35.8416   5
   2 -13   9 6.34586 25.7077   6
  -2  13 -10 26.2333 29.4676   5
   2 -13  10 95.3112 32.2307   6
   2 -13  11 635.629 59.5844   6
  -2  13 -11 338.049 59.2854   5
  -2  13 -12-19.2365 36.0055   5
   2 -13  12-75.3267 37.2994   6
  -2  13 -13-11.0871 33.5068   5
   2 -13  13-34.6016 39.2859   6
  -2  13 -14-36.0491 40.4927   5
   2 -13  14 2.85900 29.4201   6
   2 -13  15 21.1607 34.0403   6
  -2 -13 -16 21.7517 28.3970   3
   2 -13  16 3.00612 33.6941   6
  -2 -13 -17 269.751 49.8919   3
  -2 -13 -18 13.9689 35.7666   3
  -2 -14  18 68.4778 48.9172   6
  -2 -14  17 60.5132 44.8649   6
  -2 -14  16-4.38406 42.1803   6
  -2 -14  15-68.4220 47.0210   6
   2  14 -14 92.7240 46.1686   5
  -2 -14  14-137.938 48.6186   6
  -2 -14  13 154.248 47.6003   6
   2  14 -13 17.3151 34.1393   5
  -2 -14  12 51.0832 39.7057   6
   2  14 -12 62.0253 36.4159   5
  -2 -14  11 839.932 72.6058   6
   2  14 -11 990.417 88.4162   5
   2  14 -10 689.268 74.4627   5
  -2 -14  10 640.558 60.9278   6
   2  14  -9 1723.20 109.842   5
  -2 -14   9 1541.94 88.6022   6
   2  14  -8 357.317 52.0914   5
  -2 -14   8 316.419 45.0188   6
   2  14  -7 1405.59 95.1506   5
  -2 -14   7 1338.14 76.8860   6
   2  14  -6 150.830 36.9977   5
  -2 -14   6 145.656 32.8311   6
   2  14  -5 215.288 40.3730   5
  -2 -14   5 216.840 34.7722   6
  -2  14   5 174.005 31.6458   5
   2  14  -4 151.013 37.1311   5
  -2  14   4 120.650 24.7108   5
  -2 -14   4 187.172 37.8369   6
  -2  14   3 624.194 56.2380   5
   2  14  -3 668.975 64.7160   5
   2  14  -2 943.470 74.4855   5
  -2  14   2 839.767 69.8016   5
  -2 -14   2 931.442 47.9239   1
   2  14  -1 242.469 42.5058   5
  -2 -14   1 152.137 21.1985   1
  -2  14   1 187.536 37.7912   5
  -2  14   1 172.676 22.7130   1
   2  14   0 6.67439 21.8898   5
  -2  14   0-26.9787 24.9372   5
  -2  14   0 24.6527 13.5628   1
  -2  14  -1 703.960 66.7651   5
  -2  14  -1 829.083 48.5267   1
  -2  14  -2 38.4228 22.5991   5
  -2  14  -3 69.0417 27.5974   5
   2 -14   3 66.2795 21.4026   6
   2 -14   4 604.333 48.3839   6
  -2  14  -4 619.048 64.3610   5
   2 -14   5 168.127 28.0918   6
  -2  14  -5 169.989 38.6620   5
  -2  14  -6 298.034 48.8456   5
   2 -14   6 307.895 38.1326   6
  -2  14  -7 347.008 53.2183   5
   2 -14   7 369.719 41.7314   6
  -2  14  -8 129.624 39.4246   5
   2 -14   8 109.875 28.0402   6
   2 -14   9 1371.65 79.8130   6
  -2  14  -9 1649.82 112.115   5
   2 -14  10 106.621 35.4340   6
  -2  14 -10 71.2443 29.4988   5
  -2  14 -11 446.050 65.9803   5
   2 -14  11 457.034 57.4510   6
  -2  14 -12 24.1649 31.1306   5
   2 -14  12-30.9180 34.9997   6
  -2  14 -13 50.2083 41.3385   5
   2 -14  13-174.732 40.6718   6
   2 -14  14-73.6502 40.1835   6
  -2  14 -14 19.0523 37.1958   5
  -2 -14 -15 35.6308 29.5370   3
   2 -14  15 13.2211 35.3482   6
  -2  14 -15 0.50752 37.5114   5
  -2 -14 -16 87.4932 38.4038   3
  -2 -14 -17 42.8371 32.7827   3
  -2 -14 -18-30.2308 35.6447   3
  -2 -15  18 38.8053 49.9117   6
  -2 -15  17-26.8476 36.5216   6
  -2 -15  16-20.9883 48.1329   6
   2  15 -15 105.921 48.8711   5
   2  15 -14 77.9458 44.5704   5
  -2 -15  14 16.8102 39.9281   6
  -2 -15  13 334.822 59.8668   6
   2  15 -13 202.357 49.5200   5
   2  15 -12 8.24254 29.6758   5
  -2 -15  12 84.1094 39.0857   6
  -2 -15  11 400.422 55.4816   6
   2  15 -11 519.004 71.1390   5
   2  15 -10 82.9930 35.2518   5
  -2 -15  10 50.7458 29.6395   6
   2  15  -9 273.399 54.1939   5
  -2 -15   9 220.129 41.5623   6
  -2 -15   8 587.461 57.5803   6
   2  15  -8 645.860 73.9881   5
  -2 -15   7 223.954 38.4705   6
   2  15  -7 225.280 44.3955   5
   2  15  -6 45.0298 29.6217   5
  -2 -15   6 33.2455 22.1129   6
  -2 -15   5 1.54835 24.6395   6
   2  15  -5-3.31920 24.5843   5
  -2  15   5 1.23021 21.4455   5
  -2  15   4 1125.96 77.8314   5
   2  15  -4 1205.16 88.7475   5
  -2 -15   4 1209.52 74.4778   6
   2  15  -3 2664.66 124.602   5
  -2  15   3 2523.82 114.855   5
  -2  15   2 50.2648 27.1423   5
   2  15  -2 69.9196 30.1707   5
  -2 -15   2 73.1072 18.6559   1
   2  15  -1 376.243 49.6271   5
  -2  15   1 310.763 43.3304   5
  -2  15   0 35.3885 17.5956   1
  -2  15   0 23.2368 24.7680   5
  -2  15  -1 2924.42 135.852   5
  -2  15  -2 207.758 41.2294   5
  -2  15  -3 3013.56 140.317   5
   2 -15   3 3195.03 108.400   6
  -2  15  -4 838.362 79.3050   5
   2 -15   4 779.720 55.1443   6
  -2  15  -5 583.525 66.5236   5
   2 -15   5 651.204 53.5855   6
   2 -15   6 2.84146 20.4716   6
  -2  15  -6-15.6614 27.5845   5
  -2  15  -7 61.9892 34.7041   5
   2 -15   7 43.0485 24.8076   6
  -2  15  -8 654.122 74.3277   5
   2 -15   8 588.397 53.5963   6
   2 -15   9 449.067 48.8447   6
  -2  15  -9 417.669 69.9386   5
  -2  15 -10 745.876 80.4007   5
   2 -15  10 692.958 62.4804   6
  -2  15 -11-22.1467 36.9831   5
   2 -15  11 81.8321 36.7768   6
   2 -15  12 129.438 40.1375   6
  -2  15 -12-15.6832 39.7527   5
  -2  15 -13-9.30784 38.6193   5
   2 -15  13-65.7100 46.1508   6
  -2  15 -14 3.13515 35.7062   5
  -2  15 -15-15.8068 41.1952   5
  -2 -15 -15-39.1330 31.8251   3
  -2 -15 -16-4.73580 28.6516   3
  -2 -15 -17 28.1819 31.0489   3
  -2 -15 -18-2.81271 27.6540   3
  -2 -16  17-36.1962 52.2698   6
  -2 -16  16-20.0598 50.1179   6
  -2 -16  15-22.9122 53.9439   6
   2  16 -14 59.1310 43.9825   5
  -2 -16  14 154.227 55.7144   6
   2  16 -13 248.799 58.7775   5
  -2 -16  13 282.357 56.2375   6
   2  16 -12 171.992 49.8142   5
  -2 -16  12 195.542 46.2815   6
   2  16 -11 323.052 58.9987   5
  -2 -16  11 267.525 52.7098   6
   2  16 -10 75.5365 40.6963   5
  -2 -16  10-38.6042 36.9726   6
   2  16  -9 23.3607 30.9076   5
  -2 -16   9 58.2461 33.2544   6
  -2 -16   8 49.0587 31.5579   6
   2  16  -8 66.8549 35.1713   5
   2  16  -7 458.078 62.9537   5
  -2 -16   7 318.192 45.5243   6
   2  16  -6 10.3428 26.4074   5
  -2 -16   6-27.9141 27.9259   6
  -2 -16   5 311.513 44.8794   6
  -2  16   5 329.032 46.1847   5
   2  16  -5 338.729 53.8091   5
   2  16  -4 321.338 53.2865   5
  -2  16   4 268.818 43.7153   5
  -2 -16   4 277.855 40.0241   6
  -2  16   3 89.0545 33.7679   5
   2  16  -3 81.9904 36.7336   5
   2  16  -2 102.496 35.9365   5
  -2  16   2 77.4789 29.3100   5
   2  16  -1 81.6620 33.3126   5
  -2  16   1 26.2803 25.2454   5
  -2  16   0 912.089 78.1999   5
  -2  16  -1 2580.74 128.858   5
  -2  16  -2 79.0823 31.7988   5
   2 -16   3 4257.20 129.143   6
  -2  16  -3 3980.22 168.990   5
   2 -16   4 40.8691 21.5755   6
  -2  16  -4 78.3163 31.1336   5
  -2  16  -5 1680.23 115.046   5
   2 -16   5 1628.39 82.8611   6
  -2  16  -6 109.687 42.4285   5
   2 -16   6 131.711 27.9594   6
  -2  16  -7 52.3980 34.8928   5
   2 -16   7 74.8795 28.3115   6
  -2  16  -8 688.026 79.0029   5
   2 -16   8 686.289 60.0218   6
  -2  16  -9 19.5629 33.0960   5
   2 -16   9 67.4034 27.5048   6
   2 -16  10 160.430 36.0294   6
  -2  16 -10 129.768 44.9743   5
  -2  16 -11 63.8675 40.7371   5
   2 -16  11 139.952 45.8601   6
  -2  16 -12-55.0769 47.9685   5
   2 -16  12 118.841 42.1119   6
  -2  16 -13 344.260 71.5242   5
  -2 -16 -14-18.7899 29.4192   3
  -2  16 -14 11.5651 39.8647   5
  -2 -16 -15 49.4356 33.0624   3
  -2  16 -15 69.1262 53.3691   5
  -2 -16 -16 147.679 39.8996   3
  -2 -16 -17 27.1274 36.0939   3
  -2 -17  16-54.7737 53.4519   6
  -2 -17  15-91.3999 57.0303   6
   2  17 -14 75.0656 46.7425   5
  -2 -17  14 197.883 61.2722   6
   2  17 -13 75.6067 49.5690   5
  -2 -17  13 111.245 52.2822   6
   2  17 -12 12.0625 31.8240   5
  -2 -17  12 50.8000 38.9328   6
   2  17 -11 19.7994 38.7083   5
  -2 -17  11-41.4068 38.4984   6
   2  17 -10 59.4282 38.2297   5
  -2 -17  10-21.7179 36.9091   6
   2  17  -9 1061.50 98.0868   5
  -2 -17   9 1072.13 82.0725   6
   2  17  -8 11.1012 32.7624   5
  -2 -17   8 26.7189 29.7303   6
  -2 -17   7 933.124 74.2984   6
   2  17  -7 1082.52 96.0754   5
   2  17  -6 43.3534 33.8011   5
  -2 -17   6 35.0822 27.2588   6
   2  17  -5 3263.24 152.801   5
  -2 -17   5 3060.87 124.462   6
   2  17  -4 1031.20 90.1437   5
  -2  17   4 1006.08 80.9098   5
  -2 -17   4 1082.21 75.7830   6
  -2  17   3 342.317 52.0620   5
   2  17  -3 403.939 55.8507   5
  -2  17   2 541.029 61.4889   5
   2  17  -2 670.536 70.5298   5
   2  17  -1 243.663 46.7403   5
  -2  17   1 172.910 40.8272   5
  -2  17   0 236.676 46.5084   5
  -2  17  -1 655.789 70.5723   5
  -2  17  -2 29.8119 32.9479   5
   2 -17   3 49.0047 26.1357   6
  -2  17  -3 85.0104 34.3258   5
  -2  17  -4 325.135 55.8695   5
   2 -17   4 317.090 39.7403   6
  -2  17  -5 1513.34 113.650   5
   2 -17   5 1471.15 82.3463   6
  -2  17  -6 418.600 64.2447   5
   2 -17   6 422.977 47.6077   6
  -2  17  -7 808.814 89.3802   5
   2 -17   7 754.455 64.5114   6
   2 -17   8 1139.07 77.0564   6
  -2  17  -8 1279.69 110.416   5
  -2  17  -9 120.259 47.8496   5
   2 -17   9 110.505 34.2620   6
  -2  17 -10 342.035 67.5959   5
   2 -17  10 278.946 46.7862   6
  -2  17 -11 290.121 61.7539   5
   2 -17  11 279.081 51.7909   6
  -2  17 -12 41.7090 45.9386   5
  -2  17 -13-4.09158 45.9133   5
  -2  17 -14-38.1591 44.4333   5
  -2  17 -15 93.8234 54.9820   5
  -2 -17 -17-63.7554 38.9757   3
  -2 -18  16-56.8944 63.4242   6
  -2 -18  15-76.6011 48.9396   6
  -2 -18  14 211.665 57.4195   6
  -2 -18  13 25.5966 41.3877   6
   2  18 -13 68.4952 46.3516   5
  -2 -18  12 112.565 45.4822   6
   2  18 -12 80.9964 49.0633   5
   2  18 -11 100.678 43.4822   5
  -2 -18  11 45.3354 31.0950   6
   2  18 -10 847.692 92.8156   5
  -2 -18  10 711.444 71.8831   6
   2  18  -9 17.8955 35.4668   5
  -2 -18   9 80.3468 37.4840   6
   2  18  -8 221.055 52.5213   5
  -2 -18   8 210.180 45.1518   6
   2  18  -7 79.9082 36.4968   5
  -2 -18   7 79.1119 29.0446   6
   2  18  -6 470.634 68.4856   5
  -2 -18   6 526.823 60.3457   6
   2  18  -5 77.3532 41.8746   5
  -2 -18   5 10.3922 28.0674   6
   2  18  -4 824.377 82.3707   5
  -2  18   4 694.395 71.5165   5
  -2 -18   4 750.944 67.0956   6
   2  18  -3 262.764 54.4186   5
  -2  18   3 269.391 48.9435   5
   2  18  -2 1201.27 98.4335   5
  -2  18   2 1013.14 85.9445   5
  -2  18   1 222.695 44.9807   5
  -2  18   0 1449.74 109.795   5
  -2  18  -1 141.300 44.3272   5
  -2  18  -2 1072.97 92.7757   5
  -2  18  -3 387.171 63.2065   5
   2 -18   3 411.934 46.1083   6
   2 -18   4 315.051 41.4575   6
  -2  18  -4 334.576 61.5132   5
  -2  18  -5 537.878 75.5440   5
   2 -18   5 512.490 52.6480   6
  -2  18  -6-24.7991 35.1699   5
   2 -18   6 37.9306 27.3990   6
  -2  18  -7 135.270 42.6420   5
   2 -18   7 164.444 36.2624   6
  -2  18  -8 215.966 54.6726   5
   2 -18   8 283.817 46.4997   6
  -2  18  -9 336.801 64.1633   5
   2 -18   9 286.257 44.1177   6
  -2  18 -10 73.7396 45.5238   5
   2 -18  10 94.1328 37.7237   6
  -2  18 -11 78.0465 43.6379   5
  -2  18 -12 177.000 53.8589   5
  -2  18 -13-54.2272 50.6194   5
  -2  18 -14 19.2375 44.2646   5
  -2  18 -15 58.5563 52.3468   5
  -2  18 -16 119.798 67.3635   5
  -2 -19  15-8.62268 45.5227   6
  -2 -19  14 56.0708 57.5266   6
   2  19 -13-12.5903 46.3153   5
  -2 -19  13 55.0821 46.2851   6
   2  19 -12 222.700 63.1129   5
  -2 -19  12 168.823 51.1448   6
   2  19 -11 162.204 52.8920   5
  -2 -19  11 84.1873 38.0608   6
   2  19 -10 139.036 51.0055   5
  -2 -19  10 79.8259 35.6106   6
   2  19  -9 13.4710 33.0368   5
  -2 -19   9 50.1402 35.6139   6
   2  19  -8-16.2760 35.3204   5
  -2 -19   8-4.22439 30.3728   6
   2  19  -7 87.0475 40.2526   5
  -2 -19   7 52.3261 33.8363   6
   2  19  -6 69.1520 41.2799   5
  -2 -19   6 43.6138 30.8146   6
  -2 -19   5 242.406 45.0351   6
   2  19  -5 208.723 54.8377   5
  -2  19   4-17.5088 28.4805   5
  -2 -19   4-24.8626 30.7561   6
   2  19  -3 446.904 68.1807   5
  -2 -19   3 380.295 52.8907   6
  -2  19   3 277.239 50.0134   5
  -2  19   2 1414.34 104.421   5
  -2  19   1 428.238 62.5097   5
  -2  19   0 151.783 44.0781   5
  -2  19  -1 39.0424 39.2944   5
  -2  19  -2 190.087 53.4478   5
  -2  19  -3-7.29717 32.0194   5
   2 -19   3-12.0058 27.4931   6
   2 -19   4 256.442 42.4603   6
  -2  19  -4 321.798 61.2373   5
  -2  19  -5-36.8959 43.2738   5
   2 -19   5-28.3638 29.0837   6
  -2  19  -6 28.5099 43.4894   5
   2 -19   6 24.3436 24.2555   6
   2 -19   7-48.1413 25.5063   6
  -2  19  -7-3.53599 36.0788   5
  -2  19  -8 61.4659 41.1066   5
   2 -19   8 114.263 37.0230   6
  -2  19  -9 43.3299 43.0116   5
  -2  19 -10 200.033 55.4799   5
  -2  19 -11 126.728 53.6900   5
  -2  19 -12-72.7973 51.2025   5
  -2  19 -13-17.8114 57.9301   5
  -2  19 -14-38.1073 55.7443   5
  -2  19 -15-0.16384 47.4212   5
  -2 -20  14 44.9497 56.4190   6
  -2 -20  13 114.669 50.4186   6
   2  20 -12 14.2939 50.1589   5
  -2 -20  12 5.93923 40.7888   6
   2  20 -11 93.3660 54.1162   5
  -2 -20  11 12.9113 33.6906   6
   2  20 -10 52.5110 39.2720   5
  -2 -20  10-2.07195 35.2510   6
   2  20  -9 390.866 71.0004   5
  -2 -20   9 297.550 54.2900   6
   2  20  -8 431.698 74.4829   5
  -2 -20   8 266.562 48.9435   6
   2  20  -7 82.7489 44.4427   5
  -2 -20   7-3.55986 30.6641   6
   2  20  -6 1130.51 104.659   5
  -2 -20   6 945.969 80.9602   6
  -2 -20   5-8.12413 35.3102   6
   2  20  -5 84.2777 44.7571   5
   2  20  -4 1157.52 104.599   5
  -2 -20   4 1162.98 87.7688   6
  -2 -20   3 239.884 47.0052   6
  -2  20   3 258.619 52.6537   5
  -2  20   2 4.18977 29.9750   5
  -2  20   1 15.8897 32.0727   5
  -2  20   0 1137.29 99.5690   5
  -2  20  -1-31.9299 34.0360   5
  -2  20  -2 144.350 46.1959   5
   2 -20   3 26.8356 26.2623   6
  -2  20  -3 65.4762 39.1829   5
  -2  20  -4 771.270 88.3506   5
   2 -20   4 806.082 68.2760   6
  -2  20  -5 7.81487 32.5870   5
   2 -20   5-20.3867 29.9995   6
  -2  20  -6 734.557 90.2302   5
   2 -20   6 778.909 70.2140   6
   2 -20   7 138.356 37.5130   6
  -2  20  -7 113.241 47.1484   5
  -2  20  -8 100.152 47.6824   5
  -2  20  -9-19.2053 43.8026   5
  -2  20 -10-59.7954 42.5935   5
  -2  20 -11 34.1578 44.2014   5
  -2  20 -12 202.102 62.9070   5
  -2  20 -13-9.01181 50.6594   5
  -2  20 -14 61.0365 59.1329   5
  -2 -21  13 79.1489 49.6633   6
  -2 -21  12 6.54075 45.3812   6
  -2 -21  11-4.22003 42.1818   6
   2  21 -10 88.9529 53.7130   5
  -2 -21  10 626.689 100.073   6
   2  21  -9 230.677 64.3175   5
  -2 -21   9 202.213 51.9507   6
  -2 -21   8 21.3116 33.5104   6
   2  21  -8 215.863 64.1397   5
   2  21  -7 79.2289 51.6433   5
  -2 -21   7 12.1915 31.8727   6
  -2 -21   6 63.9408 38.2247   6
   2  21  -6 102.114 49.2868   5
  -2 -21   5 11.2428 35.0566   6
   2  21  -5 21.8899 43.5375   5
  -2 -21   4 54.3544 32.2285   6
  -2  21   3 129.594 46.2974   5
  -2 -21   3 70.2171 36.7190   6
  -2  21   2 7.06777 31.8549   5
  -2  21   1 69.3333 41.9237   5
  -2  21   0 542.646 74.6796   5
  -2  21  -1 97.6993 45.2154   5
  -2  21  -2 852.099 94.6974   5
  -2  21  -3 37.8781 37.3657   5
   2 -21   3 13.6538 29.7577   6
   2 -21   4 544.924 62.2155   6
  -2  21  -4 670.567 88.9368   5
  -2  21  -5-44.1280 42.7190   5
   2 -21   5 28.0223 26.2239   6
  -2  21  -6 197.270 59.2987   5
  -2  21  -7 83.2621 51.2930   5
  -2  21  -8 69.6625 49.2195   5
  -2  21  -9 270.070 69.6861   5
  -2  21 -10-36.2643 45.2245   5
  -2  21 -11-34.5203 52.3550   5
  -2  21 -12-15.4181 50.9061   5
  -2 -22  11 138.769 49.6568   6
  -2 -22  10 69.0691 48.5181   6
  -2 -22   9 130.023 47.8616   6
  -2 -22   8 73.3909 40.6324   6
  -2 -22   7-1.96477 35.1398   6
  -2 -22   6 499.556 68.7878   6
  -2 -22   5-4.07442 34.6767   6
  -2 -22   4 355.253 61.9138   6
  -2 -22   3 426.005 65.7176   6
  -2  22   2 189.905 56.0995   5
  -2  22   1 108.295 41.1634   5
  -2  22   0 711.043 86.4133   5
  -2  22  -1 10.3393 39.5130   5
  -2  22  -2 69.9047 41.0343   5
  -2  22  -3 39.8105 36.5776   5
   2 -22   3-0.83639 29.4188   6
   2 -22   4 39.1881 30.3629   6
  -2  22  -4 126.517 44.5195   5
  -2  22  -5 59.9826 45.2199   5
  -2  22  -6 30.4585 44.2537   5
  -2  22  -7 9.71903 38.1452   5
  -2  22  -8 134.659 52.7844   5
  -2  22  -9-5.19778 45.7421   5
  -2  22 -10-25.7088 42.8176   5
  -2 -23  10 70.6506 47.7691   6
  -2 -23   9 100.018 49.7499   6
  -2 -23   8 74.0292 45.3205   6
  -2 -23   7-35.1083 45.2764   6
  -2 -23   6-11.4631 38.6551   6
  -2 -23   5 328.703 53.8467   6
  -2 -23   4-2.84720 41.8349   6
  -2 -23   3 588.055 75.9177   6
  -2  23   2 80.0333 42.5065   5
  -2  23   1 320.866 69.3909   5
  -2  23   0 43.3961 41.6480   5
  -2  23  -1 184.535 53.3716   5
   2 -23   2 2.74065 35.1283   6
  -2  23  -2 31.9165 43.0415   5
  -2  23  -3 123.480 51.6566   5
  -2  23  -4-11.5423 43.2363   5
  -2  23  -5-78.8021 49.7394   5
  -2  23  -6 64.4938 57.3548   5
  -2  23  -7 11.0404 50.1904   5
  -2  23  -8 48.3134 47.6434   5
  -2 -24   8 104.242 48.0463   6
  -2 -24   7-53.3031 46.5228   6
  -2 -24   6-44.5357 44.3257   6
  -2 -24   5-35.6383 42.3726   6
  -2 -24   4-36.6939 47.1197   6
  -2 -24   3 3.02466 43.9666   6
  -2 -24   2-1.45903 44.2948   6
  -2  24   2 84.6470 49.1217   5
  -2  24   1-35.2645 40.8954   5
  -2  24   0 453.541 75.9530   5
  -2  24  -1 389.488 78.4956   5
  -2  24  -2 2.40404 42.5753   5
  -2  24  -3 171.143 60.2784   5
  -2  24  -4 10.2466 40.0006   5
  -2  24  -5 67.5905 43.6964   5
  -2  24  -6-40.6467 47.7954   5
  -2 -25   5 127.295 45.6802   6
  -2 -25   4-65.5368 47.4401   6
  -2 -25   3-68.0110 54.1882   6
  -2 -25   2-100.042 62.4117   6
  -2  25   1 121.614 62.5042   5
  -2  25   0-59.6791 45.1518   5
  -2  25  -1 257.239 69.8224   5
  -2  25  -2 183.621 57.0755   5
  -2  25  -3 123.166 57.9486   5
  -2  25  -4-16.7049 49.1807   5
  -2  26   1 168.065 61.5899   5
  -2  26   0 17.1853 41.6138   5
  -2  26  -1 111.775 61.3480   5
  -3   0  21-13.0812 42.4210   6
  -3   0  20-54.7514 38.6818   6
  -3   0  19-44.3462 40.1479   6
  -3   0  18-10.6232 30.1388   6
  -3   0  17 867.934 76.0319   6
  -3   0  16-35.7146 29.3751   6
  -3   0  15 1711.57 95.3362   6
  -3   0  14-35.7877 25.5840   6
  -3   0  13 85.9211 24.8563   4
  -3   0  13 72.0677 28.5644   6
  -3   0  12-6.60071 21.1335   6
  -3   0  12 16.6776 19.0634   4
  -3   0  11 848.516 56.1702   6
  -3   0  11 892.186 55.2013   4
  -3   0  11 904.378 61.6411   2
  -3   0  10-2.70833 14.8967   4
  -3   0  10-6.97701 14.9456   2
  -3   0  10-20.3941 18.2982   6
  -3   0   9 515.111 41.1990   4
  -3   0   9 544.650 44.8661   2
  -3   0   9 500.352 39.1313   6
  -3   0   8 3.97104 12.0659   4
  -3   0   8 8.74838 13.8651   6
  -3   0   8-3.43193 13.6933   2
  -3   0   7 8075.15 147.463   2
  -3   0   7 7741.97 127.092   6
  -3   0   7 8374.94 135.154   4
  -3   0   6 8.88614 11.7744   4
  -3   0   6 11.7135 12.2886   2
  -3   0   6 3.78387 10.6376   6
   3   0  -6 9.61285 12.4411   2
   3   0  -5 19895.7 206.796   2
  -3   0   5 19809.8 202.228   3
  -3   0   5 20028.4 204.956   2
  -3   0   5 19868.5 171.402   6
   3   0  -4 2.55084 9.51888   2
  -3   0   4 10.7583 9.34631   6
  -3   0   4 11.1161 11.1396   3
   3   0  -3 162.177 19.2417   2
  -3   0   3 126.962 12.4732   6
  -3   0   3 147.648 18.2215   3
  -3   0   2 16.1068 10.4319   3
  -3   0   2 11.8841 6.92238   6
  -3   0   1 13101.8 129.896   3
  -3   0   0 32.1572 9.49805   3
  -3   0  -1 121.399 13.5326   3
  -3   0  -2 12.7028 8.55116   3
  -3   0  -3 11718.7 127.754   3
  -3   0  -4 0.70853 9.17517   3
  -3   0  -5 2403.01 66.6725   3
  -3   0  -5 2333.76 57.2394   1
  -3   0  -6-0.44201 9.11863   1
  -3   0  -6-16.5111 12.2844   3
  -3   0  -7 12.2692 8.71642   1
  -3   0  -7 27.5390 13.4323   3
   3   0   7 7.80463 16.5182   6
  -3   0  -8 6.93208 9.94687   1
   3   0   8-16.4814 17.4290   6
  -3   0  -8 3.66319 12.9972   3
  -3   0  -9 1391.92 64.5337   3
  -3   0  -9 1300.78 52.3478   1
   3   0   9 1642.62 69.8195   6
   3   0  10-19.5129 23.0974   6
  -3   0 -10-5.86101 15.1444   3
  -3   0 -10 4.31036 13.9539   1
   3   0  11 47.4499 21.3610   6
  -3   0 -11 38.5478 18.0447   3
   3   0  12-31.2992 26.1534   6
  -3   0 -12 22.5636 19.3400   3
  -3   0 -13 376.749 42.1674   3
  -3   0 -14 4.94248 20.9395   3
  -3   0 -15 79.4651 28.0261   3
  -3   0 -16-13.0472 25.4946   3
  -3   0 -17 34.7746 28.6964   3
  -3   0 -18 2.10227 29.9178   3
  -3   0 -19 282.380 50.9640   3
  -3   0 -20-9.10644 33.4410   3
  -3   0 -21 47.8532 34.6697   3
  -3   1  21 108.774 47.4753   6
  -3  -1  21 201.012 53.1828   6
  -3   1  20-46.4879 46.7041   6
  -3  -1  20-83.5966 49.2691   6
  -3  -1  19-3.24114 31.7049   6
  -3   1  19-30.6123 35.8870   6
  -3  -1  18 0.17609 33.9513   6
  -3   1  18 2.33481 31.4471   6
  -3  -1  17 187.788 42.7693   6
  -3   1  17 156.147 40.1461   6
  -3   1  16 131.215 35.1277   6
  -3  -1  16 109.942 35.9020   6
  -3   1  15 288.045 44.3385   6
  -3  -1  15 296.034 46.5921   6
  -3   1  14 272.784 41.9136   6
  -3  -1  14 357.815 42.5701   4
  -3  -1  14 270.244 40.8610   6
  -3  -1  13 10.3900 21.5816   6
  -3  -1  13 9.91339 18.6212   4
  -3   1  13 0.40442 22.8087   6
  -3   1  12 1701.39 78.9348   4
  -3   1  12 1671.80 84.4269   2
  -3  -1  12 1527.47 77.5473   6
  -3  -1  12 1706.23 77.7043   4
  -3   1  12 1545.62 79.2398   6
  -3   1  11 1625.57 77.4145   6
  -3  -1  11 1778.69 78.4266   6
  -3   1  11 1777.47 79.0998   4
  -3  -1  11 1803.53 77.7850   4
  -3   1  11 1843.28 84.6063   2
  -3  -1  11 1863.73 90.8995   2
  -3  -1  10 7544.40 148.692   6
  -3  -1  10 7647.24 151.126   4
  -3  -1  10 7913.59 175.017   2
  -3   1  10 7628.95 151.642   4
  -3   1  10 7646.86 151.926   6
  -3   1  10 7639.91 162.303   2
  -3  -1   9 2114.48 77.0212   6
  -3  -1   9 2344.53 91.9264   2
  -3   1   9 2323.74 81.3789   4
  -3  -1   9 2424.15 80.5735   4
  -3   1   9 2369.60 87.0112   2
  -3   1   9 2253.24 80.3175   6
  -3  -1   8 484.408 37.2131   6
  -3   1   8 559.969 41.8062   2
  -3   1   8 517.222 37.9409   4
  -3  -1   8 566.619 38.7519   4
  -3   1   8 559.833 39.5474   6
  -3  -1   8 556.546 43.6274   2
  -3   1   7 12110.5 158.133   6
  -3  -1   7 11578.3 154.552   6
  -3  -1   7 12120.0 161.046   4
  -3  -1   7 11734.0 181.647   2
  -3   1   7 11959.2 163.709   4
  -3   1   7 11607.1 172.189   2
  -3  -1   6 1088.01 53.5377   2
   3  -1  -6 1027.20 50.5011   2
  -3   1   6 1043.74 47.5232   4
  -3   1   6 1050.86 45.1876   6
  -3  -1   6 975.722 43.6018   6
  -3   1   5 6228.41 96.9894   6
  -3   1   5 6121.74 103.625   4
   3  -1  -5 5987.56 110.843   2
   3   1  -5 6266.73 121.202   2
  -3  -1   5 6315.49 110.565   3
  -3  -1   5 6126.41 118.099   2
  -3  -1   5 6214.04 97.8114   6
  -3   1   5 6123.70 116.457   3
  -3  -1   4 2962.50 62.6720   6
  -3   1   4 3109.06 78.1812   3
  -3   1   4 3013.79 62.2335   6
   3   1  -4 3298.44 81.7587   2
   3  -1  -4 3044.63 74.5729   2
  -3  -1   4 3126.83 79.4920   2
  -3  -1   4 2937.79 69.7406   3
  -3   1   3 10175.5 132.802   3
  -3  -1   3 10267.1 121.861   3
   3   1  -3 10718.0 136.410   2
  -3   1   3 10626.8 98.9118   6
  -3  -1   3 10579.7 105.194   6
  -3   1   2 2858.58 66.5447   3
   3   1  -2 2819.64 66.3970   2
  -3  -1   2 2859.72 62.0272   3
  -3  -1   2 2740.79 47.6809   6
  -3   1   2 2812.47 43.1381   6
  -3  -1   1 51108.9 242.621   3
  -3  -1   1 48766.3 182.448   6
  -3   1   1 51365.8 269.132   3
  -3   1   0 21944.5 163.387   3
  -3  -1   0 21796.9 150.390   3
  -3   1  -1 380.839 22.7820   3
  -3  -1  -1 374.484 20.9220   3
  -3   1  -2 2072.92 51.9739   3
  -3  -1  -2 2139.80 51.2960   3
  -3   1  -3 1929.45 52.4856   3
  -3  -1  -3 1885.19 52.6740   3
   3  -1   3 2031.55 40.1346   6
  -3   1  -4 207.137 20.2826   3
  -3  -1  -4 223.629 20.5810   3
   3  -1   4 215.624 16.2208   6
  -3  -1  -5 191.588 21.1054   3
  -3  -1  -5 195.548 16.6179   1
  -3   1  -5 195.403 18.8480   1
   3  -1   5 167.109 17.0302   6
  -3   1  -5 183.575 19.8067   3
  -3  -1  -6 4376.91 76.8183   1
  -3   1  -6 4288.69 96.0805   3
  -3  -1  -6 4580.66 98.3174   3
   3  -1   6 4640.29 88.4123   6
  -3   1  -6 4315.21 84.8005   1
  -3   1  -7 13.3536 9.65835   1
   3  -1   7 30.7807 12.6724   6
  -3  -1  -7 22.5890 9.28412   1
  -3  -1  -7 27.1154 13.5432   3
  -3   1  -7 3.78598 10.7573   3
  -3  -1  -8 4379.73 85.6051   1
  -3   1  -8 4370.48 108.215   3
  -3  -1  -8 4408.00 108.355   3
   3  -1   8 4276.89 99.6162   6
  -3   1  -8 4542.74 94.9919   1
  -3   1  -9 220.965 28.3850   3
  -3   1  -9 237.812 25.0329   1
  -3  -1  -9 217.964 22.4762   1
   3  -1   9 215.394 26.5645   6
  -3  -1  -9 219.684 28.2776   3
  -3   1 -10 351.833 36.1636   3
  -3  -1 -10 390.120 37.5435   3
  -3   1 -10 405.671 33.9586   1
   3  -1  10 414.689 38.5309   6
  -3  -1 -10 367.199 30.3194   1
  -3   1 -11 1687.71 77.8854   3
   3  -1  11 1554.27 75.3791   6
  -3  -1 -11 1549.54 75.9565   3
   3  -1  12 5.87803 21.7837   6
  -3   1 -12 23.4924 18.1496   3
  -3  -1 -12 1.56419 17.8448   3
  -3  -1 -13 351.563 41.8084   3
   3  -1  13 365.519 42.7172   6
  -3   1 -13 377.880 42.8246   3
  -3  -1 -14 647.538 55.9807   3
  -3   1 -14 620.495 55.6026   3
   3  -1  14 583.983 55.7862   6
  -3  -1 -15 40.7704 23.2777   3
   3  -1  15-21.2603 32.0690   6
  -3   1 -15 30.4810 25.1538   3
   3  -1  16-0.59567 33.4481   6
  -3   1 -16 111.877 31.5125   3
  -3  -1 -16 87.4388 30.5552   3
  -3  -1 -17 25.4230 26.7337   3
  -3   1 -17 1.01710 24.8450   3
  -3   1 -18 92.0189 35.4172   3
  -3  -1 -18 93.3102 35.4845   3
  -3   1 -19 53.0412 34.4751   3
  -3  -1 -19 47.0143 36.3366   3
  -3  -1 -20-18.5617 32.5626   3
  -3   1 -20 18.7667 32.4544   3
  -3  -1 -21-41.4654 38.5524   3
  -3   1 -21-44.1462 42.3466   3
  -3  -2  21 21.7157 39.6097   6
  -3  -2  20 7.93505 36.9144   6
  -3   2  19-33.1100 44.0096   6
  -3  -2  19 3.04902 34.7451   6
  -3  -2  18 224.769 50.2195   6
  -3   2  18 158.338 44.2201   6
  -3   2  17-4.29414 30.9485   6
  -3  -2  17 31.2041 28.4944   6
  -3  -2  16 760.137 69.6439   6
  -3   2  16 752.781 68.1969   6
  -3   2  15 97.9528 29.7409   6
  -3  -2  15 80.6755 31.2164   6
  -3  -2  15 139.232 32.1833   4
  -3  -2  14 160.992 38.0815   6
  -3  -2  14 255.080 35.7267   4
  -3   2  14 182.526 34.9897   6
  -3  -2  13 59.3486 25.8168   6
  -3  -2  13 76.3730 24.6214   4
  -3   2  13 52.1835 24.1563   6
  -3   2  12 18.4417 20.3847   6
  -3   2  12 22.9316 19.9664   2
  -3  -2  12 23.2060 18.3263   4
  -3  -2  12-8.81332 21.2126   6
  -3   2  11 1276.43 69.2367   6
  -3   2  11 1428.50 72.2385   2
  -3  -2  11 1425.92 69.5532   6
  -3  -2  11 1421.77 69.0974   4
  -3   2  11 1422.95 71.0575   4
  -3   2  10 199.774 29.1969   6
  -3  -2  10 187.705 30.9577   2
  -3  -2  10 236.485 29.7840   4
  -3   2  10 213.781 29.1882   4
  -3  -2  10 226.032 29.4134   6
  -3   2  10 226.765 30.2801   2
  -3  -2   9 369.387 38.9411   2
  -3   2   9 375.269 33.9168   4
  -3  -2   9 381.635 34.1149   4
  -3  -2   9 368.159 34.0852   6
  -3   2   9 385.642 34.4494   6
  -3   2   9 447.002 38.1370   2
  -3  -2   8 8.77662 16.5890   2
  -3   2   8 42.2434 16.4777   2
  -3   2   8-1.84342 12.8822   4
  -3   2   8 9.12014 13.8825   6
  -3  -2   8 1.99292 14.4033   6
  -3  -2   8 17.4052 12.7296   4
   3  -2  -7 2143.23 73.5442   2
  -3  -2   7 2127.49 67.1187   6
  -3  -2   7 2161.03 82.0026   2
  -3   2   7 2159.57 70.1037   4
  -3   2   7 2037.94 67.0938   6
  -3   2   6 2260.83 65.8380   6
   3  -2  -6 2360.15 72.1603   2
  -3   2   6 2196.64 68.8775   4
  -3  -2   6 2342.33 65.7286   6
  -3  -2   6 2340.14 79.7375   2
  -3   2   5 7287.40 129.316   3
  -3   2   5 7237.58 105.991   6
   3  -2  -5 6983.05 116.263   2
  -3   2   5 7051.91 113.470   4
  -3  -2   5 7017.64 129.734   2
  -3  -2   5 6892.37 105.052   6
  -3  -2   4 19553.9 172.482   3
  -3  -2   4 18755.6 200.686   2
   3   2  -4 19902.0 205.928   2
  -3   2   4 19422.2 202.629   3
  -3   2   4 19313.8 172.352   4
  -3  -2   4 18824.0 163.004   6
  -3   2   4 19241.7 157.475   6
  -3   2   3 2944.58 53.9980   6
   3   2  -3 2859.50 73.8338   2
  -3  -2   3 3097.68 63.8427   3
  -3  -2   3 2920.02 58.4981   6
  -3  -2   3 3018.00 75.2739   2
  -3   2   3 3072.28 75.9224   3
  -3  -2   2 18951.9 151.028   3
   3   2  -2 18186.5 173.293   2
  -3   2   2 18995.8 116.668   6
  -3   2   2 19186.0 177.641   3
  -3  -2   2 19478.1 137.095   6
  -3  -2   1 483.190 21.2688   6
  -3  -2   1 534.815 24.5210   3
  -3   2   1 511.660 29.1975   3
  -3   2   0 7720.45 102.344   3
  -3  -2   0 7939.25 88.0988   3
  -3   2  -1 1727.70 47.3802   3
  -3  -2  -1 1806.42 44.0390   3
  -3   2  -2 9529.66 112.308   3
  -3  -2  -2 9776.28 108.196   3
  -3  -2  -3 361.465 22.9118   3
   3  -2   3 402.172 17.8911   6
  -3   2  -3 363.862 24.2702   3
  -3  -2  -4 252.551 21.8835   3
  -3   2  -4 271.008 22.0265   1
   3  -2   4 236.482 17.0451   6
  -3   2  -4 282.109 22.5902   3
  -3   2  -5 249.957 21.9374   1
   3  -2   5 305.138 21.9148   6
  -3  -2  -5 245.777 23.5067   3
  -3   2  -5 224.216 23.3076   3
  -3  -2  -5 249.161 17.4636   1
  -3  -2  -6 467.367 33.3213   3
  -3  -2  -6 481.875 24.6991   1
   3  -2   6 387.956 27.0374   6
  -3   2  -6 495.912 31.2964   1
  -3   2  -6 392.562 31.0438   3
   3  -2   7 12758.0 158.095   6
  -3  -2  -7 12570.4 173.332   3
  -3   2  -7 12565.9 169.570   3
  -3   2  -7 12323.7 155.700   1
  -3  -2  -7 12549.7 128.848   1
  -3   2  -8 936.883 46.0884   1
  -3  -2  -8 911.944 37.5459   1
  -3   2  -8 923.416 50.4797   3
  -3  -2  -8 886.598 50.5090   3
   3  -2   8 1021.97 50.6212   6
  -3   2  -9 774.436 48.3911   3
  -3   2  -9 809.529 45.0151   1
  -3  -2  -9 811.426 38.4127   1
   3  -2   9 667.189 43.4756   6
  -3  -2  -9 726.310 47.9449   3
  -3   2 -10 82.1196 19.9926   1
   3  -2  10 80.8455 20.5526   6
  -3   2 -10 61.4317 19.3135   3
  -3  -2 -10 69.6983 20.8255   3
   3  -2  11 11.1079 18.2943   6
  -3  -2 -11 41.7075 20.2564   3
  -3   2 -11 29.6340 18.4627   5
  -3   2 -11 10.2053 17.0663   3
  -3   2 -12 84.8328 25.0459   3
  -3  -2 -12 89.0242 25.0931   3
   3  -2  12 165.118 31.5881   6
  -3   2 -13 46.7762 22.0552   3
   3  -2  13 38.5844 22.4663   6
  -3  -2 -13 72.1064 26.9164   3
  -3   2 -14 246.642 39.1327   3
   3  -2  14 293.181 42.9432   6
  -3  -2 -14 238.209 35.8290   3
  -3   2 -15-10.7560 25.6490   3
  -3  -2 -15-6.98452 21.7120   3
   3  -2  15-16.2018 30.0873   6
  -3   2 -16 100.142 29.0458   3
  -3  -2 -16 139.806 36.7882   3
   3  -2  16 96.0501 34.6843   6
  -3   2 -17 174.979 38.6473   3
  -3  -2 -17 172.358 40.2487   3
   3  -2  17 218.455 44.0251   6
  -3  -2 -18-3.04962 26.4254   3
  -3   2 -18 17.8027 27.4843   3
  -3  -2 -19-34.9103 31.3465   3
  -3   2 -19-24.3396 32.6498   3
  -3  -2 -20 8.90567 35.0849   3
  -3   2 -20-33.1539 34.8719   3
  -3  -2 -21 59.5280 36.0571   3
  -3   2 -21 101.293 43.2840   3
  -3  -3  21 62.4870 38.5092   6
  -3  -3  20 2.79904 34.9448   6
  -3  -3  19 63.1480 40.7890   6
  -3  -3  18 27.8871 33.8942   6
  -3  -3  17 12.3594 34.7138   6
  -3   3  16 353.558 52.7003   6
  -3  -3  16 393.876 47.8683   4
  -3  -3  16 384.132 54.2870   6
  -3  -3  15 26.5223 23.1887   4
  -3  -3  15 54.1253 29.4459   6
  -3   3  15 17.6600 29.7817   6
  -3  -3  14 72.3088 26.2058   4
  -3  -3  14 79.4611 31.1778   6
  -3   3  14 40.7613 26.6776   6
  -3  -3  13 728.772 54.0913   4
  -3  -3  13 683.527 56.9090   6
  -3   3  13 718.569 59.4891   6
  -3  -3  12-9.22752 19.4744   6
  -3   3  12-16.4743 24.4317   6
  -3   3  12 6.85459 17.9445   2
  -3  -3  12 32.8318 21.3843   4
  -3  -3  11 2923.47 100.369   6
  -3   3  11 3037.09 103.484   2
  -3  -3  11 3178.52 99.6585   4
  -3   3  11 2897.03 102.849   6
  -3   3  10 268.911 33.2863   6
  -3   3  10 345.356 36.0696   4
  -3  -3  10 284.284 32.3120   4
  -3  -3  10 269.420 32.8544   6
  -3   3   9 491.884 39.4816   6
  -3  -3   9 467.757 44.5259   2
  -3  -3   9 500.010 38.0107   4
  -3   3   9 481.817 39.9422   4
  -3  -3   9 426.587 38.2101   6
   3  -3  -8 1227.10 57.0605   2
  -3   3   8 1243.04 57.4870   6
  -3  -3   8 1157.68 65.0934   2
  -3   3   8 1290.54 58.8161   4
  -3  -3   8 1130.26 54.0527   6
  -3   3   7 1430.16 57.1110   6
  -3  -3   7 1439.44 68.3652   2
   3  -3  -7 1414.38 58.4184   2
  -3  -3   7 1212.03 54.2740   6
  -3   3   7 1408.80 58.2100   4
  -3  -3   6 565.267 41.7151   2
   3  -3  -6 547.318 35.1144   2
  -3   3   6 565.038 34.9114   4
  -3  -3   6 481.015 34.7856   6
  -3   3   6 499.203 33.2406   6
  -3  -3   5 326.679 28.7858   6
  -3  -3   5 260.332 27.3018   2
  -3   3   5 250.215 21.7790   6
  -3   3   5 293.256 29.3295   3
   3  -3  -5 284.766 25.2926   2
  -3   3   5 289.822 24.7088   4
  -3   3   4 8140.31 113.829   4
  -3  -3   4 8189.74 105.994   3
  -3   3   4 8056.68 107.800   6
  -3  -3   4 8172.12 136.010   2
  -3   3   4 8033.11 134.601   3
  -3  -3   4 7717.91 107.845   6
  -3  -3   3 21177.1 157.453   3
   3   3  -3 20724.9 204.436   2
  -3  -3   3 20841.9 165.996   6
  -3   3   3 20968.3 170.116   4
  -3   3   3 20541.0 198.645   3
  -3  -3   3 21944.6 207.651   2
   3   3  -2 11101.9 140.273   2
  -3   3   2 11227.5 112.754   4
  -3  -3   2 11106.1 141.174   2
  -3   3   2 11128.4 140.819   3
  -3  -3   2 11393.0 116.648   6
  -3  -3   2 11587.4 111.660   3
  -3  -3   1 4055.41 62.1070   3
   3   3  -1 3864.18 76.8471   2
  -3   3   1 3893.19 81.2843   3
  -3   3   0 5630.96 91.3685   3
  -3  -3   0 5945.96 73.7058   3
  -3  -3  -1 6497.61 81.8946   3
  -3   3  -1 6226.97 92.0315   3
  -3  -3  -2 4624.52 74.0303   3
  -3   3  -2 4395.44 78.8540   3
  -3  -3  -3 35.9109 10.4231   3
   3  -3   3 51.8578 7.73003   6
  -3   3  -3 35.5324 10.6810   3
  -3  -3  -4 545.556 31.0735   3
  -3   3  -4 551.103 31.3878   1
   3  -3   4 471.013 22.4221   6
  -3   3  -4 506.627 29.6705   3
  -3   3  -5 1154.16 46.6894   1
   3  -3   5 1069.85 37.6632   6
  -3  -3  -5 1130.44 46.6891   3
  -3   3  -5 1120.75 45.3305   3
  -3  -3  -6 80.0766 10.8312   1
  -3   3  -6 69.7806 14.5043   3
   3  -3   6 39.9434 13.0279   6
  -3   3  -6 79.2393 15.5762   1
  -3  -3  -6 57.0687 15.0870   3
  -3   3  -7 1373.81 58.1795   3
  -3   3  -7 1514.60 57.3113   1
  -3  -3  -7 1494.99 60.8884   3
  -3  -3  -7 1533.92 42.8740   1
   3  -3   7 1271.99 51.0857   6
  -3   3  -8 20.0892 12.9429   1
   3  -3   8 42.3036 15.1099   6
  -3   3  -8 30.3815 14.7705   3
  -3  -3  -8 22.8609 9.38750   1
  -3  -3  -8 49.7188 18.1605   3
   3  -3   9 1177.38 57.8065   6
  -3  -3  -9 1122.77 58.9177   3
  -3  -3  -9 1224.06 45.6045   1
  -3   3  -9 1209.80 59.6443   3
  -3   3  -9 1165.93 54.9782   1
   3  -3  10 2353.19 84.5115   6
  -3   3 -10 2396.43 87.1815   3
  -3   3 -10 2294.74 94.4347   5
  -3  -3 -10 2333.58 89.7289   3
  -3   3 -10 2318.67 83.6164   1
  -3  -3 -11 6.70823 16.0593   3
   3  -3  11 28.6469 18.6308   6
  -3   3 -11 21.7196 18.1031   5
  -3   3 -11-16.5102 18.4764   3
   3  -3  12 502.625 46.7599   6
  -3   3 -12 479.139 45.6427   3
  -3  -3 -12 497.348 47.6504   3
   3  -3  13 46.5016 25.9047   6
  -3  -3 -13 34.5595 21.7093   3
  -3   3 -13 15.7149 20.5065   3
   3  -3  14 288.535 41.3595   6
  -3   3 -14 322.735 42.7941   3
  -3  -3 -14 307.986 42.6193   3
   3  -3  15 236.310 42.0907   6
  -3   3 -15 313.569 44.4266   3
  -3  -3 -15 293.856 43.3409   3
  -3   3 -16 101.174 34.3001   3
   3  -3  16 32.5817 28.6362   6
  -3  -3 -16 60.2605 28.4057   3
   3  -3  17 4.15471 30.0869   6
  -3   3 -17-3.36085 26.2587   3
  -3  -3 -17 10.7410 23.9922   3
  -3   3 -18 24.3361 27.0343   3
   3  -3  18-35.2875 33.3665   6
  -3  -3 -18 26.3012 27.1260   3
  -3   3 -19-20.7712 31.3793   3
   3  -3  19-86.8902 57.1800   6
  -3  -3 -19 47.7752 35.1948   3
   3  -3  20-61.3396 53.3085   6
  -3   3 -20 27.6433 32.8668   3
  -3  -3 -20-0.88884 32.6134   3
  -3  -3 -21-2.55060 35.7924   3
  -3   3 -21-78.9630 42.1794   3
  -3  -4  21 8.89751 40.3208   6
  -3  -4  20 55.0136 42.1178   6
  -3  -4  19-42.9537 40.0771   6
  -3  -4  18 121.060 43.1830   6
  -3  -4  17 29.6398 33.9487   6
  -3  -4  16 127.311 33.2600   4
  -3  -4  16 72.6274 32.5150   6
  -3  -4  15 10.3809 21.3762   4
  -3  -4  15 11.3602 27.9706   6
  -3  -4  14 500.416 48.8432   4
  -3  -4  14 474.416 55.5149   6
  -3  -4  13-0.22857 22.5328   6
  -3  -4  13-0.82516 18.2185   4
  -3   4  12 591.223 55.9879   6
  -3  -4  12 698.330 50.7323   4
  -3  -4  12 653.261 53.6953   6
  -3  -4  11 99.9403 22.5212   4
  -3  -4  11 91.4057 25.2340   6
  -3   4  11 27.6659 22.8153   6
  -3   4  10 769.656 53.7990   6
  -3  -4  10 787.559 49.4563   4
  -3  -4  10 723.839 50.9904   6
  -3   4   9-30.0436 22.0076   6
  -3  -4   9-21.7968 21.0812   6
  -3  -4   9-2.18212 21.0731   2
  -3   4   8 3906.45 103.152   4
   3  -4  -8 3901.87 99.6092   2
  -3  -4   8 3927.18 120.335   2
  -3  -4   8 3859.06 98.9585   6
  -3   4   7 755.079 44.1752   4
   3  -4  -7 815.302 45.1945   2
  -3  -4   7 860.178 55.6614   2
   3  -4  -6 2794.89 76.6786   2
  -3   4   6 2829.49 78.8609   4
  -3  -4   6 2867.03 93.7411   2
  -3  -4   6 2960.05 78.8041   6
  -3   4   5 156.723 19.7236   4
  -3   4   5 159.712 23.8305   3
  -3  -4   5 131.296 20.9748   2
  -3  -4   5 142.651 18.0953   6
  -3   4   4 538.190 31.3226   4
  -3  -4   4 545.546 37.4771   2
  -3  -4   4 486.370 26.1178   3
  -3  -4   4 534.614 31.1498   6
  -3   4   4 569.321 37.1499   3
  -3  -4   3 102.197 12.4092   3
  -3   4   3 90.5379 14.0854   4
  -3   4   3 97.9977 17.3872   3
  -3  -4   3 102.465 19.1168   2
  -3  -4   3 97.2863 15.1456   6
  -3   4   2 1041.33 34.9685   4
   3   4  -2 948.414 43.6240   2
  -3   4   2 1006.16 44.6641   3
  -3  -4   2 1047.28 32.3217   3
  -3  -4   2 968.416 43.8918   2
  -3  -4   2 998.321 37.6879   6
  -3  -4   1 1055.24 30.5285   3
  -3  -4   1 1137.00 43.7083   2
   3   4  -1 1057.10 43.0675   2
  -3   4   1 1061.54 44.6184   3
  -3   4   1 1128.93 32.9923   4
  -3  -4   0 812.865 27.0105   3
  -3   4   0 700.863 22.6189   4
   3   4   0 745.553 33.1984   2
  -3   4   0 819.335 36.9651   3
  -3   4  -1 1233.83 42.5093   3
  -3  -4  -1 1234.30 35.4934   3
   3   4   1 1166.89 39.0235   2
  -3  -4  -2 12831.7 124.649   3
  -3   4  -2 12383.8 135.639   3
  -3   4  -3 531.382 31.4179   1
   3  -4   3 547.556 22.1956   6
  -3   4  -3 528.456 29.2124   3
  -3  -4  -3 553.934 28.9107   3
  -3  -4  -4 9908.86 127.674   3
  -3   4  -4 10008.6 135.200   1
  -3   4  -4 9937.89 127.630   3
   3  -4   4 9883.79 103.541   6
  -3   4  -5 362.855 26.4783   3
  -3   4  -5 331.900 26.8468   1
   3  -4   5 404.620 24.6450   6
  -3  -4  -5 348.749 27.0501   3
   3  -4   6 1793.28 54.5779   6
  -3  -4  -6 1886.85 64.6575   3
  -3  -4  -6 1803.70 40.8804   1
  -3   4  -6 1839.63 63.6082   1
  -3   4  -6 1854.67 61.4618   3
  -3   4  -7 922.513 46.0548   3
  -3  -4  -7 835.413 29.4014   1
   3  -4   7 852.492 41.5112   6
  -3  -4  -7 869.986 46.9835   3
  -3   4  -7 862.192 45.9590   1
  -3  -4  -8 17.4626 14.2591   3
  -3  -4  -8 10.6511 7.96962   1
  -3   4  -8 9.97865 13.0744   3
  -3   4  -8 24.2936 15.0724   1
   3  -4   8 12.6002 13.3808   6
   3  -4   9 44.9618 19.8350   1
  -3   4  -9 68.6932 18.9317   1
  -3   4  -9 72.8520 22.7468   5
   3  -4   9 56.5855 19.6258   6
  -3   4  -9 47.2053 16.4414   3
  -3  -4  -9 40.5526 17.2195   3
  -3   4 -10 1030.58 64.4171   5
  -3  -4 -10 1161.33 63.1563   3
   3  -4  10 983.383 55.1975   6
  -3   4 -10 1085.01 58.9670   3
  -3   4 -11 639.760 53.1366   5
  -3  -4 -11 570.102 47.2077   3
   3  -4  11 637.910 49.7516   6
  -3   4 -11 638.899 48.8008   3
  -3   4 -12 938.321 61.5513   3
  -3  -4 -12 962.810 64.4369   3
   3  -4  12 867.545 58.8675   6
  -3   4 -12 837.303 62.0160   5
   3  -4  13 171.547 33.5784   6
  -3  -4 -13 138.263 29.8851   3
  -3   4 -13 116.080 26.6623   3
  -3   4 -14 547.483 53.1427   3
  -3  -4 -14 444.514 49.6694   3
   3  -4  14 413.690 49.0637   6
  -3   4 -15 22.8545 23.4445   3
  -3  -4 -15 50.2650 25.3400   3
   3  -4  15 57.6961 27.9474   6
  -3   4 -16 47.5658 28.3500   3
  -3  -4 -16 26.9971 26.6183   3
   3  -4  16 36.3503 28.3877   6
  -3   4 -17 518.383 58.3526   3
   3  -4  17 401.727 55.2416   6
  -3  -4 -17 361.210 51.6046   3
   3  -4  18-24.3455 31.4990   6
  -3   4 -18 45.2972 29.9828   3
  -3  -4 -18 0.43716 26.6420   3
   3  -4  19 58.0353 35.5464   6
  -3   4 -19 104.777 37.9695   3
  -3  -4 -19 120.670 41.5451   3
  -3   4 -20 53.6642 36.1095   3
  -3  -4 -20 69.0098 37.8253   3
   3  -4  20 16.1683 41.8032   6
  -3   4 -21-2.63651 34.6018   3
   3  -4  21-62.0504 53.2121   6
  -3  -5  21-46.0729 43.5996   6
  -3  -5  20-21.3801 34.6583   6
  -3  -5  19 79.0197 39.8139   6
  -3  -5  18-21.9612 33.6114   6
  -3  -5  17 41.8676 34.6412   6
  -3  -5  16 84.0436 29.3308   4
  -3  -5  16 67.9155 32.7624   6
  -3  -5  15 307.499 41.0531   4
  -3  -5  15 247.355 43.5803   6
  -3  -5  14 347.587 44.9358   6
  -3  -5  14 234.802 36.3744   4
  -3  -5  13 600.914 50.4670   4
  -3  -5  13 606.078 56.1276   6
  -3  -5  12 298.449 43.8036   6
  -3  -5  12 249.971 35.3546   4
  -3  -5  11 23.9925 18.7192   4
  -3  -5  11 24.7925 19.4925   6
  -3  -5  10-16.4155 20.9355   6
  -3  -5   9 406.642 37.2914   6
  -3  -5   8 938.161 61.8753   2
   3  -5  -8 933.685 49.4692   2
  -3  -5   8 870.936 52.3589   6
  -3  -5   7 4903.95 134.595   2
   3  -5  -7 4991.57 104.889   2
  -3  -5   7 4997.10 111.409   6
  -3  -5   6 9.51275 11.7968   2
  -3  -5   6 26.4772 15.7847   6
   3  -5  -6 30.3737 13.1645   2
  -3  -5   5 10.5367 12.4759   6
  -3   5   5 5.68217 10.0949   4
  -3   5   5 6.93550 12.5051   3
  -3  -5   5 5.94812 12.2409   2
  -3   5   4 300.994 24.7376   4
  -3  -5   4 271.246 18.4409   3
  -3  -5   4 328.426 25.9752   6
  -3   5   4 300.326 29.4961   3
  -3  -5   4 297.278 29.1834   2
  -3   5   3 1544.93 60.1140   3
  -3  -5   3 1512.96 59.6105   2
  -3   5   3 1629.83 49.9174   4
  -3  -5   3 1544.68 38.0623   3
  -3  -5   3 1524.78 51.8943   6
  -3   5   2 5219.22 103.693   3
  -3  -5   2 5112.75 90.6606   6
  -3   5   2 5267.14 80.6989   4
  -3  -5   2 5292.58 103.740   2
  -3  -5   2 5267.54 67.7395   3
  -3   5   1 6532.27 80.6649   4
  -3  -5   1 6477.44 106.699   2
  -3  -5   1 6618.09 72.1497   3
   3   5  -1 6640.39 110.466   2
  -3   5   1 6174.04 110.124   3
   3   5   0 12606.4 140.587   2
  -3   5   0 12645.1 148.798   3
  -3  -5   0 12659.4 101.962   3
  -3   5   0 12396.3 95.6807   4
  -3  -5  -1 12.3865 6.36373   3
  -3   5  -1 5.85577 8.92275   3
   3   5   1 2.49752 7.44189   2
   3  -5   2 4786.25 64.0024   6
   3   5   2 4667.90 72.9749   2
  -3   5  -2 4887.92 85.7058   3
  -3  -5  -2 4889.90 76.1510   3
  -3  -5  -3 7224.28 101.474   3
  -3   5  -3 6789.55 111.961   1
   3  -5   3 7299.96 86.0108   6
  -3   5  -3 7350.58 107.395   3
  -3  -5  -4 3177.13 73.2962   3
  -3   5  -4 3212.81 80.3251   1
  -3   5  -4 3181.39 73.5533   3
   3  -5   4 2983.60 60.4817   6
  -3  -5  -5 1079.29 46.7460   3
  -3   5  -5 1136.43 50.0388   1
  -3   5  -5 1056.02 45.0843   3
   3  -5   5 879.346 37.1096   6
  -3  -5  -6 852.387 25.4473   1
  -3  -5  -6 904.951 45.6832   3
   3  -5   6 808.768 37.9379   6
  -3   5  -6 789.906 40.8429   3
  -3   5  -6 844.594 45.1178   1
  -3  -5  -7 60.7716 17.1177   3
  -3  -5  -7 61.5316 8.90084   1
  -3   5  -7 55.3003 16.9675   1
  -3   5  -7 56.1987 15.1132   3
   3  -5   7 49.3887 14.9693   6
   3  -5   8 878.456 51.4347   1
  -3   5  -8 830.925 48.3581   1
  -3  -5  -8 858.504 49.8571   3
  -3   5  -8 716.278 57.1415   5
   3  -5   8 835.415 45.3562   6
  -3   5  -8 808.439 46.3016   3
  -3  -5  -8 873.216 30.5738   1
  -3   5  -9 1873.58 87.8922   5
  -3   5  -9 1784.41 71.1245   3
  -3  -5  -9 1784.26 75.5353   3
   3  -5   9 1875.48 69.9421   6
   3  -5  10 643.708 46.3044   6
  -3   5 -10 638.331 45.8517   3
  -3  -5 -10 613.381 48.1207   3
  -3   5 -10 592.094 52.8427   5
  -3   5 -11 609.698 46.4845   3
   3  -5  11 507.082 45.1987   6
  -3   5 -11 543.111 51.5395   5
  -3  -5 -11 584.465 48.8188   3
  -3  -5 -12 90.9254 26.7686   3
  -3   5 -12 64.6292 24.8988   5
   3  -5  12 93.1898 26.9156   6
  -3   5 -12 80.7165 23.8704   3
  -3  -5 -13 116.864 28.6140   3
   3  -5  13 68.1608 25.7712   6
  -3   5 -13 92.7731 27.0513   3
  -3   5 -14 614.074 55.6334   3
  -3  -5 -14 610.037 57.6834   3
   3  -5  14 567.943 57.2187   6
  -3  -5 -15 82.1864 28.5620   3
  -3   5 -15 101.154 29.0436   3
   3  -5  15 34.4174 26.1410   6
  -3   5 -16 66.3776 27.8593   3
   3  -5  16 23.7274 27.5006   6
  -3  -5 -16 48.2515 26.3254   3
  -3  -5 -17 49.5878 32.4096   3
  -3   5 -17 41.1187 28.2479   3
   3  -5  17 22.4656 29.3638   6
   3  -5  18-29.0040 34.8397   6
  -3   5 -18 9.65856 30.6321   3
  -3  -5 -18-26.7200 34.4254   3
   3  -5  19-40.1997 39.4629   6
  -3  -5 -19-15.0035 30.6276   3
  -3  -5 -20 107.220 43.4248   3
   3  -5  20 22.5461 38.6746   6
  -3   5 -20 168.971 42.1254   3
  -3   5 -21-58.1444 38.4762   3
  -3  -6  21-14.7735 41.7236   6
  -3  -6  20 49.0357 41.5091   6
  -3  -6  19 4.39457 33.9411   6
  -3  -6  18 18.4069 32.1426   6
  -3  -6  17 135.998 41.6101   6
  -3  -6  16 111.938 39.3721   6
  -3  -6  15 109.457 30.1806   4
  -3  -6  15 121.573 34.5711   6
  -3  -6  14 571.037 50.8424   4
  -3  -6  14 606.432 58.6504   6
  -3  -6  13 42.5747 26.6667   6
  -3  -6  13-10.2724 18.6403   4
  -3  -6  12 1716.14 86.8109   6
  -3  -6  12 1719.42 79.3132   4
  -3  -6  11 75.0711 21.6838   6
  -3  -6  11 147.501 27.2104   4
  -3  -6  10 1337.91 68.6121   6
  -3  -6   9 230.661 35.3973   6
   3  -6  -9 293.914 30.6773   2
  -3  -6   8 396.016 43.8422   2
   3  -6  -8 405.457 32.3896   2
  -3  -6   8 531.974 42.7944   6
  -3   6   7 905.906 37.1435   5
  -3  -6   7 973.284 62.2407   2
   3  -6  -7 999.316 46.9078   2
  -3  -6   7 919.834 51.2283   6
  -3  -6   6 97.6337 21.0991   2
  -3  -6   6 101.287 20.1585   6
  -3   6   5 1036.17 56.0243   3
  -3  -6   5 962.755 56.6732   2
  -3  -6   5 1018.55 49.1135   6
  -3  -6   4 4966.59 116.220   2
  -3   6   4 5032.37 114.827   3
  -3  -6   4 4869.14 99.8982   6
  -3  -6   3 3541.49 93.3039   2
  -3   6   3 3537.96 92.5222   3
  -3  -6   3 3561.13 82.5733   6
  -3  -6   2 5695.97 112.166   2
  -3   6   2 5534.99 110.315   3
  -3  -6   1 1545.22 33.6329   3
  -3  -6   1 1434.73 52.7550   2
  -3   6   1 1471.08 56.3530   3
  -3   6   0 8755.11 128.664   3
  -3  -6   0 8586.33 120.375   2
  -3  -6   0 8743.40 83.6479   3
  -3  -6  -1 33.4786 7.88725   3
  -3   6  -1 28.2900 11.4017   3
   3   6   1 22.3512 9.46404   2
  -3  -6  -2 635.786 28.4734   3
  -3   6  -2 603.019 35.3458   1
  -3   6  -2 614.823 31.9316   3
   3   6   2 618.443 28.6177   2
   3  -6   2 623.623 26.4841   6
  -3   6  -3 396.061 30.0667   1
  -3   6  -3 380.840 27.7913   3
  -3  -6  -3 399.397 25.1468   3
   3   6   3 423.021 21.1684   2
   3  -6   3 449.414 23.9395   6
  -3   6  -4 1024.76 47.8868   1
  -3  -6  -4 1094.73 43.7685   3
  -3   6  -4 1131.87 44.8027   3
   3  -6   4 1083.61 38.7912   6
  -3  -6  -5 11.4012 10.9748   3
  -3   6  -5 35.0724 12.9303   1
   3  -6   5 68.1060 16.9656   6
  -3   6  -5 35.6285 12.4226   3
   3  -6   6 922.211 41.3651   6
  -3   6  -6 1244.49 56.2253   1
  -3  -6  -6 1214.59 26.7914   1
  -3  -6  -6 1174.44 52.8212   3
  -3   6  -6 1163.36 49.2281   3
  -3   6  -6 1002.23 62.1876   5
  -3  -6  -7 1848.39 35.0596   1
  -3   6  -7 1824.03 63.8614   3
  -3  -6  -7 1863.30 70.1987   3
   3  -6   7 1803.90 62.0179   6
  -3   6  -7 1904.75 72.1431   1
  -3   6  -7 1845.64 85.5962   5
   3  -6   8 693.766 41.8393   6
  -3   6  -8 717.529 55.1670   5
  -3  -6  -8 640.641 43.4239   3
  -3   6  -8 582.501 39.0457   3
  -3   6  -9 1944.25 91.7622   5
   3  -6   9 1991.64 73.3063   6
  -3  -6  -9 1922.87 79.8925   3
  -3   6  -9 1931.27 73.1363   3
   3  -6  10 21.3593 18.0267   6
  -3  -6 -10 18.3579 17.5035   3
  -3   6 -10 26.3179 22.1460   5
  -3   6 -10 14.3137 15.0250   3
  -3  -6 -11 219.702 33.2247   3
  -3   6 -11 232.871 30.5424   3
   3  -6  11 218.624 32.7641   6
  -3   6 -11 213.378 35.9687   5
  -3  -6 -12 128.257 27.1291   3
  -3   6 -12 140.576 27.3964   3
   3  -6  12 126.220 30.2403   6
  -3   6 -12 114.765 32.7420   5
  -3  -6 -13 38.2153 21.6685   3
  -3   6 -13 29.8572 20.4772   3
   3  -6  13 39.8406 24.1405   6
  -3   6 -14 1647.59 86.3130   3
  -3  -6 -14 1657.09 91.0265   3
   3  -6  14 1536.23 87.9381   6
  -3  -6 -15 3.14802 23.8271   3
  -3   6 -15-29.2092 23.9620   3
   3  -6  15-17.8261 30.2100   6
  -3  -6 -16 393.097 52.3039   3
  -3   6 -16 372.709 48.8580   3
   3  -6  16 345.241 50.6110   6
   3  -6  17-5.13610 31.3506   6
  -3  -6 -17-7.91476 26.5960   3
  -3   6 -17-37.9819 27.0642   3
   3  -6  18 42.4706 36.7624   6
  -3   6 -18 71.7113 37.1361   3
  -3  -6 -18 63.4106 34.8099   3
  -3  -6 -19-44.0373 35.5311   3
  -3   6 -19-33.5680 33.4057   3
   3  -6  19-45.5003 38.3820   6
  -3  -6 -20 63.9567 36.9199   3
  -3  -7  21 25.0419 46.2342   6
  -3  -7  20 41.6281 39.0294   6
  -3  -7  19 15.7450 37.7669   6
  -3  -7  18-31.3709 34.6329   6
  -3  -7  17 2.65815 31.0918   6
  -3  -7  16 166.212 42.9170   6
  -3  -7  15 65.3418 34.2854   6
  -3  -7  14 33.7560 25.5834   6
  -3  -7  14 33.3672 21.4177   4
  -3  -7  13-4.95712 19.3678   4
  -3  -7  13 42.6929 25.2664   6
  -3  -7  12 1162.11 70.9061   6
  -3  -7  12 1160.53 63.8534   4
  -3  -7  10 140.316 28.0195   6
   3  -7  -9 68.2103 15.5022   2
  -3  -7   9 77.0861 29.4414   6
  -3  -7   8 316.102 35.2568   6
   3  -7  -8 340.995 29.6523   2
  -3   7   7 33.0187 11.9444   5
  -3  -7   7 23.3633 17.0971   6
   3  -7  -7 34.1581 12.4685   2
  -3   7   6 4060.29 88.7963   5
  -3  -7   6 4219.28 104.464   6
  -3  -7   5 572.398 38.2493   6
  -3  -7   5 606.604 46.7734   2
  -3   7   5 604.996 37.0519   5
  -3  -7   4 4624.57 117.496   2
  -3   7   4 4263.38 102.792   5
  -3  -7   4 4784.95 103.608   6
  -3   7   4 4741.45 116.958   3
  -3   7   3 93.9176 20.3467   5
  -3   7   3 69.8247 16.9142   3
  -3  -7   3 68.0015 15.8651   6
  -3  -7   3 88.6388 18.3362   2
  -3  -7   2 1528.13 60.3265   2
  -3   7   2 1611.58 62.4066   3
  -3  -7   1 317.075 27.3375   2
  -3   7   1 303.143 28.0223   3
  -3   7   0 57.6303 13.9465   3
  -3  -7   0 61.7135 8.37222   3
  -3  -7   0 49.1977 12.1908   2
  -3   7  -1 5041.65 97.1100   3
  -3  -7  -1 5022.24 71.1469   3
   3  -7   2 679.761 31.0270   6
  -3  -7  -2 665.629 29.2145   3
  -3   7  -2 679.389 34.9081   3
  -3   7  -2 758.344 52.1259   5
  -3   7  -2 656.543 37.5928   1
  -3   7  -3 4128.38 84.4479   3
  -3  -7  -3 4079.76 78.1626   3
  -3   7  -3 4115.04 126.719   5
  -3   7  -3 4028.48 94.3466   1
   3   7   3 4271.79 69.3335   2
   3  -7   3 4047.09 77.0036   6
  -3   7  -4 80.4028 14.6705   3
   3   7   4 98.2150 10.4648   2
  -3   7  -4 64.7063 14.9414   1
  -3  -7  -4 95.9275 15.5658   3
  -3   7  -4 101.965 28.3879   5
   3  -7   4 105.236 16.4512   6
  -3  -7  -5 126.727 18.7683   3
  -3   7  -5 157.319 28.9428   5
   3  -7   5 174.222 20.9794   6
  -3   7  -5 144.176 18.5998   3
   3   7   5 133.663 10.4746   2
  -3   7  -5 111.916 19.8991   1
   3  -7   6 4439.01 97.1971   6
  -3  -7  -6 4867.73 106.405   3
  -3   7  -6 5129.41 116.146   1
  -3   7  -6 4742.95 98.9122   3
  -3  -7  -6 4469.62 43.1361   1
  -3   7  -6 4511.92 138.227   5
   3  -7   7 2009.49 67.7734   6
  -3  -7  -7 1953.55 72.2955   3
  -3   7  -7 1927.26 66.1180   3
  -3   7  -7 2016.65 92.8864   5
  -3  -7  -8 1023.37 55.7346   3
   3  -7   8 946.439 49.8674   6
  -3   7  -8 971.549 67.1673   5
  -3   7  -8 975.694 49.9359   3
  -3  -7  -9 771.755 50.6043   3
  -3   7  -9 753.591 62.1349   5
   3  -7   9 690.115 46.2029   6
  -3   7  -9 726.737 44.7515   3
  -3   7 -10 1073.00 74.4784   5
  -3  -7 -10 1076.26 62.1763   3
  -3   7 -10 1071.06 57.9660   3
   3  -7  10 938.304 58.5318   6
  -3  -7 -11 159.877 29.2287   3
  -3   7 -11 149.720 32.5725   5
  -3   7 -11 181.500 27.0070   3
   3  -7  11 67.9256 27.7614   6
  -3  -7 -12 76.7641 26.3860   3
  -3   7 -12 77.0531 28.8442   5
  -3   7 -12 102.201 26.4336   3
   3  -7  12 120.214 32.6466   6
  -3  -7 -13 228.917 38.4596   3
  -3   7 -13 217.656 42.1241   5
  -3   7 -13 209.900 32.5926   3
   3  -7  13 155.946 35.4655   6
  -3  -7 -14 98.0655 33.2715   3
  -3   7 -14 115.540 29.0495   3
   3  -7  14 125.067 32.1412   6
  -3  -7 -15 82.1313 32.5413   3
   3  -7  15 112.779 35.1501   6
  -3   7 -15 88.9267 29.8782   3
  -3  -7 -16 98.6079 34.9633   3
  -3   7 -16 94.7017 30.1968   3
   3  -7  16 108.919 38.3430   6
   3  -7  17 36.1948 35.1363   6
  -3   7 -17 7.43669 25.5919   3
  -3  -7 -17-20.7546 32.1277   3
   3  -7  18 34.2262 32.8104   6
  -3  -7 -18 4.48239 30.8323   3
  -3  -7 -19 179.544 47.1733   3
  -3  -7 -20-16.6396 36.3650   3
  -3  -8  20-36.5524 40.7916   6
  -3  -8  19 32.1600 40.9351   6
  -3  -8  18 10.2811 31.7009   6
  -3  -8  17 453.862 60.4825   6
  -3  -8  16 2.27220 27.6189   6
  -3  -8  15 12.1037 30.7165   6
  -3  -8  14 0.83848 25.6222   6
  -3  -8  13 786.227 56.7761   4
  -3  -8  13 661.406 60.0545   6
  -3  -8  12 132.513 35.5832   6
  -3  -8  12 301.346 35.5853   4
  -3  -8  11-9.99339 28.4327   6
  -3  -8  10 235.407 38.9879   6
  -3  -8   9 603.866 49.0740   6
  -3  -8   8 621.151 48.4417   6
   3  -8  -8 645.375 39.7124   2
  -3   8   7 34.7611 13.2358   5
  -3  -8   7 18.6982 16.8425   6
  -3   8   6 2246.81 71.6913   5
  -3  -8   6 2267.23 80.2741   6
  -3   8   5 340.570 29.9092   5
  -3  -8   5 355.627 32.5963   6
  -3   8   4 1020.32 52.6437   5
  -3  -8   4 987.070 49.8266   6
  -3   8   4 1041.31 57.0058   3
  -3  -8   4 996.553 57.6272   2
  -3  -8   3 302.736 28.5686   6
  -3  -8   3 293.830 30.6278   2
  -3   8   3 313.356 31.4379   5
  -3   8   3 338.547 32.0698   3
  -3   8   2 1908.42 76.5131   5
  -3  -8   2 1895.15 69.1921   2
  -3   8   2 2048.71 71.2621   3
  -3   8   1 7857.92 161.733   5
  -3  -8   1 7810.85 132.581   2
  -3   8   1 7906.08 135.721   3
  -3   8   0 4164.06 118.762   5
  -3  -8   0 4023.43 89.0682   2
  -3  -8   0 3927.31 55.6118   3
  -3   8   0 4091.65 93.3071   3
  -3   8  -1 8204.18 129.781   3
  -3   8  -1 8479.95 129.930   1
  -3   8  -1 7944.97 170.359   5
  -3  -8  -1 7995.64 91.1701   3
  -3  -8  -1 8194.13 117.194   2
  -3  -8  -2 9834.74 111.595   3
  -3   8  -2 10759.1 198.196   5
  -3   8  -2 10073.8 147.294   1
  -3   8  -2 9914.12 138.038   3
  -3   8  -3 951.522 41.5617   3
  -3  -8  -3 903.862 37.7806   3
  -3   8  -3 854.041 60.7130   5
  -3   8  -3 894.479 46.3003   1
   3  -8   3 813.634 37.6724   6
  -3   8  -4 288.581 36.4153   5
  -3  -8  -4 220.062 22.1887   3
  -3   8  -4 201.780 25.0696   1
  -3   8  -4 234.186 22.5059   3
   3  -8   4 310.174 25.1583   6
  -3   8  -5 1697.10 67.3263   1
  -3   8  -5 1562.36 81.9273   5
   3  -8   5 1556.89 54.8739   6
  -3   8  -5 1770.01 58.4811   3
  -3  -8  -5 1658.42 59.3639   3
  -3  -8  -6 107.134 18.6659   3
  -3   8  -6 109.065 22.3549   1
  -3   8  -6 98.3581 17.6445   3
  -3   8  -6 55.9675 21.8316   5
   3  -8   6 99.5434 20.4762   6
  -3  -8  -7 1060.14 54.7863   3
  -3   8  -7 1097.92 49.8207   3
   3  -8   7 920.434 49.4618   6
  -3   8  -7 1003.80 70.2317   5
  -3   8  -8 287.146 40.8954   5
  -3  -8  -8 289.211 32.8749   3
  -3   8  -8 297.749 30.6013   3
   3  -8   8 218.574 27.1407   6
  -3   8  -9-0.33080 13.2444   3
  -3  -8  -9 15.8379 15.9394   3
   3  -8   9-24.9896 23.2560   6
  -3   8  -9-8.69488 22.5715   5
  -3  -8 -10 25.8880 16.9839   3
  -3   8 -10 36.9684 16.3055   3
  -3   8 -10-12.8643 22.6831   5
   3  -8  10 18.6489 17.8959   6
  -3   8 -11 643.145 62.8349   5
  -3  -8 -11 561.296 51.3077   3
   3  -8  11 473.783 49.7792   6
  -3   8 -11 585.914 44.4076   3
   3  -8  12 243.400 37.4054   6
  -3   8 -12 215.139 30.7099   3
  -3  -8 -12 265.839 37.1859   3
  -3   8 -12 231.840 43.1832   5
   3  -8  13 405.110 46.5391   6
  -3   8 -13 417.472 54.8126   5
  -3  -8 -13 425.846 49.0296   3
  -3   8 -13 425.015 43.9045   3
   3  -8  14 660.022 60.2530   6
  -3   8 -14 856.499 62.4977   3
  -3  -8 -14 886.268 70.7021   3
  -3  -8 -15 35.7335 28.3647   3
  -3   8 -15 8.97960 21.8498   3
   3  -8  15-14.7392 27.9737   6
  -3  -8 -16-14.3979 27.7506   3
   3  -8  16-38.3827 31.6489   6
   3  -8  17 3.37408 33.2206   6
  -3  -8 -17-0.97562 30.2098   3
  -3  -8 -18 18.3079 30.2831   3
  -3  -8 -19 48.4186 34.8136   3
  -3  -9  20 80.7569 45.3616   6
  -3  -9  19-5.11539 36.3507   6
  -3  -9  18-15.0453 35.0887   6
  -3  -9  17 68.0780 38.0723   6
  -3  -9  16 18.4063 32.4215   6
  -3  -9  15 173.587 42.8107   6
  -3  -9  14 446.094 55.5781   6
  -3  -9  13 324.350 46.8498   6
  -3  -9  11 2161.65 120.707   6
  -3  -9  10 487.474 50.0699   6
  -3  -9   9 788.963 56.2524   6
  -3  -9   8 284.719 34.3335   6
  -3  -9   7 262.432 33.7031   6
  -3   9   6 120.943 21.2591   5
  -3  -9   6 138.167 28.8189   6
  -3   9   5 2687.19 88.0692   5
  -3  -9   5 2877.12 90.9787   6
  -3  -9   4 1049.33 54.7335   6
  -3   9   4 1136.63 58.5153   5
  -3   9   4 1105.80 59.0584   3
  -3   9   3 1859.62 74.1801   3
  -3   9   3 1915.11 77.8601   5
  -3  -9   3 1896.85 76.2438   2
  -3  -9   3 1807.39 68.6476   6
  -3   9   2 534.974 43.7120   5
  -3   9   2 551.432 40.2651   3
  -3  -9   2 522.516 39.2475   2
  -3   9   1 2912.89 84.8331   3
  -3  -9   1 2891.71 84.1579   2
  -3   9   1 3153.84 104.563   5
  -3   9   0 2972.98 77.2254   1
  -3   9   0 2898.79 102.395   5
  -3   9   0 2983.78 83.0572   3
  -3  -9   0 2975.20 48.4678   3
  -3  -9   0 2754.24 78.8602   2
  -3  -9  -1 10672.1 104.149   3
  -3   9  -1 10924.1 203.851   5
  -3  -9  -1 10887.7 142.602   2
  -3   9  -1 10825.0 153.551   3
  -3   9  -1 10615.2 150.514   1
  -3  -9  -2 136.927 14.7510   3
  -3   9  -2 184.131 30.5185   5
  -3   9  -2 150.982 20.6994   1
  -3   9  -2 130.530 18.8705   3
  -3   9  -3 702.599 37.3081   3
  -3  -9  -3 687.826 33.3807   3
  -3   9  -3 664.343 54.8827   5
  -3   9  -3 747.775 43.9729   1
   3  -9   3 653.967 36.5329   6
  -3   9  -4 58.2563 22.3912   5
  -3   9  -4 48.2204 12.8708   3
  -3   9  -4 55.0759 15.6349   1
   3  -9   4 22.2227 12.2891   6
  -3  -9  -4 53.9620 12.2783   3
  -3   9  -5 427.126 46.9355   5
  -3  -9  -5 504.897 33.9961   3
  -3   9  -5 452.186 32.6341   3
   3  -9   5 456.824 33.8389   6
  -3   9  -5 431.529 36.4884   1
  -3  -9  -6 128.130 20.2084   3
  -3   9  -6 147.471 19.7965   3
  -3   9  -6 107.535 26.4301   5
   3  -9   6 83.1636 17.1985   6
  -3  -9  -7 21.0608 14.9347   3
  -3   9  -7 12.2585 20.6459   5
  -3   9  -7 11.0110 11.0936   3
   3  -9   7 37.1124 18.3052   6
  -3  -9  -8 33.2612 16.6838   3
  -3   9  -8 44.9774 26.9531   5
  -3   9  -8 8.81967 12.3182   3
   3  -9   8 16.8974 20.6963   6
  -3   9  -9 23.0177 14.1391   3
  -3   9  -9-20.9895 24.3547   5
  -3  -9  -9 37.9250 18.7611   3
  -3   9 -10 68.2945 19.6806   3
  -3   9 -10 64.6388 29.2332   5
   3  -9  10 0.00000 22.0718   6
  -3  -9 -10 96.2547 22.7644   3
  -3  -9 -11 146.216 28.7830   3
  -3   9 -11 111.039 23.5328   3
  -3   9 -11 107.773 27.9930   5
   3  -9  11 65.9613 26.5953   6
  -3  -9 -12-0.18440 19.6019   3
  -3   9 -12 15.4556 17.2365   3
  -3   9 -12 19.3819 24.1441   5
   3  -9  12 13.4848 21.3188   6
  -3  -9 -13 17.6470 24.4398   3
   3  -9  13-30.9851 26.0443   6
  -3   9 -13 5.22381 27.0914   5
  -3  -9 -14-5.91340 23.2058   3
   3  -9  14 7.86545 26.1408   6
  -3  -9 -15 333.340 49.3952   3
   3  -9  15 299.933 47.4543   6
  -3  -9 -16 27.7353 27.7470   3
   3  -9  16-11.1843 33.2516   6
  -3  -9 -17-27.3534 27.0256   3
  -3  -9 -18 12.8487 30.4450   3
  -3  -9 -19-6.86457 33.5569   3
  -3 -10  20-36.9876 51.3356   6
  -3 -10  19 44.4729 40.6558   6
  -3 -10  18 42.9043 37.8926   6
  -3 -10  17 30.9765 35.0829   6
  -3 -10  16 121.462 41.1799   6
  -3 -10  15 31.4029 32.5003   6
  -3 -10  14-79.7434 43.2403   6
  -3 -10  13 1801.39 99.3096   6
  -3 -10  12 269.146 45.8549   6
  -3 -10  11 996.414 72.6404   6
  -3 -10  10 29.9781 27.8811   6
  -3 -10   9 266.081 36.9752   6
  -3 -10   8 746.212 53.5395   6
  -3 -10   7 138.527 29.0800   6
  -3  10   6-3.21147 15.2005   5
  -3 -10   6 4.59627 18.6217   6
  -3  10   5 809.972 51.9832   5
  -3 -10   5 967.660 56.5798   6
  -3 -10   4 4.90068 16.7547   6
  -3  10   4 0.18417 13.9155   5
  -3  10   4-13.0893 17.9200   3
  -3  10   3 141.219 28.1992   5
  -3  10   3 174.662 25.9627   3
  -3 -10   3 147.087 23.8407   6
  -3  10   2 32.0111 17.7793   5
  -3  10   2 55.0255 16.3277   3
  -3 -10   2 29.9759 12.5444   2
  -3  10   1 430.686 30.8247   1
  -3  10   1 507.631 45.0045   5
  -3  10   1 501.524 38.3112   3
  -3 -10   1 524.642 38.6120   2
  -3 -10   0 32.2804 6.96155   3
  -3  10   0 16.3099 11.5724   1
  -3  10   0 36.2174 20.5032   5
  -3 -10   0 34.3801 13.8650   2
  -3  10   0 37.6709 15.3754   3
  -3  10  -1 208.697 24.1535   1
  -3  10  -1 222.412 35.4306   5
  -3 -10  -1 216.533 22.4622   2
  -3 -10  -1 232.711 16.4259   3
  -3  10  -1 222.155 24.4062   3
  -3 -10  -2 802.802 33.4432   3
  -3  10  -2 788.992 62.4000   5
  -3  10  -2 745.016 44.0348   1
  -3  10  -2 814.745 42.9066   3
  -3 -10  -2 831.397 37.8049   2
   3 -10   3 34.8285 14.3831   6
  -3  10  -3 44.1502 14.8075   1
  -3  10  -3 53.4951 13.9587   3
  -3  10  -3 18.4173 17.4485   5
  -3 -10  -3 34.9422 10.5690   3
   3 -10   4 122.210 19.3543   6
  -3  10  -4 184.701 25.5683   1
  -3  10  -4 101.683 28.1357   5
  -3  10  -4 144.979 18.4595   3
  -3 -10  -4 166.225 20.4751   3
  -3 -10  -5 3849.70 92.3049   3
  -3  10  -5 3812.20 89.2749   3
   3 -10   5 3790.31 94.7915   6
  -3  10  -5 3779.99 137.866   5
  -3 -10  -6 45.3644 14.8491   3
  -3  10  -6 40.9722 24.0799   5
  -3  10  -6 38.8764 13.3537   3
   3 -10   6 20.7564 13.6753   6
  -3  10  -7 1939.80 106.154   5
  -3  10  -7 2169.31 70.8127   3
  -3 -10  -7 2069.10 77.1084   3
   3 -10   7 1951.37 74.5269   6
  -3  10  -8 238.282 40.9610   5
  -3  10  -8 237.101 26.4894   3
  -3 -10  -8 281.860 32.2303   3
   3 -10   8 214.751 33.6617   6
   3 -10   9 555.514 48.5262   6
  -3  10  -9 799.066 70.6908   5
  -3 -10  -9 813.650 53.9945   3
  -3  10  -9 707.412 44.1885   3
  -3 -10 -10 186.757 30.8421   3
  -3  10 -10 198.189 43.9386   5
   3 -10  10 50.7860 22.6594   6
  -3 -10 -11 168.263 32.9187   3
  -3  10 -11 161.441 40.3945   5
   3 -10  11 133.378 29.9569   6
  -3 -10 -12 15.8984 21.5839   3
   3 -10  12 11.3548 22.9111   6
  -3  10 -12-14.3084 31.2284   5
  -3 -10 -13 201.384 38.7341   3
  -3  10 -13 191.065 43.8055   5
   3 -10  13 170.802 35.5021   6
  -3 -10 -14 42.3091 27.3152   3
  -3  10 -14 56.6907 32.4539   5
   3 -10  14 54.1745 28.8622   6
  -3 -10 -15 79.7247 34.4576   3
   3 -10  15 86.5349 37.4780   6
  -3 -10 -16 33.2056 30.4926   3
  -3 -10 -17 87.8118 38.5125   3
  -3 -10 -18 38.5201 35.7535   3
  -3 -10 -19-17.9933 38.5019   3
  -3 -11  19-12.2839 38.7302   6
  -3 -11  18 72.9730 42.4977   6
  -3 -11  17 120.689 44.5944   6
  -3 -11  16 369.576 60.1058   6
  -3 -11  15 206.768 43.4990   6
  -3 -11  14 11.8007 30.4713   6
  -3 -11  13 72.2764 29.5051   6
  -3 -11  12 112.840 39.9456   6
  -3 -11  11 1018.78 73.6450   6
  -3 -11  10 130.505 34.9144   6
  -3 -11   9 75.9385 26.6147   6
  -3 -11   8 28.9479 22.6533   6
  -3 -11   7 1232.33 69.7584   6
  -3  11   6 973.936 58.3264   5
  -3 -11   6 1014.24 61.3694   6
  -3  11   5 1563.68 76.2354   5
  -3 -11   5 1670.33 74.5608   6
  -3  11   4 18.4792 16.8442   5
  -3 -11   4 8.26377 15.6134   6
  -3  11   3 7375.56 153.951   3
  -3  11   3 6884.68 163.357   5
  -3  11   2 16.8306 12.8618   1
  -3  11   2 20.6236 18.0874   5
  -3  11   2-2.34738 13.3609   3
  -3  11   1 8764.93 192.507   5
  -3  11   1 9093.58 138.584   1
  -3  11   1 9211.29 158.717   3
  -3 -11   1 8759.02 157.889   2
  -3  11   0 1681.84 87.0785   5
  -3  11   0 1619.79 64.9800   3
  -3 -11   0 1595.33 63.9864   2
  -3  11   0 1624.34 61.7820   1
  -3  11  -1 201.394 37.5153   5
  -3 -11  -1 226.796 23.6929   2
  -3  11  -1 178.827 24.0725   1
  -3 -11  -1 185.839 18.7267   1
  -3  11  -1 235.614 26.9384   3
  -3  11  -2 476.358 34.3884   3
  -3 -11  -2 459.112 30.1300   2
  -3 -11  -2 422.740 25.8067   3
  -3  11  -2 421.787 50.1027   5
  -3  11  -2 419.771 34.5944   1
  -3 -11  -2 430.314 24.5522   1
  -3  11  -3 1325.25 55.2706   3
  -3 -11  -3 1259.51 45.8603   3
  -3  11  -3 1143.73 82.7932   5
  -3  11  -3 1259.27 60.6756   1
   3 -11   3 1347.16 57.0355   6
  -3  11  -4 336.877 28.3545   3
  -3  11  -4 291.061 42.4486   5
  -3 -11  -4 357.943 28.2932   3
   3 -11   4 339.712 31.9768   6
  -3  11  -5-4.09708 21.4926   5
  -3 -11  -5 16.3765 12.1654   3
  -3  11  -5 7.04214 10.0273   3
   3 -11   5 31.9786 22.3605   6
  -3  11  -6 305.454 45.8114   5
  -3 -11  -6 311.103 30.9365   3
   3 -11   6 275.252 30.6946   6
  -3  11  -6 333.401 29.1924   3
  -3 -11  -7 153.209 24.8271   3
  -3  11  -7 132.501 32.8256   5
   3 -11   7 112.206 23.5604   6
  -3 -11  -8 97.4486 21.6770   3
  -3  11  -8 80.9160 31.8916   5
   3 -11   8 101.890 27.6484   6
  -3  11  -9 147.821 36.3392   5
   3 -11   9 233.615 40.5582   6
  -3 -11  -9 124.839 25.9701   3
  -3 -11 -10 146.747 30.0198   3
  -3  11 -10 121.352 37.7954   5
   3 -11  10 69.8377 22.1835   6
   3 -11  11-41.3661 29.9504   6
  -3 -11 -11 37.3312 23.3753   3
  -3  11 -11 15.5467 25.6842   5
   3 -11  12 349.954 44.7490   6
  -3  11 -12 329.164 56.5192   5
  -3 -11 -12 346.380 44.0194   3
  -3  11 -13 295.294 55.4287   5
  -3 -11 -13 270.222 41.6276   3
   3 -11  13 203.687 41.5344   6
  -3 -11 -14-7.51056 28.3012   3
  -3  11 -14-22.7809 34.8428   5
   3 -11  14 35.0199 27.6024   6
  -3 -11 -15 408.224 56.1625   3
  -3 -11 -16 219.780 44.9859   3
  -3 -11 -17-37.0210 28.8790   3
  -3 -11 -18 44.5746 37.6734   3
  -3 -11 -19 56.9983 44.0686   3
  -3 -12  19-31.1251 39.3254   6
  -3 -12  18 100.336 46.8474   6
  -3 -12  17 81.6463 44.2189   6
  -3 -12  16-6.04487 35.1972   6
  -3 -12  15 289.926 48.7540   6
  -3 -12  14-55.5422 38.0802   6
  -3 -12  13 152.077 36.6272   6
  -3 -12  12 165.677 44.1356   6
  -3 -12  11 40.9594 34.3507   6
  -3 -12  10 1050.47 72.7454   6
  -3 -12   9 478.453 49.4076   6
  -3 -12   8 1380.38 78.6634   6
  -3 -12   7 235.143 34.9027   6
  -3  12   6 366.389 39.6268   5
  -3 -12   6 395.646 41.7626   6
  -3  12   5 573.534 49.1743   5
  -3 -12   5 545.934 45.6226   6
  -3 -12   4-8.28462 21.4225   6
  -3  12   4 11.9541 19.3562   5
  -3  12   4 17.9560 13.7826   1
  -3 -12   4 19.5842 13.4079   1
  -3  12   3 1022.22 46.8545   1
  -3  12   3 968.848 67.7686   5
  -3 -12   3 1101.88 54.8105   1
  -3  12   3 998.712 59.0328   3
  -3  12   2 224.874 24.4369   1
  -3 -12   2 174.619 27.1867   2
  -3  12   2 208.617 33.5539   5
  -3  12   2 193.087 27.9122   3
  -3 -12   2 238.576 24.9555   1
  -3 -12   1 469.926 39.2399   2
  -3  12   1 419.058 45.1371   5
  -3  12   1 424.315 33.5229   1
  -3  12   1 438.717 37.9344   3
  -3 -12   1 382.630 32.5021   1
  -3  12   0 36.6450 14.6864   3
  -3 -12   0 8.61310 13.0125   2
  -3  12   0 26.1082 19.9023   5
  -3 -12   0 10.7428 10.1711   1
  -3  12   0 13.6970 12.5237   1
  -3  12  -1 1788.86 93.8735   5
  -3  12  -1 1863.67 70.2192   3
  -3 -12  -1 1893.95 53.8055   1
  -3 -12  -1 1722.91 66.8082   2
  -3  12  -1 1869.19 69.5667   1
  -3  12  -2 134.717 20.5284   3
  -3  12  -2 137.876 23.2015   1
  -3  12  -2 146.521 31.6450   5
  -3  12  -3 919.262 48.0811   3
  -3  12  -3 995.703 74.2199   5
   3 -12   3 946.600 51.1224   6
  -3  12  -4 1438.86 90.8096   5
  -3 -12  -4 1427.38 54.4508   3
  -3  12  -4 1393.86 56.9236   3
   3 -12   4 1476.42 65.4650   6
  -3 -12  -5 376.952 31.4838   3
   3 -12   5 310.498 32.6274   6
  -3  12  -5 304.099 45.9365   5
  -3  12  -6 254.775 44.4125   5
  -3 -12  -6 334.464 32.5060   3
   3 -12   6 294.983 34.5893   6
  -3 -12  -7 30.4867 16.2081   3
  -3  12  -7 4.85862 24.9367   5
   3 -12   7 8.56933 20.0074   6
  -3 -12  -8 208.867 28.7201   3
  -3  12  -8 192.331 40.0250   5
   3 -12   8 180.440 31.4715   6
  -3 -12  -9 209.462 30.6039   3
  -3  12  -9 193.408 43.1074   5
   3 -12   9 269.770 41.0454   6
  -3  12 -10 88.7747 32.7308   5
  -3 -12 -10 105.121 25.6548   3
   3 -12  10 133.983 32.3303   6
  -3 -12 -11 18.1589 21.5553   3
  -3  12 -11-10.4492 32.1735   5
  -3 -12 -12 259.035 41.0636   3
  -3  12 -12 190.801 48.1083   5
   3 -12  12 135.270 31.8348   6
  -3 -12 -13 338.359 46.9900   3
   3 -12  13 332.673 47.9191   6
  -3  12 -13 368.263 60.5538   5
  -3 -12 -14 70.5106 30.8755   3
  -3  12 -14 17.5996 36.5223   5
  -3 -12 -15 16.3569 29.2129   3
  -3 -12 -16 145.365 44.2219   3
  -3 -12 -17 104.463 41.8048   3
  -3 -12 -18 49.4434 36.6086   3
  -3 -13  18 50.3724 44.5969   6
  -3 -13  17 125.257 49.8401   6
  -3 -13  16-32.4329 40.9700   6
  -3 -13  15-29.4418 40.6277   6
  -3 -13  14 57.7476 34.0429   6
  -3 -13  13 367.672 58.3973   6
  -3 -13  12 363.052 56.4519   6
  -3 -13  11 102.623 37.3873   6
  -3 -13  10 151.558 36.4602   6
  -3 -13   9-28.9498 29.7233   6
  -3 -13   8 252.836 40.7916   6
  -3 -13   7 1167.40 74.8259   6
  -3 -13   6-10.3944 22.8525   6
  -3  13   5 433.149 45.1964   5
  -3 -13   5 339.082 40.6375   6
  -3  13   4 936.683 64.0905   5
  -3 -13   4 888.345 59.7283   6
  -3  13   3 5.56955 10.7976   1
  -3  13   3 9.53617 18.9995   5
  -3 -13   3 50.1753 14.5205   1
  -3  13   2 605.107 57.4285   5
  -3 -13   2 642.919 38.8324   1
  -3  13   2 594.626 38.7791   1
  -3  13   2 635.907 47.1456   3
  -3  13   1 1673.33 93.6577   5
  -3 -13   1 1577.35 73.6854   2
  -3 -13   1 1481.93 55.0093   1
  -3  13   1 1470.83 60.3288   1
  -3  13   1 1528.95 70.6691   3
  -3 -13   0 728.106 37.1072   1
  -3 -13   0 646.716 44.9805   2
  -3  13   0 721.755 46.6426   3
  -3  13   0 774.744 45.9967   1
  -3  13   0 628.905 58.1548   5
  -3  13  -1 696.997 45.3855   3
  -3  13  -1 661.772 63.6365   5
  -3  13  -1 593.953 43.1116   1
  -3  13  -2 796.208 70.0668   5
  -3  13  -3 1462.09 95.7905   5
   3 -13   3 1547.50 67.6328   6
  -3  13  -4 419.663 54.6724   5
   3 -13   4 408.291 36.4854   6
  -3  13  -5 405.404 53.5197   5
   3 -13   5 437.396 40.7615   6
  -3  13  -6 679.556 71.4940   5
  -3 -13  -6 818.394 48.0079   3
   3 -13   6 843.951 53.9278   6
  -3  13  -7 331.751 54.1205   5
  -3 -13  -7 381.571 35.5916   3
   3 -13   7 312.816 35.8305   6
  -3  13  -8 1236.52 95.6419   5
   3 -13   8 1157.80 65.7493   6
  -3 -13  -8 1154.46 63.2970   3
  -3 -13  -9 2.37427 17.4610   3
  -3  13  -9-14.8602 26.8786   5
   3 -13   9 54.3702 28.3561   6
  -3  13 -10 517.159 66.6294   5
  -3 -13 -10 582.672 52.1227   3
   3 -13  10 582.850 58.4626   6
  -3  13 -11 364.546 57.9397   5
  -3 -13 -11 344.031 43.0393   3
   3 -13  11 209.049 36.6593   6
  -3  13 -12 408.859 62.4920   5
  -3 -13 -12 399.133 47.9384   3
  -3 -13 -13 149.743 34.5608   3
  -3  13 -13 135.072 43.8682   5
  -3 -13 -14 228.272 41.2775   3
  -3  13 -14 234.246 55.0924   5
  -3 -13 -15 47.2131 32.1795   3
  -3 -13 -16 104.992 37.5528   3
  -3 -13 -17-47.2857 30.7730   3
  -3 -13 -18 95.5218 38.8675   3
  -3 -14  18 36.7106 48.8085   6
  -3 -14  17 7.09218 42.5969   6
  -3 -14  16-142.768 57.9907   6
  -3 -14  15-62.9292 45.0083   6
  -3 -14  14-51.0610 36.9850   6
  -3 -14  13 64.2828 40.3154   6
  -3 -14  12 59.3728 38.6727   6
  -3 -14  11 23.4352 30.4006   6
  -3 -14  10 23.8311 26.1031   6
  -3 -14   9 818.979 68.9362   6
  -3 -14   8 48.2567 29.7938   6
  -3 -14   7 17.2453 27.7717   6
  -3 -14   6 979.466 67.4333   6
  -3 -14   5 57.0873 23.2431   6
  -3  14   5 73.9803 23.3917   5
  -3 -14   4 212.746 33.9652   6
  -3  14   4 248.968 39.5493   5
  -3  14   3 748.839 65.6838   5
  -3  14   2 6331.38 181.130   5
  -3 -14   2 6322.09 121.895   1
  -3  14   2 5930.90 119.620   1
  -3  14   2 6374.77 147.831   3
  -3  14   1 1773.15 68.1421   1
  -3  14   1 1802.21 99.6922   5
  -3  14   1 1747.34 75.8668   3
  -3  14   0 1151.19 83.3427   5
  -3  14   0 1211.87 57.9455   1
  -3  14  -1 587.747 61.0884   5
  -3  14  -2 27.9083 25.7222   5
  -3  14  -3 56.0990 28.5524   5
   3 -14   3-9.00539 19.5877   6
  -3  14  -4 40.6667 26.4234   5
   3 -14   4-6.47625 20.1776   6
  -3  14  -5 27.0405 27.6733   5
   3 -14   5 18.4873 19.0880   6
  -3  14  -6-9.34526 29.2814   5
   3 -14   6 22.4214 22.1451   6
  -3  14  -7 190.607 42.8393   5
   3 -14   7 228.648 36.6384   6
  -3 -14  -8 2.01158 16.9062   3
  -3  14  -8-34.8458 34.8011   5
   3 -14   8-26.4708 24.7984   6
  -3  14  -9 20.2009 29.3730   5
  -3 -14  -9 45.2226 23.0011   3
   3 -14   9 8.94991 26.5258   6
  -3 -14 -10 16.2490 20.4599   3
  -3  14 -10-55.6045 41.0832   5
  -3 -14 -11 189.198 36.0115   3
  -3  14 -11 180.492 44.5813   5
  -3 -14 -12 5.63758 24.8650   3
  -3  14 -12 17.5239 31.7440   5
  -3 -14 -13 13.8759 25.3368   3
  -3  14 -13 0.86286 37.2576   5
  -3 -14 -14 4.67632 27.1645   3
  -3  14 -14-57.4816 40.5749   5
  -3 -14 -15 90.7805 35.0502   3
  -3  14 -15 11.4572 37.5359   5
  -3 -14 -16 179.723 39.9566   3
  -3 -14 -17 13.7026 35.1280   3
  -3 -14 -18 68.6138 39.8654   3
  -3 -15  17-31.7462 50.9503   6
  -3 -15  16-68.2210 58.6789   6
  -3 -15  15-79.4674 46.8012   6
  -3 -15  14 366.261 64.5140   6
  -3 -15  13 301.731 57.8820   6
  -3 -15  12 44.6223 34.3415   6
  -3 -15  11 110.134 38.3620   6
  -3 -15  10 300.041 48.2214   6
  -3 -15   9 140.917 36.9821   6
  -3 -15   8 103.885 34.6846   6
  -3 -15   7 68.5321 31.2451   6
  -3 -15   6 193.712 37.4802   6
  -3  15   5 691.911 63.6914   5
  -3 -15   5 749.565 60.6741   6
  -3  15   4 860.618 71.8421   5
  -3 -15   4 957.612 66.7501   6
  -3  15   3 617.909 58.6655   5
  -3  15   2 2195.12 113.885   5
  -3  15   1 755.633 68.2232   5
  -3  15   0 829.375 73.5438   5
  -3  15  -1 9.56586 24.1780   5
  -3  15  -2 1841.77 110.766   5
  -3  15  -3 90.7636 32.9949   5
   3 -15   3 83.2165 25.1278   6
  -3  15  -4 921.356 82.7643   5
   3 -15   4 926.178 58.9386   6
  -3  15  -5 25.7231 27.7880   5
   3 -15   5-18.9228 23.2617   6
  -3  15  -6 696.144 76.8461   5
   3 -15   6 636.149 51.3816   6
  -3  15  -7 123.350 38.2033   5
   3 -15   7 115.805 29.9892   6
  -3  15  -8 539.331 73.6628   5
   3 -15   8 473.612 47.4445   6
  -3  15  -9 389.125 59.7787   5
   3 -15   9 371.295 45.0645   6
  -3  15 -10-29.8592 43.4974   5
  -3 -15 -11 0.44625 23.6609   3
  -3  15 -11-59.0570 45.4535   5
  -3 -15 -12 160.579 37.0917   3
  -3  15 -12 212.778 54.6858   5
  -3 -15 -13 36.1989 25.3842   3
  -3  15 -13 16.0844 39.4442   5
  -3 -15 -14 66.2384 30.7398   3
  -3  15 -14-46.1729 44.1072   5
  -3 -15 -15 151.640 39.9625   3
  -3  15 -15 166.146 53.5434   5
  -3 -15 -16-7.35354 35.9724   3
  -3 -15 -17 19.8352 35.4622   3
  -3 -16  17-29.3625 56.0316   6
  -3 -16  16-43.0231 53.5704   6
  -3 -16  15-156.540 55.8889   6
  -3 -16  14 199.189 57.3845   6
  -3 -16  13 112.927 49.0335   6
  -3 -16  12-7.19272 33.5085   6
  -3 -16  11 7.42033 30.6652   6
  -3 -16  10-59.6994 37.0928   6
  -3 -16   9 147.535 39.9187   6
  -3 -16   8 40.8160 31.3320   6
  -3 -16   7 10.3967 26.7501   6
  -3 -16   6 2356.81 108.568   6
  -3 -16   5 40.3442 26.4208   6
  -3  16   4 185.895 38.1357   5
  -3 -16   4 174.245 34.9094   6
  -3  16   3 686.858 64.7940   5
  -3  16   2 1004.44 80.0001   5
  -3  16   1 653.645 66.4347   5
  -3  16   0 187.371 41.4447   5
  -3  16  -1 949.227 82.8164   5
  -3  16  -2-22.2787 27.5014   5
  -3  16  -3 401.823 59.0733   5
   3 -16   3 298.063 38.5297   6
   3 -16   4 1065.70 64.9599   6
  -3  16  -4 1117.02 93.4178   5
  -3  16  -5 624.763 72.1790   5
   3 -16   5 600.515 51.7998   6
  -3  16  -6 14.5191 31.2644   5
   3 -16   6 24.3151 21.5979   6
  -3  16  -7 319.268 56.7831   5
   3 -16   7 339.521 43.5821   6
  -3  16  -8 122.170 45.1656   5
  -3  16  -9 121.064 43.5740   5
  -3  16 -10 375.261 66.3434   5
  -3  16 -11 48.3399 39.0682   5
  -3  16 -12 118.500 47.6782   5
  -3  16 -13-4.97236 42.5488   5
  -3 -16 -14 78.9074 33.7236   3
  -3  16 -14 47.5361 41.1395   5
  -3  16 -15 76.6804 50.2478   5
  -3 -16 -15 67.5388 35.2963   3
  -3 -16 -16 82.2784 39.4964   3
  -3 -16 -17 8.05027 35.7843   3
  -3 -17  16 27.2565 45.8672   6
  -3 -17  15 53.6725 42.9872   6
  -3 -17  14 174.244 54.2686   6
  -3 -17  13 64.5054 42.6775   6
  -3 -17  12 70.6378 40.4573   6
  -3 -17  11-13.4784 32.0396   6
  -3 -17  10-6.12714 35.3380   6
  -3 -17   9 81.4779 36.4834   6
  -3 -17   8 13.5702 29.2519   6
  -3 -17   7 72.3583 29.5369   6
  -3 -17   6 114.220 34.2236   6
  -3 -17   5 229.870 41.9562   6
  -3 -17   4-25.8046 30.8640   6
  -3  17   4 6.13665 25.4194   5
  -3  17   3 175.275 40.2514   5
  -3  17   2-15.8757 27.5085   5
  -3  17   1 1218.05 91.2374   5
  -3  17   0 39.1962 28.2875   5
  -3  17  -1 39.2316 35.2067   5
  -3  17  -2 562.686 66.1133   5
  -3  17  -3 342.027 57.4520   5
   3 -17   3 344.139 41.4696   6
  -3  17  -4 356.628 58.9695   5
   3 -17   4 379.665 43.9871   6
   3 -17   5 292.792 38.9692   6
  -3  17  -5 348.864 58.5340   5
  -3  17  -6 54.5837 31.9421   5
   3 -17   6 113.048 31.0602   6
  -3  17  -7 219.069 53.2555   5
  -3  17  -8 188.449 49.6011   5
  -3  17  -9-23.4770 36.8982   5
  -3  17 -10-4.76526 38.1046   5
  -3  17 -11-73.8903 53.0398   5
  -3  17 -12 106.769 49.1355   5
  -3  17 -13-16.0567 54.5322   5
  -3  17 -14 239.310 64.2336   5
  -3  17 -15 40.6919 51.5421   5
  -3 -18  15 132.137 48.4868   6
  -3 -18  14 77.5474 61.8572   6
  -3 -18  13 61.5170 46.5875   6
  -3 -18  12 170.255 48.5787   6
  -3 -18  11-1.67567 34.8432   6
  -3 -18  10 34.2388 32.5492   6
  -3 -18   9 273.095 50.4526   6
  -3 -18   8-9.41723 28.9827   6
  -3 -18   7-23.2346 29.7336   6
  -3 -18   6 3.45008 29.2079   6
  -3 -18   5 361.104 50.6483   6
  -3 -18   4 142.052 38.8856   6
  -3  18   4 175.073 39.9269   5
  -3  18   3 14.9089 26.8589   5
  -3  18   2 2749.77 141.100   5
  -3  18   1-12.3937 32.6319   5
  -3  18   0 6.73672 29.9563   5
  -3  18  -1 189.523 47.7633   5
  -3  18  -2 65.2310 29.5860   5
   3 -18   3 67.9846 24.1491   6
  -3  18  -3 93.2842 37.6614   5
  -3  18  -4 29.8785 30.5533   5
   3 -18   4 79.0611 27.1518   6
  -3  18  -5 187.576 46.3785   5
  -3  18  -6 79.2482 41.6096   5
  -3  18  -7 879.768 93.3047   5
  -3  18  -8 17.1590 36.3049   5
  -3  18  -9 307.240 66.4598   5
  -3  18 -10 6.59195 37.1925   5
  -3  18 -11 113.468 50.0130   5
  -3  18 -12 139.390 60.2811   5
  -3  18 -13 5.81724 44.4122   5
  -3  18 -14-7.38117 43.7474   5
  -3  18 -15 109.239 44.9314   5
  -3  18 -16 7.57948 49.2034   5
  -3 -19  14 92.4675 54.0135   6
  -3 -19  13 159.404 57.1364   6
  -3 -19  12 78.0022 44.8720   6
  -3 -19  11 79.5384 41.0869   6
  -3 -19  10 49.7510 39.3351   6
  -3 -19   9 199.038 49.9087   6
  -3 -19   8 22.0053 32.2087   6
  -3 -19   7 195.765 45.7600   6
  -3 -19   6 142.242 39.0417   6
  -3 -19   5 768.378 71.0266   6
  -3 -19   4 556.357 61.2162   6
  -3  19   3 120.844 39.9789   5
  -3 -19   3 112.208 38.8724   6
  -3  19   2 84.1351 38.9262   5
  -3  19   1 508.952 68.0746   5
  -3  19   0 420.265 64.4817   5
  -3  19  -1 181.050 47.6708   5
  -3  19  -2 78.7117 33.3189   5
   3 -19   3 3.39435 24.8374   6
  -3  19  -3-11.3555 35.7407   5
  -3  19  -4 343.198 61.9811   5
  -3  19  -5-18.5605 45.6382   5
  -3  19  -6 404.697 72.9596   5
  -3  19  -7 32.3172 37.1504   5
  -3  19  -8-8.24541 41.6323   5
  -3  19  -9 72.5553 41.0496   5
  -3  19 -10-3.26514 42.6039   5
  -3  19 -11 76.1902 44.0384   5
  -3  19 -12-12.9903 41.3629   5
  -3  19 -13-6.25939 48.7410   5
  -3  19 -14 39.6385 45.7653   5
  -3  19 -15-25.6293 52.2503   5
  -3 -20  13 89.1910 49.7991   6
  -3 -20  12-16.8092 39.5524   6
  -3 -20  11 82.7263 42.6600   6
  -3 -20  10 35.2108 40.7298   6
  -3 -20   9-1.94666 38.4785   6
  -3 -20   8 8.17001 32.2830   6
  -3 -20   7 95.6322 37.6730   6
  -3 -20   6 200.739 47.8021   6
  -3 -20   5-23.9589 34.3541   6
  -3 -20   4 11.7416 33.6334   6
  -3 -20   3 91.5418 33.2776   6
  -3  20   3 94.0368 39.8711   5
  -3  20   2 58.0098 35.1831   5
  -3  20   1 829.018 90.2211   5
  -3  20   0 453.026 65.8933   5
  -3  20  -1 781.474 88.4816   5
  -3  20  -2 394.347 68.7077   5
  -3  20  -3 631.178 80.9648   5
  -3  20  -4-28.2055 44.6440   5
  -3  20  -5 401.316 69.9325   5
  -3  20  -6 142.489 46.8164   5
  -3  20  -7 35.4411 44.8143   5
  -3  20  -8-19.8457 39.0382   5
  -3  20  -9 326.804 71.1986   5
  -3  20 -10 69.8381 46.8282   5
  -3  20 -11 235.499 67.6171   5
  -3  20 -12-92.8902 60.0182   5
  -3  20 -13-6.05174 54.6884   5
  -3 -21  12 86.5133 51.6802   6
  -3 -21  11-17.4617 44.7330   6
  -3 -21  10 176.290 70.4155   6
  -3 -21   9 524.837 69.6146   6
  -3 -21   8-12.9565 32.5467   6
  -3 -21   7 424.466 62.6429   6
  -3 -21   6 15.7309 35.2645   6
  -3 -21   5 50.7693 36.1151   6
  -3 -21   4 51.9464 35.1254   6
  -3 -21   3 53.4843 38.1792   6
  -3  21   3 166.271 47.8762   5
  -3  21   2 53.9619 38.3437   5
  -3  21   1 96.6257 44.4607   5
  -3  21   0 18.9795 38.6203   5
  -3  21  -1 180.606 55.5833   5
  -3  21  -2 116.784 53.5635   5
  -3  21  -3 340.634 69.1944   5
  -3  21  -4 87.4249 44.8456   5
  -3  21  -5 96.1755 44.4928   5
  -3  21  -6 204.282 59.8214   5
  -3  21  -7 3.94470 45.4324   5
  -3  21  -8 16.2021 47.6605   5
  -3  21  -9 86.9426 54.1001   5
  -3  21 -10 136.059 57.9443   5
  -3  21 -11 12.4013 49.7573   5
  -3 -22  11 164.674 56.6702   6
  -3 -22  10 5.65224 37.8750   6
  -3 -22   9-21.9833 39.0278   6
  -3 -22   8 26.7991 39.5958   6
  -3 -22   7-25.8429 35.6536   6
  -3 -22   6 162.675 48.2283   6
  -3 -22   5 54.5270 39.0484   6
  -3 -22   4 143.152 51.0555   6
  -3 -22   3-84.9993 49.1875   6
  -3  22   2 197.122 49.2583   5
  -3  22   1 276.902 60.6699   5
  -3  22   0 174.712 57.1442   5
  -3  22  -1-24.7482 41.9834   5
  -3  22  -2 88.4555 42.8745   5
  -3  22  -3 201.182 57.9057   5
  -3  22  -4 36.5459 44.8387   5
  -3  22  -5 223.450 67.5415   5
  -3  22  -6 55.1370 51.1624   5
  -3  22  -7 148.372 57.8126   5
  -3  22  -8 12.0966 46.8994   5
  -3  22  -9 127.054 47.4848   5
  -3  22 -10-8.41027 44.0629   5
  -3 -23   9-43.7802 40.4641   6
  -3 -23   8 19.0073 38.8169   6
  -3 -23   7-37.1155 44.5812   6
  -3 -23   6 14.2026 37.5504   6
  -3 -23   5 445.561 66.8105   6
  -3 -23   4 57.8166 41.0196   6
  -3 -23   3 113.578 45.2315   6
  -3  23   2 148.103 47.1689   5
  -3  23   1 114.111 43.1464   5
  -3  23   0 46.5479 37.2853   5
  -3  23  -1 258.720 64.0690   5
  -3  23  -2 32.5026 38.5028   5
  -3  23  -3 17.4553 46.7828   5
  -3  23  -4 491.820 84.9037   5
  -3  23  -5 14.3789 42.7587   5
  -3  23  -6-61.2771 46.2902   5
  -3  23  -7-81.2883 60.3795   5
  -3  23  -8 36.9986 46.7117   5
  -3 -24   7 33.2548 46.6422   6
  -3 -24   6-17.2606 45.2936   6
  -3 -24   5-28.5816 45.8296   6
  -3 -24   4-40.7920 46.8472   6
  -3 -24   3-46.3776 44.1294   6
  -3 -24   2 52.1293 45.9367   6
  -3  24   1 195.311 60.1144   5
  -3  24   0 133.937 60.1262   5
  -3  24  -1-56.6191 47.9014   5
  -3  24  -2 173.464 56.5063   5
  -3  24  -3-43.0099 49.8888   5
  -3  24  -4 163.707 65.9622   5
  -3  24  -5-37.7747 47.0180   5
  -3  24  -6 25.3990 52.2301   5
  -3 -25   3-55.7604 56.4545   6
  -3 -25   2-83.0702 59.5338   6
  -3  25   1 32.0289 50.6992   5
  -3  25   0 143.335 52.1766   5
  -3  25  -1-21.9326 47.6198   5
  -3  25  -2 288.133 64.2680   5
  -3  25  -3 128.957 52.4329   5
  -3  26   1 19.9300 51.8048   5
  -3  26   0 173.004 63.7939   5
  -4   0  21-61.6866 45.2854   6
  -4   0  20 21.8078 36.6827   6
  -4   0  19-86.1339 43.9710   6
  -4   0  18-18.8681 34.1280   6
  -4   0  17 16.5287 31.8816   6
  -4   0  16 174.479 38.0801   6
  -4   0  15 32.1590 25.4903   4
  -4   0  15-1.73714 27.0922   6
  -4   0  14 240.654 38.6358   4
  -4   0  14 225.459 38.6651   6
  -4   0  13 22.1165 22.6875   6
  -4   0  13 15.6485 19.0337   4
  -4   0  12 1071.18 65.2161   4
  -4   0  12 997.566 64.6156   6
  -4   0  11-16.1705 18.6961   4
  -4   0  11 1.15011 18.1943   6
  -4   0  10 897.650 60.9716   2
  -4   0  10 833.449 52.4234   4
  -4   0  10 774.889 50.9755   6
  -4   0   9 0.62390 14.6302   4
  -4   0   9-0.38157 15.2933   6
  -4   0   9-18.3161 17.7592   2
  -4   0   8 4510.88 103.453   6
  -4   0   8 4480.89 121.003   2
  -4   0   8 4497.75 109.729   4
   4   0  -7-17.5289 16.1718   2
  -4   0   7 0.86386 11.3070   6
  -4   0   6 68.2731 25.8114   3
  -4   0   6 46.4375 14.0489   6
   4   0  -6 37.9594 16.4361   2
   4   0  -5-0.83945 11.6117   2
  -4   0   5-2.08118 11.3956   3
  -4   0   5-5.44939 9.79174   6
  -4   0   4 3718.99 88.1645   3
   4   0  -4 3773.16 93.6875   2
  -4   0   4 3710.84 69.9528   6
  -4   0   3-5.22622 11.0623   3
  -4   0   3-1.10441 9.30730   6
  -4   0   2 2140.25 64.4109   3
  -4   0   2 2472.33 44.9253   6
  -4   0   1 28.1033 12.2723   3
  -4   0   1 6.46191 5.65137   6
  -4   0   0 29781.6 212.019   3
  -4   0  -1-2.03076 9.51238   3
  -4   0  -2 136.212 16.5724   3
  -4   0  -3 3.56982 8.39233   3
  -4   0  -4 1643.10 56.3681   3
  -4   0  -5-9.82835 11.3128   3
  -4   0  -6 1633.02 54.3063   1
  -4   0  -6 1652.49 63.0090   3
  -4   0  -7-7.84888 14.0722   3
  -4   0  -7 0.92418 10.1021   1
  -4   0  -8 524.203 41.5775   3
  -4   0  -8 624.351 36.6510   1
  -4   0  -9 3.42904 12.7619   1
  -4   0  -9 3.78256 13.6998   3
  -4   0 -10 288.029 34.4644   3
  -4   0 -10 236.424 26.7940   1
  -4   0 -11-12.1860 19.7075   3
  -4   0 -11 28.8484 16.4750   1
  -4   0 -12 623.373 54.0462   3
  -4   0 -13-11.2665 22.0083   3
  -4   0 -14 639.905 59.1557   3
  -4   0 -15-5.84694 25.1273   3
  -4   0 -16 26.2860 27.2549   3
  -4   0 -17-23.2400 31.1791   3
  -4   0 -18-11.0277 30.8972   3
  -4   0 -19-13.9451 31.0300   3
  -4   0 -20 6.80907 32.0332   3
  -4   0 -21-6.83697 37.5258   3
  -4  -1  21 14.5754 40.5279   6
  -4   1  21 43.7860 45.0625   6
  -4  -1  20 70.1113 41.7279   6
  -4   1  20 28.2677 39.3049   6
  -4   1  19 61.2397 39.1923   6
  -4  -1  19 133.249 41.4537   6
  -4  -1  18 12.5592 34.3467   6
  -4   1  18 28.8535 34.5110   6
  -4  -1  17 55.8216 32.9796   6
  -4   1  17 45.0698 30.6698   6
  -4   1  16-9.92615 28.6599   6
  -4  -1  16 35.7161 27.0781   4
  -4  -1  16 50.1865 26.9706   6
  -4   1  15-11.4373 27.6757   6
  -4  -1  15 10.0247 26.7616   6
  -4  -1  15 14.8161 22.9582   4
  -4  -1  14 175.114 36.3629   6
  -4   1  14 194.330 38.0274   4
  -4  -1  14 165.986 32.9597   4
  -4   1  14 171.646 36.1103   6
  -4  -1  13 174.985 33.2655   6
  -4   1  13 215.188 35.5614   4
  -4  -1  13 184.200 33.3178   4
  -4   1  13 191.103 33.8127   6
  -4   1  12 15.1300 22.0670   6
  -4   1  12 23.2974 22.0751   4
  -4  -1  12 60.4097 24.2335   4
  -4  -1  12 41.5385 23.6224   6
  -4   1  11 721.388 52.6091   4
  -4  -1  11 697.660 51.2455   4
  -4   1  11 662.269 49.7297   6
  -4  -1  11 615.263 48.7268   6
  -4   1  11 712.888 55.2100   2
  -4  -1  10 9.18361 16.2177   4
  -4   1  10 21.1440 18.0043   4
  -4   1  10 12.1765 17.9707   6
  -4  -1  10 26.0054 16.8574   6
  -4  -1  10 14.3341 16.6509   2
  -4   1  10 6.43018 15.4754   2
  -4  -1   9 1645.56 68.0093   6
  -4   1   9 1656.78 71.0632   4
  -4  -1   9 1686.07 70.8299   4
  -4  -1   9 1672.46 79.8438   2
  -4   1   9 1707.42 76.9246   2
  -4   1   9 1650.63 68.9433   6
  -4   1   8 1404.43 60.7840   6
  -4   1   8 1487.51 63.9657   4
  -4  -1   8 1473.05 72.7857   2
  -4  -1   8 1413.19 59.8143   6
   4  -1  -8 1470.62 69.2747   2
   4   1  -7 182.868 27.0528   2
  -4  -1   7 229.245 24.9076   6
  -4   1   7 209.861 24.1539   6
  -4   1   7 182.237 23.9152   4
  -4  -1   7 153.281 25.8112   2
   4  -1  -7 165.838 24.5612   2
   4   1  -6 1120.50 57.7672   2
   4  -1  -6 1124.12 55.6711   2
  -4  -1   6 1134.36 53.9817   3
  -4   1   6 1089.85 55.8608   3
  -4  -1   6 1102.96 56.8998   2
  -4   1   6 1059.40 45.6025   6
  -4  -1   6 1078.29 46.5958   6
  -4  -1   5 3194.53 71.9323   6
   4   1  -5 3272.72 92.2027   2
  -4  -1   5 3128.61 84.1418   3
   4  -1  -5 3039.16 86.2099   2
  -4   1   5 3256.84 89.3268   3
  -4   1   5 3209.43 70.1487   6
  -4   1   4 6156.06 87.0096   6
   4   1  -4 6151.56 120.363   2
  -4   1   4 6415.45 121.104   3
  -4  -1   4 6131.02 111.327   3
  -4  -1   4 6041.24 91.7168   6
  -4   1   3 2756.69 76.8264   3
  -4   1   3 2750.16 52.2356   6
   4   1  -3 2699.88 76.3684   2
  -4  -1   3 2720.31 56.1279   6
  -4  -1   3 2701.97 70.9691   3
  -4  -1   2 12839.5 148.795   3
  -4   1   2 13064.2 96.7910   6
  -4   1   2 13146.1 159.236   3
  -4  -1   2 12672.8 109.009   6
  -4  -1   1 1673.30 51.7152   3
  -4   1   1 1673.64 56.3652   3
  -4  -1   1 1707.07 36.9750   6
  -4   1   0 21492.5 184.282   3
  -4  -1   0 21414.1 175.269   3
  -4   1  -1 1308.50 46.5669   3
  -4  -1  -1 1282.30 43.7869   3
  -4   1  -2 693.353 35.0269   3
  -4  -1  -2 691.245 33.7485   3
  -4  -1  -3 3890.38 81.0293   3
  -4   1  -3 3870.63 82.4623   3
  -4   1  -4 2630.47 70.7015   3
  -4  -1  -4 2621.87 70.7660   3
  -4  -1  -5 1467.93 55.8247   3
  -4   1  -5 1330.12 53.8316   3
  -4  -1  -6 804.364 36.9015   1
  -4   1  -6 838.440 40.7616   1
  -4   1  -6 772.782 44.7540   3
  -4  -1  -6 844.123 45.2463   3
   4  -1   7 464.293 33.2682   6
  -4  -1  -7 495.858 30.4827   1
  -4   1  -7 433.090 30.9586   1
  -4  -1  -7 431.883 36.5179   3
  -4   1  -7 465.743 36.4291   3
  -4   1  -8 7641.52 128.742   1
   4  -1   8 7687.25 137.458   6
  -4  -1  -8 7629.52 118.298   1
  -4  -1  -8 7534.18 148.611   3
  -4   1  -8 7770.29 149.253   3
  -4  -1  -9 6.30155 14.8577   3
  -4  -1  -9 11.1302 10.9087   1
  -4   1  -9 1.66473 11.6781   1
  -4   1  -9 2.27975 14.4189   3
   4  -1   9-2.32213 16.9049   6
  -4   1 -10 2628.38 96.3114   3
  -4   1 -10 2594.95 81.0617   1
  -4  -1 -10 2609.31 95.8969   3
   4  -1  10 2508.61 90.8374   6
  -4  -1 -10 2542.15 75.2681   1
   4  -1  11 40.0723 20.7429   6
  -4  -1 -11 20.0740 18.0198   3
  -4   1 -11 43.4875 19.6318   3
  -4  -1 -11 28.8924 14.6503   1
  -4   1 -12 642.471 53.4403   3
  -4  -1 -12 650.766 53.5238   3
   4  -1  12 571.864 51.4407   6
  -4   1 -13 618.128 56.4303   3
  -4  -1 -13 687.622 57.3857   3
  -4   1 -14 308.771 44.2381   3
  -4  -1 -14 261.145 40.7029   3
  -4   1 -15-0.36077 22.1540   3
  -4  -1 -15 3.85963 23.7929   3
  -4   1 -16 62.1250 29.6850   3
  -4  -1 -16 15.8651 24.4124   3
  -4  -1 -17 122.362 38.4114   3
  -4   1 -17 117.588 36.7858   3
  -4   1 -18 109.774 36.4857   3
  -4  -1 -18 37.5586 33.2140   3
  -4   1 -19 164.091 45.8023   3
  -4  -1 -19 130.369 40.8554   3
  -4   1 -20-0.79918 34.0029   3
  -4  -1 -20-7.97423 34.1913   3
  -4   1 -21-38.2253 39.7715   3
  -4  -2  21 51.1984 40.0539   6
  -4   2  20-26.9537 46.5978   6
  -4  -2  20 7.77551 37.4211   6
  -4   2  19-57.3913 44.8179   6
  -4  -2  19-3.73296 34.4365   6
  -4  -2  18-39.8774 32.7042   6
  -4   2  18-28.5636 38.8307   6
  -4   2  17 67.6972 33.9847   6
  -4  -2  17 13.6075 30.6347   6
  -4   2  16 120.213 35.2984   6
  -4  -2  16 129.094 34.4790   4
  -4  -2  16 105.735 37.2551   6
  -4  -2  15 24.8403 30.1997   6
  -4  -2  15 27.6423 24.0616   4
  -4   2  15 0.21226 27.2584   6
  -4  -2  14-11.6044 20.1449   4
  -4   2  14-7.65485 25.5968   6
  -4  -2  14-16.6208 25.6073   6
  -4   2  13 941.629 67.0843   6
  -4  -2  13 1036.64 67.2584   4
  -4   2  13 1057.94 69.7380   4
  -4  -2  13 870.769 66.0230   6
  -4  -2  12 280.923 38.1864   6
  -4   2  12 356.493 42.3226   6
  -4   2  12 348.657 41.1004   4
  -4  -2  12 305.839 38.9000   4
  -4   2  11 158.683 30.3658   6
  -4  -2  11 191.022 29.7826   4
  -4  -2  11 164.248 28.7257   6
  -4   2  11 201.791 30.4241   4
  -4   2  10 256.342 33.9050   6
  -4  -2  10 242.572 31.2291   4
  -4   2  10 176.697 28.5668   4
  -4  -2  10 200.253 28.7745   6
  -4   2   9 69.1134 19.9072   6
  -4   2   9 63.2958 19.9324   4
  -4  -2   9 44.3502 16.8337   6
  -4  -2   9 44.3562 19.4576   2
  -4  -2   8 2985.41 86.6990   6
   4  -2  -8 2989.88 96.3550   2
  -4   2   8 3065.06 91.5940   4
  -4  -2   8 2977.03 103.460   2
  -4   2   8 2914.14 86.2720   6
  -4  -2   7 360.136 29.7375   6
  -4   2   7 424.668 32.8869   6
   4  -2  -7 455.256 37.4201   2
  -4   2   7 417.463 33.4767   4
  -4  -2   7 408.928 38.5219   2
   4   2  -6 1937.47 78.1514   2
  -4  -2   6 2022.73 68.8064   3
  -4   2   6 1971.22 66.8652   4
   4  -2  -6 1996.97 71.6815   2
  -4  -2   6 1936.46 62.1061   6
  -4   2   6 1951.91 77.6746   3
  -4   2   6 2041.03 62.4300   6
  -4  -2   6 1954.49 76.9968   2
   4   2  -5 425.109 35.8044   2
  -4  -2   5 443.980 31.0572   6
  -4   2   5 456.716 32.2360   4
  -4  -2   5 461.673 32.3188   3
  -4   2   5 443.976 28.5283   6
   4  -2  -5 473.443 34.4085   2
  -4   2   5 423.879 36.2159   3
  -4  -2   5 462.432 37.4894   2
   4   2  -4 8367.36 143.541   2
  -4   2   4 8519.33 141.012   3
  -4  -2   4 8410.21 111.272   6
  -4   2   4 8558.60 106.901   6
  -4  -2   4 8090.86 123.466   3
  -4  -2   3 1652.41 54.4553   3
  -4   2   3 1648.59 42.1774   6
  -4  -2   3 1574.08 45.1310   6
  -4   2   3 1673.55 61.9349   3
   4   2  -3 1501.19 58.4642   2
  -4   2   2 69.5431 16.1518   3
  -4  -2   2 46.5670 11.7919   3
  -4   2   2 91.0543 9.59859   6
   4   2  -2 92.6740 17.1303   2
  -4  -2   2 67.7322 11.7289   6
  -4  -2   1 45.1408 8.92444   6
  -4  -2   1 59.0652 12.0158   3
  -4   2   1 63.5654 15.2587   3
  -4  -2   0 18.9740 8.65257   3
  -4   2   0 20.4127 10.9569   3
  -4  -2  -1 1189.11 41.7232   3
  -4   2  -1 1224.56 45.5224   3
  -4   2  -2 252.807 22.4532   3
  -4  -2  -2 269.987 21.5598   3
  -4   2  -3 1526.46 53.0150   3
  -4  -2  -3 1533.46 51.1902   3
  -4  -2  -4 1676.16 56.5717   3
   4  -2   4 1828.29 42.1879   6
  -4   2  -4 1691.20 58.6468   3
  -4   2  -5 4753.35 95.6355   1
  -4   2  -5 4685.91 101.015   3
   4  -2   5 4600.11 76.4935   6
  -4  -2  -5 4678.97 98.8167   3
  -4  -2  -6 702.503 32.9952   1
   4  -2   6 845.784 37.5093   6
  -4   2  -6 666.141 38.1852   1
  -4   2  -6 721.126 43.0794   3
  -4  -2  -6 794.731 44.2498   3
  -4  -2  -7-2.61039 14.1290   3
  -4  -2  -7 8.52325 9.08409   1
  -4   2  -7 12.9909 13.6152   3
  -4   2  -7 4.24405 10.7439   1
   4  -2   7 34.0650 12.8717   6
  -4  -2  -8 862.140 52.2313   3
   4  -2   8 993.885 48.2611   6
  -4   2  -8 805.811 45.1648   1
  -4  -2  -8 856.999 38.6894   1
  -4   2  -8 931.320 52.0014   3
  -4  -2  -9 773.467 51.9596   3
  -4  -2  -9 718.841 37.2379   1
   4  -2   9 760.579 46.1119   6
  -4   2  -9 753.487 44.4342   1
  -4   2  -9 856.913 52.1649   3
  -4   2 -10 16.2567 15.3610   1
   4  -2  10 18.1917 17.6519   6
  -4   2 -10 5.67289 15.3827   3
  -4  -2 -10 4.04562 14.7868   3
  -4  -2 -10 4.05998 11.0353   1
  -4   2 -11 92.0702 23.6830   3
   4  -2  11 80.2078 22.8732   6
  -4  -2 -11 62.4342 21.1078   3
   4  -2  12 140.002 29.1469   6
  -4   2 -12 195.852 32.3695   3
  -4  -2 -12 198.463 31.5122   3
   4  -2  13 45.3125 25.3834   6
  -4  -2 -13 58.3254 24.6807   3
  -4   2 -13 28.2615 21.7645   3
   4  -2  14 31.3036 25.7448   6
  -4   2 -14 100.391 30.3739   3
  -4  -2 -14 49.9185 25.4337   3
  -4   2 -15 637.699 60.6919   3
  -4  -2 -15 630.446 59.9702   3
   4  -2  15 601.928 62.3007   6
  -4   2 -16-6.71300 26.8038   3
  -4  -2 -16 16.0589 24.8385   3
  -4  -2 -17 23.0717 25.6877   3
  -4   2 -17-9.06150 27.5350   3
  -4   2 -18 74.6128 36.6089   3
  -4  -2 -18 112.487 38.9310   3
  -4   2 -19 3.56738 32.1154   3
  -4  -2 -19 44.6992 36.8303   3
  -4   2 -20 0.29869 35.4064   3
  -4  -2 -20 20.6693 31.7136   3
  -4   2 -21 69.8773 42.2838   3
  -4  -3  21 50.0409 45.9381   6
  -4  -3  20 88.8941 46.1744   6
  -4  -3  19 16.1166 37.3229   6
  -4  -3  18-49.2398 40.3329   6
  -4   3  17 33.1727 31.3989   6
  -4  -3  17 88.1229 32.3186   4
  -4   3  16 2.95425 30.4011   6
  -4  -3  16 35.8459 27.0558   4
  -4  -3  16 18.3428 29.7158   6
  -4   3  15 183.498 38.2815   6
  -4  -3  15 214.616 38.2563   4
  -4  -3  15 147.264 36.7291   6
  -4  -3  14 398.950 46.2655   4
  -4  -3  14 377.518 49.8316   6
  -4   3  14 338.465 46.1924   6
  -4  -3  13 841.435 61.8746   6
  -4  -3  13 801.071 60.6966   4
  -4   3  13 770.495 61.6793   6
  -4   3  12 3.21881 21.2304   6
  -4  -3  12 22.9214 22.0497   6
  -4   3  12 7.27109 20.8489   4
  -4  -3  12 6.54307 19.3162   4
  -4   3  11 943.854 61.6008   6
  -4   3  11 1071.77 64.1609   4
  -4  -3  11 1076.37 62.4687   6
  -4  -3  11 1085.08 63.1634   4
  -4  -3  10 235.634 32.7338   6
  -4   3  10 283.781 34.4135   4
  -4  -3  10 330.760 35.3197   4
  -4   3  10 244.516 31.9083   6
  -4   3   9 3410.96 101.430   6
  -4   3   9 3581.72 106.319   4
  -4  -3   9 3745.24 124.394   2
   4  -3  -9 3549.33 110.840   2
  -4  -3   9 3527.36 101.627   6
  -4  -3   8 5214.25 115.396   6
   4  -3  -8 5370.57 127.483   2
  -4   3   8 5204.50 122.097   4
  -4  -3   8 5398.69 141.552   2
  -4   3   8 5243.74 116.138   6
  -4  -3   7 6218.53 119.509   6
  -4   3   7 6471.40 119.977   6
  -4   3   7 6067.58 124.650   4
   4  -3  -7 6282.23 131.659   2
  -4  -3   7 6452.47 147.691   2
  -4  -3   6 429.841 31.7521   3
  -4  -3   6 415.770 37.3820   2
  -4   3   6 383.290 29.5942   6
  -4   3   6 394.663 31.5857   4
   4  -3  -6 401.679 32.8454   2
  -4   3   6 429.093 38.1494   3
  -4  -3   6 480.206 35.4262   6
  -4  -3   5 285.925 24.8518   6
  -4   3   5 228.309 22.1726   6
   4   3  -5 211.334 26.6972   2
  -4  -3   5 194.136 21.6644   3
  -4   3   5 191.789 26.5577   3
  -4  -3   5 231.755 28.4588   2
  -4   3   5 216.775 23.6664   4
  -4   3   4 21.7310 13.6425   3
  -4  -3   4 29.5784 11.3536   3
   4   3  -4 25.5031 14.2856   2
  -4   3   4 16.6535 8.33890   6
  -4  -3   4 8.38481 10.9173   6
  -4   3   4 22.9698 11.3710   4
  -4  -3   4 32.7766 15.2805   2
  -4  -3   3 21.7314 9.74533   3
  -4   3   3 4.06009 8.88400   6
   4   3  -3 9.92131 12.2420   2
  -4  -3   3 23.3107 10.7822   6
  -4   3   3 17.6393 11.5397   3
  -4  -3   2 3649.42 69.1306   6
   4   3  -2 3583.30 87.0361   2
  -4   3   2 3570.63 88.6348   3
  -4  -3   2 3569.58 73.5925   3
  -4  -3   1 466.617 25.7868   3
   4   3  -1 479.375 31.4870   2
  -4   3   1 461.737 32.0881   3
  -4   3   0 719.827 37.1707   3
  -4  -3   0 693.092 31.0604   3
  -4   3  -1 6880.58 110.036   3
  -4  -3  -1 7191.49 97.6116   3
  -4   3  -2 5424.09 99.5887   3
  -4  -3  -2 5644.31 92.1018   3
  -4   3  -3 5883.60 103.796   3
  -4  -3  -3 5731.57 97.9723   3
   4  -3   4 2669.38 50.3767   6
  -4   3  -4 2906.96 76.1765   3
  -4  -3  -4 2716.45 74.1443   3
  -4   3  -5 1132.91 49.1287   1
   4  -3   5 1097.70 37.8539   6
  -4   3  -5 1063.26 49.2942   3
  -4  -3  -5 1168.32 51.2745   3
  -4  -3  -6 3534.90 92.6068   3
  -4   3  -6 3573.87 89.2415   1
   4  -3   6 3317.29 72.4496   6
  -4   3  -6 3551.07 91.2800   3
  -4   3  -7 78.1645 18.0653   3
  -4   3  -7 89.5178 18.4828   1
   4  -3   7 158.071 20.7495   6
  -4  -3  -7 73.4112 12.7250   1
  -4  -3  -7 113.184 20.9555   3
  -4  -3  -8-13.9763 15.5077   3
  -4   3  -8 22.4391 15.4442   3
  -4  -3  -8 10.8385 9.72518   1
   4  -3   8-4.07520 13.4756   6
  -4   3  -8 20.6625 14.7226   1
  -4  -3  -9 909.053 54.7929   3
  -4   3  -9 788.532 53.2168   3
   4  -3   9 728.058 45.2067   6
  -4   3  -9 889.283 50.0509   1
  -4  -3  -9 924.007 40.5131   1
  -4   3 -10 373.125 36.8819   3
  -4  -3 -10 341.471 38.8933   3
   4  -3  10 306.412 33.0068   6
   4  -3  11 44.6397 20.4578   6
  -4   3 -11-2.46607 17.8627   3
  -4  -3 -11 26.3564 18.8524   3
  -4   3 -12 120.793 27.4825   3
   4  -3  12 115.379 29.4067   6
  -4  -3 -12 92.9555 25.1406   3
  -4   3 -13 108.573 29.4710   3
   4  -3  13 63.8962 23.1905   6
  -4  -3 -13 109.518 28.7985   3
  -4  -3 -14 123.248 30.3415   3
   4  -3  14 79.3574 29.6761   6
  -4   3 -14 108.382 30.2038   3
   4  -3  15 343.892 47.0660   6
  -4   3 -15 291.658 45.2622   3
  -4  -3 -15 299.158 45.4986   3
   4  -3  16 4.46392 30.6712   6
  -4   3 -16-14.5305 25.8839   3
  -4  -3 -16 56.2971 30.2395   3
   4  -3  17 127.402 41.1117   6
  -4   3 -17 109.080 33.9411   3
  -4  -3 -17 89.2337 35.8473   3
   4  -3  18 5.26167 38.2117   6
  -4   3 -18-19.1582 30.8366   3
  -4  -3 -18-32.2354 32.6684   3
  -4  -3 -19 135.388 42.5294   3
  -4   3 -19 125.061 37.3273   3
  -4   3 -20-43.4607 37.8096   3
  -4  -3 -20 5.26980 32.4821   3
  -4   3 -21-73.9548 43.5122   3
  -4  -4  21 6.01716 40.1732   6
  -4  -4  20 20.4944 38.4213   6
  -4  -4  19 329.801 59.3865   6
  -4  -4  18-0.86980 28.0347   4
  -4  -4  18-51.1002 46.3842   6
  -4  -4  17 423.019 55.2647   4
  -4  -4  17 398.753 56.1287   6
  -4  -4  16 151.732 34.2537   4
  -4  -4  16 166.974 40.8894   6
  -4  -4  15 62.8195 26.1227   4
  -4  -4  15 40.2064 27.2515   6
  -4   4  14 301.840 46.9875   6
  -4  -4  14 278.262 42.6103   6
  -4  -4  14 287.461 39.8069   4
  -4   4  13 71.8649 25.0325   6
  -4  -4  13 98.7683 30.4558   6
  -4  -4  13 117.561 29.0672   4
  -4  -4  12 78.6381 23.6078   4
  -4   4  12 48.6398 25.6981   6
  -4  -4  12 105.031 29.5691   6
  -4  -4  11 45.0293 18.9310   4
  -4  -4  11 76.8713 24.3485   6
  -4   4  11 31.5352 21.8651   6
  -4  -4  10 44.7917 19.1456   6
  -4   4  10 37.6327 18.4000   6
  -4   4  10 46.1331 19.9131   4
  -4   4   9 82.1609 20.2360   4
   4  -4  -9 97.8297 21.7522   2
  -4  -4   9 24.9016 18.0526   6
  -4   4   9 78.9199 18.8738   6
  -4   4   8-6.85234 19.4239   6
  -4   4   8-11.1239 15.7595   4
   4  -4  -8 20.7623 14.4436   2
  -4  -4   8 31.5556 17.9103   2
   4  -4  -7 337.447 32.0616   2
  -4  -4   7 353.052 37.0154   2
  -4   4   7 308.353 29.8692   4
  -4   4   7 255.491 28.5753   6
  -4  -4   7 293.292 32.3708   6
   4  -4  -6 34.7407 14.6140   2
  -4  -4   6 40.5352 17.9777   6
  -4   4   6 27.7892 13.6970   4
  -4   4   6 27.5876 14.6948   3
  -4  -4   6 58.8111 19.4675   2
  -4  -4   5 5.61714 10.0500   3
  -4   4   5-3.59376 11.4624   4
  -4   4   5 18.2392 14.5637   3
  -4  -4   5 13.9583 11.9224   6
  -4  -4   5 7.35330 11.0573   2
   4   4  -4 475.406 37.4302   2
  -4   4   4 448.723 29.6289   4
  -4   4   4 411.003 35.0890   3
  -4  -4   4 477.714 37.4406   2
  -4  -4   4 442.708 27.2248   3
  -4  -4   4 450.661 30.0787   6
  -4  -4   3 1364.65 58.3393   2
   4   4  -3 1256.04 56.5717   2
  -4   4   3 1171.51 44.4449   4
  -4  -4   3 1283.58 46.5715   6
  -4   4   3 1206.54 56.6418   3
  -4  -4   3 1266.11 43.7357   3
  -4  -4   2 364.097 24.1192   3
   4   4  -2 432.742 32.7471   2
  -4   4   2 458.945 25.8950   4
  -4   4   2 368.969 31.0535   3
  -4  -4   2 353.366 25.0365   6
  -4  -4   1 3329.89 64.7537   3
   4   4  -1 3401.52 82.3229   2
  -4   4   1 3427.16 87.2648   3
  -4  -4   0 6664.64 91.1517   3
   4   4   0 6552.60 110.307   2
  -4   4   0 6809.91 116.304   3
  -4   4  -1 5094.48 96.9742   3
  -4  -4  -1 5169.74 82.9118   3
  -4   4  -2 18.2084 10.4634   3
  -4  -4  -2 21.0279 9.28679   3
  -4  -4  -3 94.8754 15.3724   3
  -4   4  -3 101.232 17.2878   3
   4  -4   3 77.3890 8.78082   6
  -4   4  -4 1541.29 57.5631   1
   4  -4   4 1595.34 39.3091   6
  -4   4  -4 1531.08 56.7247   3
  -4  -4  -4 1426.17 53.4661   3
  -4  -4  -5 362.695 29.3609   3
   4  -4   5 349.169 22.3935   6
  -4   4  -5 337.858 29.4130   1
  -4   4  -5 357.139 28.7265   3
  -4   4  -6 613.514 40.2812   3
  -4  -4  -6 694.353 41.9267   3
  -4   4  -6 615.883 39.9113   1
   4  -4   6 632.839 32.8899   6
  -4  -4  -7 1479.32 64.1487   3
  -4  -4  -7 1433.61 43.0022   1
  -4   4  -7 1407.68 60.6207   1
   4  -4   7 1468.84 53.6219   6
  -4   4  -7 1392.23 60.0891   3
  -4   4  -8-1.72467 13.8574   1
  -4   4  -8-3.59293 14.0042   3
   4  -4   8-5.78802 13.7341   6
  -4  -4  -8 8.55790 8.43822   1
  -4  -4  -8 20.4950 13.1886   3
  -4  -4  -9 309.080 33.8865   3
   4  -4   9 346.600 33.5166   6
  -4   4  -9 315.765 33.4470   3
  -4   4 -10 159.546 28.3128   3
   4  -4  10 151.665 27.4479   6
  -4  -4 -10 155.956 27.2396   3
  -4  -4 -11 583.066 50.3842   3
   4  -4  11 520.356 44.8399   6
  -4   4 -11 428.807 52.0533   5
  -4   4 -11 598.421 47.6005   3
  -4   4 -12 31.2493 20.5542   5
  -4   4 -12 34.1050 20.9311   3
   4  -4  12 71.9262 25.0667   6
  -4  -4 -12 46.2111 20.6671   3
  -4  -4 -13 510.196 52.3611   3
   4  -4  13 570.514 52.6949   6
  -4   4 -13 464.529 49.4443   3
  -4  -4 -14 727.236 61.7621   3
   4  -4  14 788.285 62.4069   6
  -4   4 -14 803.844 63.8732   3
   4  -4  15 236.672 41.9304   6
  -4  -4 -15 238.777 43.0858   3
  -4   4 -15 280.254 44.9234   3
  -4   4 -16 225.762 42.7592   3
   4  -4  16 208.275 42.4171   6
  -4  -4 -16 238.224 41.6110   3
   4  -4  17 25.2460 31.2987   6
  -4   4 -17 94.2003 33.5333   3
  -4  -4 -17 103.705 38.6169   3
  -4   4 -18 35.4098 30.7441   3
  -4  -4 -18 44.1801 33.7673   3
  -4   4 -19 48.1180 31.3876   3
  -4  -4 -19 14.4193 31.7035   3
  -4   4 -20 39.5718 36.4344   3
  -4  -4 -20 4.61936 36.6300   3
  -4   4 -21-19.9372 35.7071   3
  -4  -5  21 0.68955 42.6087   6
  -4  -5  20 45.1828 39.9702   6
  -4  -5  19 1.79560 35.2793   6
  -4  -5  18 37.3201 31.9146   4
  -4  -5  18 66.1430 39.7854   6
  -4  -5  17-10.4336 25.4254   4
  -4  -5  17 18.6543 28.5322   6
  -4  -5  16 50.6454 33.1516   6
  -4  -5  16 86.9603 29.5486   4
  -4  -5  15 134.049 30.6894   4
  -4  -5  15 105.662 34.9855   6
  -4  -5  14 463.055 49.1125   4
  -4  -5  14 427.599 50.6664   6
  -4  -5  13 168.248 30.0959   4
  -4  -5  13 142.419 33.8289   6
  -4  -5  12 293.143 36.9890   4
  -4  -5  12 347.105 43.6098   6
  -4  -5  11 364.823 39.1455   6
   4  -5 -10 613.788 50.6146   2
  -4  -5  10 549.994 45.7283   6
  -4   5   9 86.3509 22.2224   4
  -4  -5   9 101.422 20.2875   6
   4  -5  -9 105.464 21.3769   2
  -4   5   8 16.0612 15.1901   4
  -4  -5   8 63.1146 23.2942   6
   4  -5  -8 16.1111 12.0327   2
  -4  -5   7 1706.12 81.3357   2
  -4   5   7 1703.04 67.9321   4
  -4  -5   7 1931.39 71.8177   6
   4  -5  -7 1712.11 67.5501   2
  -4   5   6 1144.72 64.0344   3
  -4   5   6 1295.07 56.4484   4
  -4  -5   6 1348.42 68.4589   2
  -4  -5   6 1177.92 53.2868   6
  -4   5   5 2359.06 72.3652   4
  -4  -5   5 2469.89 87.7434   2
  -4  -5   5 2309.82 62.3164   3
  -4   5   5 2237.06 85.8865   3
  -4  -5   5 2459.21 72.7752   6
  -4   5   4 745.431 38.7594   4
  -4  -5   4 745.321 47.1018   2
  -4   5   4 763.293 47.2072   3
  -4  -5   4 723.698 33.1577   3
  -4  -5   4 762.168 40.3601   6
   4   5  -3 4381.55 109.220   2
  -4   5   3 4454.31 86.5372   4
  -4  -5   3 4467.15 90.2246   6
  -4  -5   3 4545.41 108.424   2
  -4  -5   3 4442.33 77.5551   3
  -4   5   3 4534.13 108.328   3
   4   5  -2 13427.6 178.845   2
  -4   5   2 13160.4 178.771   3
  -4   5   2 12967.3 134.865   4
  -4  -5   2 13551.8 176.025   2
  -4  -5   2 12820.0 148.853   6
  -4  -5   2 12919.3 131.111   3
  -4   5   1 2661.68 78.5671   3
  -4  -5   1 2628.65 55.9990   3
   4   5  -1 2570.79 74.5864   2
  -4   5   1 2629.74 55.8685   4
  -4  -5   0 158.343 15.6435   3
  -4   5   0 158.539 13.4950   4
   4   5   0 144.542 18.4871   2
  -4   5   0 174.421 22.6503   3
  -4   5  -1 1034.24 45.2977   3
  -4  -5  -1 1015.33 36.4984   3
   4   5   1 1042.30 42.9556   2
  -4  -5  -2 2687.17 62.5882   3
  -4   5  -2 2636.27 71.8106   3
   4  -5   2 2614.71 42.7872   6
  -4   5  -3 396.980 30.5273   3
   4  -5   3 484.248 22.0660   6
  -4  -5  -3 404.864 27.2959   3
  -4   5  -4 7.23116 12.4400   1
  -4  -5  -4 22.1801 11.0859   3
   4  -5   4-10.3457 10.3153   6
  -4   5  -4 21.1376 11.2755   3
  -4  -5  -5 535.780 35.5622   3
  -4   5  -5 600.855 39.2229   1
  -4   5  -5 537.379 35.3171   3
   4  -5   5 410.800 24.3483   6
  -4   5  -6 40.5888 13.9194   3
  -4  -5  -6 35.5657 14.2064   3
  -4   5  -6 67.3431 17.9827   1
   4  -5   6 25.8227 11.0830   6
  -4   5  -7-0.25137 12.5205   3
  -4  -5  -7 15.8255 8.57383   1
   4  -5   7 15.2971 11.7779   6
  -4  -5  -7 7.63751 12.8764   3
  -4   5  -7-2.34467 15.6082   1
  -4  -5  -8 859.803 52.1081   3
   4  -5   8 870.708 46.0179   6
  -4   5  -8 807.550 48.4428   3
  -4   5  -9 52.9291 18.0526   3
   4  -5   9 61.6299 18.7432   6
  -4  -5  -9 82.7194 21.6239   3
  -4   5 -10 210.493 28.9294   3
   4  -5  10 246.743 31.2507   6
  -4   5 -10 181.100 37.7113   5
  -4  -5 -10 208.081 30.7025   3
  -4   5 -11 34.3253 18.5983   3
  -4   5 -11 52.4256 23.3476   5
  -4  -5 -11 54.2334 21.7178   3
   4  -5  11 67.0483 22.9528   6
   4  -5  12-16.4991 22.7289   6
  -4   5 -12 0.56060 19.7048   5
  -4   5 -12-4.26048 19.3902   3
  -4  -5 -12 22.6770 18.7778   3
  -4   5 -13 71.7589 27.3619   3
   4  -5  13 32.1545 26.0808   6
  -4  -5 -13 92.0308 27.1512   3
  -4  -5 -14 830.254 66.1567   3
   4  -5  14 880.312 66.6747   6
  -4   5 -14 979.088 69.1641   3
  -4   5 -15-14.1526 28.0718   3
   4  -5  15-5.41453 26.5574   6
  -4  -5 -15-36.1638 25.2118   3
  -4   5 -16 31.4405 26.1057   3
   4  -5  16 13.8275 31.4548   6
  -4  -5 -16-2.55787 28.4910   3
  -4  -5 -17 34.0085 29.8548   3
  -4   5 -17-5.08863 27.0874   3
  -4   5 -18 109.555 41.1263   3
  -4  -5 -18 37.7546 33.0835   3
  -4   5 -19 6.47638 32.4603   3
  -4  -5 -19 65.1692 38.3447   3
  -4   5 -20 2.80206 34.1423   3
  -4  -5 -20-14.3871 33.4869   3
  -4   5 -21-12.4615 38.5867   3
  -4  -6  20-78.3147 41.7816   6
  -4  -6  19 7.61070 34.8303   6
  -4  -6  18 74.0235 37.1511   6
  -4  -6  17 8.85720 25.4658   4
  -4  -6  17-0.42753 29.8601   6
  -4  -6  16 176.647 36.2569   4
  -4  -6  16 146.271 40.9441   6
  -4  -6  15 200.166 39.1373   6
  -4  -6  15 239.569 36.9031   4
  -4  -6  14 88.0233 26.9050   4
  -4  -6  14 109.265 31.8011   6
  -4  -6  13 112.368 31.6863   6
  -4  -6  13 160.130 29.7243   4
  -4  -6  12 7.21088 18.3788   4
  -4  -6  12-10.4155 25.9378   6
  -4  -6  11-64.9421 32.3063   6
  -4  -6  10-47.3987 27.5129   6
   4  -6 -10 10.1862 15.3329   2
   4  -6  -9 810.278 50.9392   2
  -4  -6   9 732.678 54.6256   6
  -4  -6   8 385.348 37.3081   6
   4  -6  -8 367.274 33.9018   2
  -4  -6   7 591.818 42.9128   6
  -4  -6   7 545.497 48.3472   2
   4  -6  -7 531.475 38.5839   2
  -4   6   6 2569.72 96.9158   3
  -4   6   6 2551.25 80.8281   4
  -4  -6   6 2547.91 80.1416   6
  -4  -6   6 2611.69 97.0613   2
  -4   6   5 201.236 23.9216   4
  -4  -6   5 192.863 27.9961   2
  -4  -6   5 199.293 18.3156   3
  -4   6   5 222.394 30.9393   3
  -4  -6   5 311.578 34.4747   6
  -4  -6   4 433.850 34.6576   6
  -4   6   4 487.076 31.7581   4
  -4  -6   4 461.723 39.0380   2
  -4  -6   4 473.068 25.7619   3
  -4   6   4 423.539 38.0720   3
  -4  -6   3 109.479 17.3135   6
  -4   6   3 113.908 16.3569   4
  -4  -6   3 121.872 13.9732   3
  -4   6   3 116.425 21.5060   3
  -4  -6   3 122.726 21.6596   2
  -4   6   2 181.294 17.5383   4
  -4  -6   2 211.170 25.3052   2
  -4   6   2 191.521 25.0371   3
  -4  -6   2 207.382 17.7829   3
  -4   6   1 27.2756 13.7163   3
  -4  -6   1 26.4419 8.05345   3
  -4   6   1 49.2709 10.5297   4
   4   6  -1 37.0766 13.1005   2
  -4   6   0 12.0348 11.9377   3
  -4   6   0 31.2632 7.93926   4
   4   6   0 40.9147 13.0119   2
  -4  -6   0 27.9880 8.71928   3
  -4   6  -1 609.107 37.3728   3
  -4   6  -1 626.558 21.5277   4
   4   6   1 659.141 35.6965   2
  -4  -6  -1 604.816 28.4672   3
  -4   6  -2 219.043 23.1901   3
   4   6   2 263.647 22.3764   2
   4  -6   2 221.813 16.0275   6
  -4  -6  -2 212.393 18.9588   3
  -4   6  -3 9489.00 146.921   1
  -4   6  -3 9482.61 138.520   3
  -4  -6  -3 9036.18 124.885   3
   4  -6   3 9413.79 99.4068   6
  -4  -6  -4 451.070 31.5491   3
  -4   6  -4 507.213 36.5748   1
  -4   6  -4 546.118 35.3967   3
   4  -6   4 572.870 31.2487   6
  -4  -6  -5 11248.8 154.906   3
  -4   6  -5 11384.4 169.998   1
  -4   6  -5 11325.2 158.978   3
   4  -6   5 10860.7 127.597   6
  -4  -6  -6 256.678 28.5604   3
  -4   6  -6 294.596 30.5061   1
  -4   6  -6 278.234 27.5086   3
   4  -6   6 222.552 21.1817   6
  -4  -6  -7 3352.75 57.0288   1
  -4  -6  -7 3394.81 96.7897   3
  -4   6  -7 3279.07 91.5204   3
   4  -6   7 3284.33 81.2730   6
  -4   6  -8 73.6933 18.6278   3
  -4  -6  -8 87.6368 21.0383   3
   4  -6   8 94.7441 19.5297   6
  -4   6  -9-1.89148 14.1621   3
  -4   6  -9 16.9279 21.0447   5
   4  -6   9 14.2910 15.3787   6
  -4  -6  -9 21.6211 15.2544   3
  -4   6 -10 363.449 36.7275   3
  -4  -6 -10 330.657 38.1959   3
  -4   6 -10 334.350 46.1579   5
   4  -6  10 333.502 34.7948   6
   4  -6  11 388.994 41.2340   6
  -4  -6 -11 446.093 44.8723   3
  -4   6 -11 500.208 52.1473   5
  -4   6 -11 472.323 42.9544   3
  -4   6 -12 4.66432 18.6237   3
  -4   6 -12-7.08234 25.1999   5
  -4  -6 -12 17.1738 22.0237   3
   4  -6  12-7.43624 20.1050   6
   4  -6  13 4.77954 22.6020   6
  -4   6 -13 14.8767 22.1344   3
  -4  -6 -13 27.7165 24.6056   3
  -4  -6 -14 167.520 35.8114   3
   4  -6  14 121.987 32.1936   6
  -4   6 -14 190.079 35.7192   3
  -4   6 -15 62.3290 27.0747   3
   4  -6  15 34.1735 26.0444   6
  -4  -6 -15 89.2076 32.6961   3
  -4   6 -16 55.7179 29.9083   3
  -4  -6 -16-21.7556 28.0698   3
  -4  -6 -17 284.882 47.9995   3
  -4   6 -17 269.282 47.2071   3
  -4   6 -18 139.864 43.0815   3
  -4  -6 -18 121.127 39.4028   3
  -4   6 -19 43.2120 37.0960   3
  -4  -6 -19 24.6358 38.5208   3
  -4  -6 -20-27.0022 35.7983   3
  -4   6 -20 24.3028 38.8578   3
  -4  -7  20 30.0897 42.1740   6
  -4  -7  19 22.3254 36.9778   6
  -4  -7  18 113.812 41.1479   6
  -4  -7  17 46.8452 34.8275   6
  -4  -7  16 33.4656 31.3352   6
  -4  -7  15-22.8148 31.8874   6
  -4  -7  15-0.75964 21.4643   4
  -4  -7  14-5.65469 22.4469   4
  -4  -7  14 24.0404 28.6948   6
  -4  -7  13-3.83842 19.3388   4
  -4  -7  13-28.1333 26.7806   6
  -4  -7  12 465.158 47.5339   6
  -4  -7  11-29.3725 31.0452   6
  -4  -7  10 174.432 35.8206   6
   4  -7  -9 327.591 34.1692   2
  -4  -7   9 356.245 41.1158   6
   4  -7  -8 1137.51 57.2855   2
  -4  -7   8 1104.51 61.7755   6
  -4  -7   7 1481.91 65.4480   6
  -4  -7   6 81.3296 21.6046   6
  -4   7   6 41.8302 18.4942   3
  -4  -7   6 103.466 25.3613   2
  -4   7   5 1470.77 72.7932   3
  -4  -7   5 1404.41 71.0831   2
  -4  -7   5 1357.03 59.1767   6
  -4  -7   4 104.733 19.3773   6
  -4  -7   4 108.656 12.8423   3
  -4   7   4 86.0209 20.0286   3
  -4  -7   4 122.796 22.7260   2
  -4   7   3 6783.61 142.112   3
  -4  -7   3 7031.09 141.097   2
  -4  -7   3 6607.22 84.9187   3
  -4  -7   3 6648.50 121.573   6
  -4  -7   2 7530.50 92.0912   3
  -4  -7   2 7529.32 139.810   2
  -4   7   2 7507.35 142.823   3
  -4  -7   1 880.019 31.2474   3
  -4  -7   1 953.684 48.9337   2
  -4   7   1 867.119 49.0741   3
  -4   7   0 2426.00 76.8049   3
   4   7   0 2386.09 73.4789   2
  -4  -7   0 2332.16 51.7292   3
   4   7   1 997.290 45.1386   2
  -4   7  -1 1010.45 48.6514   3
  -4  -7  -1 993.371 36.3413   3
  -4   7  -2 2884.93 79.0165   3
   4   7   2 2959.75 71.6498   2
   4  -7   2 2927.99 57.9104   6
  -4  -7  -2 2924.01 65.1771   3
  -4   7  -3 68.5645 17.7619   1
  -4   7  -3 48.9069 13.8015   3
  -4  -7  -3 53.5808 12.0856   3
   4  -7   3 53.1548 10.9992   6
   4   7   3 42.0879 11.2048   2
  -4  -7  -4 171.760 20.6523   3
  -4   7  -4 160.814 23.1375   1
   4   7   4 151.540 16.9340   2
   4  -7   4 148.550 17.0394   6
  -4   7  -4 164.850 21.0501   3
  -4  -7  -5 312.204 27.7351   3
  -4   7  -5 314.088 28.4952   3
  -4   7  -5 282.272 29.9226   1
   4  -7   5 286.550 24.3249   6
   4  -7   6-11.3382 14.6589   6
  -4  -7  -6 23.1361 13.7667   3
  -4   7  -6 24.0892 12.8865   3
  -4  -7  -7 236.950 27.4893   3
  -4   7  -7 206.047 34.5573   5
  -4   7  -7 228.688 27.5237   3
   4  -7   7 183.991 22.1851   6
  -4  -7  -8 415.700 37.0604   3
  -4   7  -8 454.865 48.5928   5
   4  -7   8 416.324 34.7701   6
  -4   7  -8 419.624 36.9926   3
   4  -7   9 1173.78 57.8850   6
  -4  -7  -9 1206.18 64.5226   3
  -4   7  -9 1121.14 76.1730   5
  -4   7  -9 1135.53 59.0937   3
  -4  -7 -10 1499.20 76.5398   3
   4  -7  10 1520.73 68.7535   6
  -4   7 -10 1477.50 70.0203   3
  -4   7 -10 1478.97 90.0031   5
  -4   7 -11 8.56516 18.0152   3
  -4   7 -11-10.0952 21.9741   5
   4  -7  11 16.1653 18.9393   6
  -4  -7 -11 7.35778 17.7872   3
  -4  -7 -12 401.830 45.6301   3
  -4   7 -12 298.018 45.4382   5
   4  -7  12 310.800 38.9330   6
  -4   7 -12 392.717 41.6744   3
  -4   7 -13 117.807 27.8651   3
  -4   7 -13 156.230 37.0091   5
   4  -7  13 129.826 32.0144   6
  -4  -7 -13 107.788 30.0990   3
   4  -7  14 106.865 31.0064   6
  -4   7 -14 94.8807 29.4268   3
  -4  -7 -14 91.0112 30.9874   3
  -4   7 -15 78.9784 31.6448   3
  -4  -7 -15 82.6712 32.3066   3
  -4   7 -16-2.91171 26.6787   3
  -4  -7 -16 24.1806 29.0461   3
  -4  -7 -17 21.0204 34.4676   3
  -4   7 -17-27.3562 27.4085   3
  -4   7 -18-5.53368 28.0213   3
  -4  -7 -18 15.1289 34.8535   3
  -4  -7 -19 56.0000 39.8313   3
  -4  -8  20-3.44778 39.7732   6
  -4  -8  19 27.1606 40.3930   6
  -4  -8  18-12.8169 34.3375   6
  -4  -8  17 189.300 45.9002   6
  -4  -8  16 34.3971 36.8822   6
  -4  -8  15 10.9486 29.3526   6
  -4  -8  14 23.6676 24.7810   6
  -4  -8  14 28.4476 21.8418   4
  -4  -8  13 329.579 40.7032   4
  -4  -8  13 220.878 36.7849   6
  -4  -8  12 294.385 39.9703   6
  -4  -8  11 83.8198 34.7605   6
  -4  -8  10 655.511 56.1821   6
  -4  -8   9 397.382 41.8915   6
   4  -8  -8 998.449 53.6167   2
  -4  -8   8 921.205 56.2067   6
  -4   8   7 395.862 32.6787   5
  -4  -8   7 325.728 36.5506   6
  -4  -8   6 89.0660 22.1060   6
  -4   8   6 100.525 20.8192   5
  -4   8   6 80.6249 23.1174   3
  -4  -8   6 128.771 25.8903   2
  -4  -8   5 26.0349 18.2468   2
  -4   8   5-9.29709 16.6713   3
  -4  -8   5-4.49578 14.8061   6
  -4  -8   4 6.33946 15.2498   6
  -4  -8   4 21.4376 16.1856   2
  -4  -8   4 24.4340 7.16013   3
  -4   8   4 35.0162 17.8176   3
  -4  -8   3 2999.53 52.7675   3
  -4  -8   3 3421.82 102.979   2
  -4   8   3 3227.30 100.667   3
  -4  -8   3 3119.96 88.7453   6
  -4  -8   2 3118.44 93.9841   2
  -4   8   2 3101.62 94.9079   3
  -4  -8   2 3022.78 55.4893   3
  -4   8   1 156.579 23.4831   3
  -4  -8   1 174.850 14.6705   3
  -4  -8   1 201.278 25.6116   2
  -4  -8   0 70.0842 17.0812   2
  -4   8   0 35.0616 13.8160   3
  -4  -8   0 28.3674 7.28906   3
  -4  -8  -1 4282.75 73.5640   3
  -4   8  -1 4213.59 102.485   3
  -4   8  -2 419.494 31.8815   3
  -4   8  -2 368.987 31.9904   1
  -4  -8  -2 369.214 24.0174   3
   4  -8   2 394.465 24.5646   6
  -4   8  -3 39.2781 16.1574   1
  -4   8  -3 27.8290 12.1096   3
  -4  -8  -3 42.7334 10.1516   3
   4   8   3 43.3617 11.4053   2
   4  -8   3 52.0411 13.3370   6
   4  -8   4 89.7166 15.9606   6
  -4  -8  -4 68.1334 15.1470   3
  -4   8  -4 76.9262 16.4686   3
   4   8   4 86.1395 12.8462   2
  -4   8  -4 64.6415 17.7469   1
  -4  -8  -5 2837.91 79.4628   3
   4  -8   5 2677.72 69.4053   6
  -4   8  -5 2351.13 113.956   5
  -4   8  -5 2783.79 81.6790   3
   4   8   5 2775.88 57.3634   2
   4  -8   6 2969.25 78.5543   6
  -4  -8  -6 3043.22 88.6160   3
  -4   8  -6 3080.63 121.489   5
  -4   8  -6 3131.63 88.6380   3
  -4  -8  -7 278.154 30.8482   3
  -4   8  -7 227.190 37.6608   5
  -4   8  -7 245.337 28.1224   3
   4  -8   7 184.314 23.4056   6
  -4   8  -8 1678.01 93.0551   5
   4  -8   8 1555.97 63.2293   6
  -4   8  -8 1765.98 70.9438   3
  -4  -8  -8 1765.29 75.0851   3
  -4   8  -9 989.182 54.8393   3
  -4   8  -9 1037.74 77.0783   5
   4  -8   9 1053.13 55.4012   6
  -4  -8  -9 1009.60 59.9253   3
  -4   8 -10 154.617 27.6574   3
  -4   8 -10 90.7863 30.2636   5
   4  -8  10 133.341 28.3970   6
  -4  -8 -10 226.990 33.3613   3
   4  -8  11 2543.35 94.2601   6
  -4   8 -11 2503.36 122.096   5
  -4  -8 -11 2583.47 103.860   3
  -4   8 -11 2503.14 94.9865   3
  -4   8 -12 43.3096 21.4770   3
  -4   8 -12 34.0509 24.2202   5
   4  -8  12 46.7602 23.6079   6
  -4  -8 -12 92.8571 28.3817   3
  -4   8 -13 244.048 37.6698   3
  -4   8 -13 257.768 47.7082   5
  -4  -8 -13 245.266 40.2529   3
  -4  -8 -14 387.360 50.6499   3
  -4   8 -14 339.766 44.5391   3
  -4  -8 -15 173.128 38.9572   3
  -4   8 -15 112.749 33.5149   3
  -4  -8 -16 325.604 52.4052   3
  -4  -8 -17 37.5610 32.2538   3
  -4  -8 -18 20.3585 34.4998   3
  -4  -8 -19 33.7951 33.4967   3
  -4  -9  20 13.7740 37.9649   6
  -4  -9  19 18.7906 35.6971   6
  -4  -9  18 14.6728 36.7375   6
  -4  -9  17 17.0304 30.7185   6
  -4  -9  16 85.9199 40.2195   6
  -4  -9  15 239.287 49.6730   6
  -4  -9  14-15.1127 34.6784   6
  -4  -9  13-46.7754 37.0571   6
  -4  -9  12-51.3978 37.2057   6
  -4  -9  11 426.788 51.9494   6
  -4  -9  10 489.954 51.7720   6
  -4  -9   9 1189.92 70.9378   6
  -4  -9   8 431.493 43.0419   6
  -4  -9   7 694.483 51.2388   6
  -4   9   6 2.81399 14.7866   5
  -4  -9   6-9.56886 17.2268   6
  -4  -9   5 130.021 24.8948   6
  -4   9   5 157.188 26.1417   5
  -4   9   5 153.931 27.3795   3
  -4  -9   5 173.198 28.3246   2
  -4   9   4 475.333 42.8576   5
  -4  -9   4 524.632 44.5016   2
  -4  -9   4 519.453 40.8454   6
  -4   9   4 552.272 45.8762   3
  -4  -9   3 110.743 21.3854   6
  -4  -9   3 144.415 26.1197   2
  -4   9   3 80.3132 24.9845   5
  -4   9   3 165.054 26.4260   3
  -4   9   2 450.347 39.4765   3
  -4   9   2 266.153 35.2601   5
  -4  -9   2 337.071 34.1388   2
  -4  -9   2 356.530 18.5338   3
  -4   9   1 12.2771 13.7654   3
  -4  -9   1 26.9491 14.2783   2
  -4   9   1 21.1619 17.2980   5
  -4  -9   1 16.9367 7.76583   3
  -4   9   0 170.739 23.2923   3
  -4  -9   0 212.605 24.7299   2
  -4   9   0 146.441 31.2745   5
  -4  -9   0 169.551 15.2289   3
  -4   9  -1 6471.28 169.085   5
  -4   9  -1 5668.88 118.261   1
  -4  -9  -1 5816.95 86.0106   3
  -4   9  -1 5961.50 124.233   3
  -4   9  -2 2177.98 73.6123   3
  -4   9  -2 2160.60 74.8486   1
  -4  -9  -2 2220.62 58.1210   3
   4  -9   2 2288.28 62.1685   6
  -4   9  -2 2385.40 104.647   5
  -4   9  -3 2183.67 72.4928   3
  -4   9  -3 2245.73 101.444   5
  -4   9  -3 2238.66 78.3681   1
   4  -9   3 2159.64 61.4295   6
  -4  -9  -3 2220.65 62.2788   3
  -4  -9  -4 872.248 42.3375   3
  -4   9  -4 895.803 46.0611   3
  -4   9  -4 888.301 71.2757   5
   4  -9   4 904.731 41.5681   6
  -4   9  -4 781.432 48.5064   1
  -4  -9  -5 81.4833 17.6641   3
  -4   9  -5 78.1201 27.6352   5
  -4   9  -5 89.5910 18.7960   3
   4  -9   5 95.2135 16.9956   6
  -4  -9  -6 1110.28 54.2860   3
  -4   9  -6 1143.91 53.6895   3
   4  -9   6 1094.71 50.8205   6
  -4   9  -6 1166.60 77.4329   5
   4  -9   7 614.155 44.3589   6
  -4  -9  -7 585.254 42.6193   3
  -4   9  -7 563.331 57.1837   5
  -4   9  -7 614.194 41.8739   3
  -4   9  -8 1654.42 97.0507   5
  -4  -9  -8 1658.43 72.8166   3
  -4   9  -8 1670.53 69.7267   3
   4  -9   8 1538.59 65.2438   6
  -4   9  -9 159.273 35.5655   5
  -4  -9  -9 231.871 31.8074   3
  -4   9  -9 206.118 26.1725   3
   4  -9   9 190.420 26.3767   6
  -4   9 -10 64.9376 20.7749   3
  -4   9 -10 18.9403 23.1897   5
   4  -9  10 7.62933 17.7280   6
  -4  -9 -10 53.8075 21.2104   3
  -4   9 -11 370.728 54.5729   5
   4  -9  11 397.283 43.2215   6
  -4  -9 -11 328.847 40.9881   3
  -4   9 -11 318.733 36.6628   3
  -4   9 -12 486.034 61.4904   5
  -4   9 -12 502.944 45.0301   3
  -4  -9 -12 505.238 52.2756   3
  -4   9 -13 29.6305 19.6782   3
  -4   9 -13 41.3013 30.4374   5
  -4  -9 -13 58.1616 26.7127   3
  -4  -9 -14 49.1972 30.3400   3
  -4  -9 -15-54.4598 30.4614   3
  -4  -9 -16 45.8242 33.8094   3
  -4  -9 -17 126.712 43.0804   3
  -4  -9 -18 39.5186 37.0225   3
  -4  -9 -19 17.7869 34.8726   3
  -4 -10  19-1.15225 43.0264   6
  -4 -10  18-2.27792 34.8204   6
  -4 -10  17 91.2314 38.2104   6
  -4 -10  16 97.8115 39.8817   6
  -4 -10  15-46.7127 38.6972   6
  -4 -10  14-16.7265 36.5139   6
  -4 -10  13-35.4846 36.4826   6
  -4 -10  12 114.003 40.5165   6
  -4 -10  11 196.847 41.2120   6
  -4 -10  10 34.5439 27.2139   6
  -4 -10   9 231.951 43.9934   6
  -4 -10   8 42.0522 20.5501   6
  -4 -10   7-1.83395 19.6530   6
  -4  10   6 6448.61 145.998   5
  -4 -10   6 6595.04 146.901   6
  -4 -10   5 139.911 27.0826   6
  -4  10   5 153.699 26.8383   5
  -4  10   5 178.973 31.3389   3
  -4  10   4 9841.93 192.485   3
  -4  10   4 9757.27 188.262   5
  -4 -10   4 10053.1 193.603   2
  -4 -10   4 9724.65 170.818   6
  -4 -10   3 114.391 21.9867   6
  -4  10   3 93.7493 24.2639   5
  -4 -10   3 105.578 22.6967   2
  -4  10   3 150.317 27.7259   3
  -4 -10   2 4925.98 125.038   2
  -4  10   2 5106.23 126.962   3
  -4  10   2 5183.86 144.048   5
  -4  10   1 149.412 34.0415   5
  -4 -10   1 219.137 27.1954   2
  -4  10   1 220.158 28.1574   3
  -4 -10   0 713.407 44.1242   2
  -4  10   0 680.320 56.2606   5
  -4 -10   0 677.148 27.7466   3
  -4  10   0 725.547 47.0468   3
  -4  10   0 735.229 43.1437   1
  -4  10  -1 577.425 40.7219   1
  -4  10  -1 566.202 54.5428   5
  -4 -10  -1 553.746 28.0395   3
  -4  10  -1 599.883 41.8838   3
  -4  10  -2 1022.42 53.4386   1
  -4  10  -2 941.073 70.2428   5
  -4  10  -2 944.169 50.0148   3
  -4 -10  -2 957.674 39.0532   3
  -4  10  -3 855.470 46.7714   3
  -4  10  -3 764.619 63.0650   5
  -4  10  -3 884.114 52.1048   1
   4 -10   3 785.797 40.2937   6
  -4 -10  -3 847.348 39.2902   3
  -4  10  -4 87.8091 17.6389   3
  -4  10  -4 56.4696 24.5949   5
  -4 -10  -4 94.2661 16.7179   3
   4 -10   4 73.1141 16.5203   6
   4 -10   5 73.2982 17.4166   6
  -4  10  -5 61.3732 29.0846   5
  -4  10  -5 64.1801 16.5386   3
  -4 -10  -5 72.0880 16.3816   3
  -4  10  -6 23.9737 22.7018   5
  -4  10  -6 33.8595 14.5498   3
  -4 -10  -6 13.0983 13.6166   3
   4 -10   6 6.49793 14.2016   6
  -4  10  -7 49.9260 25.4375   5
  -4  10  -7 61.9256 19.6896   3
   4 -10   7 112.793 25.4109   6
  -4 -10  -7 84.2129 18.6710   3
  -4  10  -8 4.89577 14.8457   3
  -4  10  -8 14.1755 22.3734   5
   4 -10   8 45.4187 19.4737   6
  -4 -10  -8 9.32478 16.2148   3
  -4  10  -9 10.1690 24.3147   5
  -4  10  -9 64.5560 20.0690   3
  -4 -10  -9 39.1298 19.5143   3
  -4 -10 -10 391.157 42.3084   3
  -4  10 -10 322.467 49.1245   5
  -4  10 -10 329.162 34.7026   3
   4 -10  10 281.231 35.9716   6
  -4  10 -11 572.060 68.3207   5
  -4 -10 -11 667.948 56.1477   3
  -4  10 -12 163.598 39.0292   5
  -4 -10 -12 244.151 40.7973   3
  -4  10 -13 110.555 37.2242   5
  -4 -10 -13 50.9603 28.2289   3
  -4  10 -14 128.731 43.4030   5
  -4 -10 -14 170.128 38.8785   3
  -4 -10 -15 119.148 36.7175   3
  -4 -10 -16 48.8036 33.7766   3
  -4 -10 -17 85.2248 32.9107   3
  -4 -10 -18 21.0328 37.0831   3
  -4 -10 -19 39.0262 35.2979   3
  -4 -11  19 3.34476 38.1983   6
  -4 -11  18 98.3763 44.4060   6
  -4 -11  17 69.7791 43.2615   6
  -4 -11  16 92.0170 39.2111   6
  -4 -11  15-17.0084 38.7196   6
  -4 -11  14-77.9403 41.1066   6
  -4 -11  13-41.1648 39.6964   6
  -4 -11  12 117.147 42.8154   6
  -4 -11  11 997.751 74.7519   6
  -4 -11  10 492.753 52.2480   6
  -4 -11   9 82.0710 30.3460   6
  -4 -11   8 670.736 53.5451   6
  -4 -11   7 298.908 39.4487   6
  -4  11   6 296.154 35.3101   5
  -4 -11   6 255.160 35.4042   6
  -4  11   5 687.921 55.7575   3
  -4  11   5 783.529 56.8854   5
  -4 -11   5 695.511 51.1683   6
  -4 -11   4 119.812 25.3200   6
  -4  11   4 100.167 25.4697   5
  -4  11   4 88.0278 24.0635   3
  -4 -11   4 106.865 27.8792   2
  -4 -11   3 69.6836 19.9174   2
  -4  11   3 62.7763 21.6654   5
  -4 -11   3 23.6544 18.4564   6
  -4  11   3 75.5115 23.3169   3
  -4  11   2 642.924 54.1194   5
  -4 -11   2 604.060 47.9812   2
  -4  11   2 541.752 45.0180   3
  -4  11   1 1903.39 68.8517   1
  -4  11   1 1994.64 97.5415   5
  -4 -11   1 1989.22 78.2789   2
  -4  11   1 1982.84 81.2342   3
  -4  11   0 131.062 23.5330   3
  -4  11   0 115.337 20.9267   1
  -4  11   0 155.260 32.8906   5
  -4 -11   0 125.408 22.2983   2
  -4  11  -1 783.427 64.8130   5
  -4  11  -1 652.314 44.1461   1
  -4  11  -1 724.504 47.1457   3
  -4 -11  -1 663.109 41.5756   2
  -4  11  -2 1602.73 91.7617   5
  -4  11  -2 1646.60 67.8268   3
  -4 -11  -2 1560.36 50.0188   3
  -4  11  -2 1573.98 68.9106   1
   4 -11   3 179.755 22.4516   6
  -4  11  -3 200.405 25.4165   3
  -4  11  -3 156.785 31.3221   5
  -4 -11  -3 198.697 20.5386   3
  -4  11  -4 1667.87 65.9392   3
  -4 -11  -4 1660.04 59.3741   3
  -4  11  -4 1541.18 92.2053   5
   4 -11   4 1497.57 60.4233   6
  -4  11  -5 288.232 29.2757   3
  -4 -11  -5 317.384 29.0189   3
  -4  11  -5 263.933 44.1857   5
   4 -11   5 344.184 32.0098   6
  -4 -11  -6 1631.98 66.3739   3
  -4  11  -6 1622.37 65.6821   3
  -4  11  -6 1525.26 96.1676   5
   4 -11   6 1424.99 61.7183   6
  -4  11  -7 2510.80 123.688   5
  -4 -11  -7 2494.73 87.2648   3
  -4  11  -7 2558.59 84.6268   3
   4 -11   7 2455.37 84.3595   6
  -4  11  -8 1600.35 101.754   5
  -4  11  -8 1541.59 68.0439   3
  -4 -11  -8 1535.71 71.7083   3
   4 -11   8 1522.98 70.3809   6
  -4  11  -9 164.699 42.2729   5
  -4 -11  -9 176.074 30.8554   3
  -4  11 -10 1637.95 107.135   5
  -4 -11 -10 1668.93 82.8716   3
  -4 -11 -11 295.463 41.4884   3
  -4  11 -11 212.755 47.1271   5
  -4  11 -12 678.096 75.8890   5
  -4 -11 -12 698.828 60.6632   3
  -4  11 -13 215.959 47.7219   5
  -4 -11 -13 181.580 37.0080   3
  -4 -11 -14 58.5272 29.2926   3
  -4  11 -14 112.230 41.5756   5
  -4 -11 -15 33.0013 29.0745   3
  -4 -11 -16 167.062 42.2720   3
  -4 -11 -17 132.964 40.3044   3
  -4 -11 -18 53.6180 39.9549   3
  -4 -12  19 7.05854 40.0731   6
  -4 -12  18 10.1431 40.4407   6
  -4 -12  17-11.6569 35.7878   6
  -4 -12  16-132.213 45.4379   6
  -4 -12  15-99.6604 45.9023   6
  -4 -12  14-105.280 44.9225   6
  -4 -12  13 233.694 53.3409   6
  -4 -12  12 251.168 48.9274   6
  -4 -12  11 69.3230 35.3381   6
  -4 -12  10 4288.99 142.137   6
  -4 -12   9 1204.48 75.2272   6
  -4 -12   8 2080.04 95.0736   6
  -4 -12   7 6.65916 21.1347   6
  -4  12   6 158.830 30.6007   5
  -4 -12   6 132.490 27.2409   6
  -4 -12   5 196.366 31.6848   6
  -4  12   5 255.843 33.4699   5
  -4  12   4 42.8325 22.4438   5
  -4  12   4 79.5043 22.4457   3
  -4 -12   4 47.0999 17.3384   6
  -4  12   3 623.001 54.0114   5
  -4 -12   3 557.297 48.9362   2
  -4  12   3 607.352 50.3395   3
  -4  12   2 20.2264 15.0985   1
  -4  12   2-6.94863 19.3681   5
  -4  12   2 10.5810 17.5948   3
  -4 -12   2 15.6273 15.8380   2
  -4  12   1 1679.89 66.6869   1
  -4  12   1 1763.27 78.0847   3
  -4  12   1 1749.37 93.2627   5
  -4 -12   1 1727.91 75.4122   2
  -4  12   0 1734.77 74.6263   3
  -4  12   0 1650.43 94.2885   5
  -4 -12   0 1685.08 71.0031   2
  -4  12   0 1439.01 64.1462   1
  -4  12  -1 5.18841 13.7163   3
  -4  12  -1-3.07153 22.5879   5
  -4  12  -1 9.75479 15.0849   1
  -4  12  -2 2933.62 128.483   5
  -4  12  -2 2883.00 92.4022   3
  -4  12  -3 358.066 48.8342   5
  -4  12  -3 285.441 30.4557   3
   4 -12   3 295.723 29.1169   6
   4 -12   4 32.4788 15.0509   6
  -4  12  -4 44.5451 15.3854   3
  -4  12  -4 30.7298 23.8237   5
  -4 -12  -4 75.9435 16.7146   3
  -4 -12  -5 65.6004 17.2137   3
  -4  12  -5 49.1014 15.0471   3
   4 -12   5 51.6388 19.5676   6
  -4  12  -5 19.0215 20.9940   5
  -4  12  -6 10.2307 23.9652   5
   4 -12   6-3.58834 19.2607   6
  -4 -12  -6 5.04410 12.9952   3
   4 -12   7 2065.86 80.7379   6
  -4  12  -7 1952.56 119.469   5
  -4 -12  -7 2113.40 81.3073   3
  -4  12  -8 65.8912 29.2663   5
  -4 -12  -8 72.5604 20.8026   3
  -4  12  -9 781.795 80.0073   5
  -4 -12  -9 835.160 58.8575   3
  -4  12 -10 170.192 39.3003   5
  -4 -12 -10 120.232 28.3545   3
  -4  12 -11-3.41681 29.6523   5
  -4 -12 -11 32.7920 24.3701   3
  -4  12 -12-30.9133 32.7333   5
  -4 -12 -12-9.33311 21.2030   3
  -4 -12 -13 202.196 42.7235   3
  -4  12 -13 193.601 52.4500   5
  -4  12 -14-0.11791 32.4260   5
  -4 -12 -14 13.4161 25.7394   3
  -4 -12 -15-6.93644 28.9735   3
  -4 -12 -16-9.00097 30.4295   3
  -4 -12 -17 45.4143 37.1205   3
  -4 -12 -18 69.9190 41.1853   3
  -4 -13  18 82.9223 48.3825   6
  -4 -13  17 57.5757 36.5669   6
  -4 -13  16-37.2112 47.7755   6
  -4 -13  15 15.7974 35.1222   6
  -4 -13  14-135.986 48.1266   6
  -4 -13  13 369.414 60.4565   6
  -4 -13  12 146.799 48.3420   6
  -4 -13  11 1034.15 79.0252   6
  -4 -13  10 34.7257 28.1376   6
  -4 -13   9 492.068 51.8834   6
  -4 -13   8 270.033 41.2046   6
  -4 -13   7 853.402 66.2239   6
  -4 -13   6 461.353 47.5770   6
  -4  13   5 2739.81 116.012   5
  -4 -13   5 2682.80 104.158   6
  -4  13   4 920.349 67.2203   5
  -4 -13   4 937.924 63.0335   6
  -4  13   4 955.733 64.0734   3
  -4  13   3 614.242 40.6148   1
  -4  13   3 752.189 62.9877   5
  -4  13   3 678.509 54.9440   3
  -4  13   2 991.593 51.5456   1
  -4  13   2 1087.82 75.8956   5
  -4 -13   2 1044.23 65.0448   2
  -4  13   2 1048.57 64.8510   3
  -4  13   1 339.085 31.8930   1
  -4  13   1 298.914 43.4010   5
  -4 -13   1 276.715 34.1861   2
  -4  13   1 300.985 36.5596   3
  -4  13   0 2123.25 111.137   5
  -4  13   0 2366.90 88.3000   3
  -4  13  -1 227.554 47.2576   5
  -4  13  -1 225.718 31.1372   3
  -4  13  -2 146.135 25.6867   3
  -4  13  -2 38.3454 27.4685   5
   4 -13   3 3.26700 17.2079   6
  -4  13  -3-14.4872 25.5525   5
   4 -13   4 16.1467 15.8302   6
  -4  13  -4-23.9048 25.1543   5
  -4  13  -5 61.3653 30.8342   5
   4 -13   5 69.3908 21.9911   6
  -4  13  -6 11.5882 24.7474   5
  -4  13  -7 70.4154 34.4889   5
  -4 -13  -7 68.7753 19.1593   3
  -4 -13  -8 405.548 40.6452   3
  -4  13  -8 385.767 58.5193   5
  -4  13  -9 89.4450 35.8431   5
  -4 -13  -9 59.5672 22.1582   3
  -4  13 -10 218.931 48.4628   5
  -4 -13 -10 250.944 35.7148   3
  -4  13 -11 91.6132 43.5590   5
  -4 -13 -11 114.222 29.7022   3
  -4  13 -12 137.493 45.6402   5
  -4 -13 -12 190.423 36.6848   3
  -4  13 -13 224.086 56.4167   5
  -4 -13 -13 237.301 43.6931   3
  -4  13 -14 58.7318 42.0868   5
  -4 -13 -14 9.71048 25.4244   3
  -4 -13 -15 58.5439 32.1841   3
  -4 -13 -16 4.15526 28.6115   3
  -4 -13 -17 77.3064 39.3742   3
  -4 -13 -18 67.6391 45.2788   3
  -4 -14  17-95.4338 46.1393   6
  -4 -14  16-19.6170 44.3937   6
  -4 -14  15 42.7919 33.6456   6
  -4 -14  14 81.0781 33.4060   6
  -4 -14  13 268.597 56.6985   6
  -4 -14  12 43.9002 38.5584   6
  -4 -14  11 19.3911 33.2184   6
  -4 -14  10-8.23173 30.7485   6
  -4 -14   9 70.5704 29.2014   6
  -4 -14   8 267.900 43.7946   6
  -4 -14   7 1368.73 81.1402   6
  -4 -14   6 69.7386 27.8027   6
  -4 -14   5 207.615 35.3131   6
  -4  14   5 259.602 40.5731   5
  -4  14   4 427.079 51.1190   5
  -4 -14   4 338.850 39.4282   6
  -4  14   3-2.86572 20.8664   5
  -4  14   3-11.2524 19.3731   3
  -4  14   2 26.8193 15.9123   1
  -4  14   2 88.0869 30.0289   5
  -4 -14   2 62.1310 20.8940   2
  -4  14   2 88.8559 27.0260   3
  -4 -14   2 65.8071 16.7217   1
  -4  14   1 358.773 50.1523   5
  -4  14   1 428.401 41.0386   3
  -4  14   0 506.819 61.1683   5
  -4  14   0 599.613 48.0297   3
  -4  14  -1 406.457 52.3544   5
  -4  14  -2 240.219 44.6036   5
  -4  14  -3 2099.93 118.267   5
   4 -14   3 1965.59 77.8672   6
   4 -14   4 23.8416 17.7435   6
  -4  14  -4 41.8920 28.8085   5
  -4  14  -5 1387.81 101.885   5
  -4  14  -6-43.4809 33.7936   5
  -4  14  -7 188.293 42.6257   5
  -4  14  -8 381.271 61.4681   5
  -4  14  -9 68.3649 32.4636   5
  -4 -14  -9 61.3304 21.8578   3
  -4  14 -10 48.7346 35.6151   5
  -4 -14 -10-14.5798 19.8042   3
  -4  14 -11 3.57438 30.7793   5
  -4 -14 -11 24.9036 21.2958   3
  -4  14 -12-12.9284 36.3986   5
  -4 -14 -12 7.56642 21.9672   3
  -4  14 -13-11.7186 35.4661   5
  -4 -14 -13-17.9308 27.9766   3
  -4  14 -14 52.8120 35.7353   5
  -4 -14 -14-20.3682 30.4795   3
  -4  14 -15-35.7465 48.4620   5
  -4 -14 -15 56.0137 36.3737   3
  -4 -14 -16 2.70075 28.7803   3
  -4 -14 -17 38.1096 32.7508   3
  -4 -15  17-187.914 55.6128   6
  -4 -15  16-193.866 53.5970   6
  -4 -15  15-67.3159 48.3568   6
  -4 -15  14 167.727 54.3733   6
  -4 -15  13 164.353 49.4323   6
  -4 -15  12 169.294 45.7792   6
  -4 -15  11 34.9919 35.7513   6
  -4 -15  10 245.492 42.3005   6
  -4 -15   9 1830.91 100.255   6
  -4 -15   8 2376.53 111.047   6
  -4 -15   7 1849.61 96.2060   6
  -4 -15   6 15.5270 23.6281   6
  -4  15   5 1327.40 85.9965   5
  -4 -15   5 1263.50 77.9651   6
  -4 -15   4 10.1949 25.2519   6
  -4  15   4-12.9113 27.9727   5
  -4  15   3 424.081 54.3280   5
  -4  15   3 369.434 43.6743   3
  -4  15   2 234.987 47.0605   5
  -4  15   1 234.660 47.6962   5
  -4  15   0 324.071 49.1169   5
  -4  15  -1 1165.48 93.1025   5
  -4  15  -2 35.9470 29.4572   5
  -4  15  -3 91.5477 39.4478   5
  -4  15  -4 719.509 78.8836   5
  -4  15  -5 89.7364 37.4037   5
  -4  15  -6 1039.18 92.0057   5
  -4  15  -7 9.74953 28.1601   5
  -4  15  -8 43.3126 36.8270   5
  -4  15  -9 15.3688 37.6742   5
  -4  15 -10-16.8646 36.7909   5
  -4  15 -11 142.001 51.0289   5
  -4  15 -12-21.4789 36.0790   5
  -4 -15 -12-11.6979 22.8763   3
  -4  15 -13 339.452 63.0821   5
  -4 -15 -13 337.956 49.5868   3
  -4  15 -14-33.2026 49.6590   5
  -4 -15 -14 8.89000 28.2416   3
  -4  15 -15 49.2728 40.6917   5
  -4 -15 -15 6.89501 30.8927   3
  -4 -15 -16 183.414 45.6955   3
  -4 -15 -17 86.8502 44.4253   3
  -4 -16  15-142.351 52.5627   6
  -4 -16  14 168.181 57.1557   6
  -4 -16  13 66.8966 43.6478   6
  -4 -16  12 17.4280 37.9485   6
  -4 -16  11 46.3668 37.0546   6
  -4 -16  10 177.065 44.9817   6
  -4 -16   9 61.2812 34.9793   6
  -4 -16   8 23.7552 31.1768   6
  -4 -16   7 197.874 44.0687   6
  -4 -16   6 155.320 38.8613   6
  -4 -16   5-9.02244 26.4701   6
  -4 -16   4 83.1102 28.3193   6
  -4  16   4 128.018 33.4953   5
  -4  16   3 889.791 76.4999   5
  -4  16   2 35.3746 26.8936   5
  -4  16   1 2452.11 128.911   5
  -4  16   0-12.8973 28.8675   5
  -4  16  -1 435.862 60.6203   5
  -4  16  -2 241.320 47.0342   5
  -4  16  -3 788.291 81.3040   5
  -4  16  -4 230.576 50.0206   5
  -4  16  -5 224.458 47.8169   5
  -4  16  -6 24.3619 32.5076   5
  -4  16  -7 270.042 54.8949   5
  -4  16  -8 101.967 44.7275   5
  -4  16  -9 489.492 71.8051   5
  -4  16 -10 129.251 47.8636   5
  -4  16 -11 192.677 54.5683   5
  -4  16 -12-11.2440 45.9796   5
  -4  16 -13 81.7995 48.7027   5
  -4  16 -14 168.771 57.2680   5
  -4  16 -15 56.2806 45.6703   5
  -4 -16 -16-15.3339 33.5169   3
  -4 -16 -17-32.3989 34.0850   3
  -4 -17  15 90.2964 40.1023   6
  -4 -17  14 138.369 58.9014   6
  -4 -17  13 129.772 51.5790   6
  -4 -17  12 412.246 64.6084   6
  -4 -17  11 573.606 64.9397   6
  -4 -17  10-70.7199 40.5101   6
  -4 -17   9 433.220 55.9978   6
  -4 -17   8 220.098 45.4326   6
  -4 -17   7 17.6466 26.3526   6
  -4 -17   6 204.005 40.6595   6
  -4 -17   5 25.8723 27.6535   6
  -4 -17   4 140.245 31.9978   6
  -4  17   4 137.449 36.5343   5
  -4  17   3 86.0629 33.4987   5
  -4 -17   3 78.2584 29.7059   6
  -4  17   2 269.638 49.1473   5
  -4  17   1 375.475 52.8161   5
  -4  17   0 37.3768 34.0487   5
  -4  17  -1 586.331 72.5180   5
  -4  17  -2 365.486 57.8172   5
  -4  17  -3-2.79465 30.0026   5
  -4  17  -4 1110.41 98.1269   5
  -4  17  -5 289.105 56.3174   5
  -4  17  -6 70.1967 41.9381   5
  -4  17  -7 827.136 92.3896   5
  -4  17  -8 69.7464 43.1037   5
  -4  17  -9 37.5567 41.5832   5
  -4  17 -10 4.76916 35.7511   5
  -4  17 -11 10.7979 35.6341   5
  -4  17 -12-45.0525 48.7267   5
  -4  17 -13 9.98024 41.9812   5
  -4  17 -14-39.7977 47.0548   5
  -4  17 -15 159.102 59.9011   5
  -4 -18  15 148.258 63.4756   6
  -4 -18  14 273.739 64.5314   6
  -4 -18  13 138.510 53.2408   6
  -4 -18  12 55.4423 45.2137   6
  -4 -18  11 131.288 40.6246   6
  -4 -18  10 34.7822 32.3443   6
  -4 -18   9 139.505 43.4813   6
  -4 -18   8 107.297 37.8152   6
  -4 -18   7 29.2132 32.0187   6
  -4 -18   6 70.8198 33.3577   6
  -4 -18   5 175.508 38.4839   6
  -4 -18   4 316.547 48.4237   6
  -4  18   4 301.530 51.5296   5
  -4 -18   3 965.729 78.4306   6
  -4  18   3 762.967 78.9278   5
  -4  18   2-3.27992 32.6337   5
  -4  18   1 101.973 37.1480   5
  -4  18   0 71.6065 33.9654   5
  -4  18  -1-62.2688 37.9708   5
  -4  18  -2 183.166 47.2947   5
  -4  18  -3-4.28642 31.6853   5
  -4  18  -4 357.104 60.7338   5
  -4  18  -5 57.6636 36.6684   5
  -4  18  -6 35.8443 37.4521   5
  -4  18  -7 500.763 79.0610   5
  -4  18  -8 122.761 53.6270   5
  -4  18  -9-7.97487 43.1686   5
  -4  18 -10 26.8844 53.6822   5
  -4  18 -11 63.3684 43.8332   5
  -4  18 -12 185.249 66.3889   5
  -4  18 -13 90.3125 53.6897   5
  -4  18 -14 479.205 86.8133   5
  -4  18 -15-62.0379 45.2287   5
  -4 -19  14 164.443 59.3288   6
  -4 -19  13 180.684 64.8287   6
  -4 -19  12 83.7635 47.3343   6
  -4 -19  11 10.2797 35.1215   6
  -4 -19  10 53.3567 39.7730   6
  -4 -19   9 330.322 59.1114   6
  -4 -19   8 30.8514 34.1416   6
  -4 -19   7 213.986 49.5259   6
  -4 -19   6 2.01495 32.3121   6
  -4 -19   5 909.289 79.4717   6
  -4 -19   4-14.6327 35.4991   6
  -4  19   3 994.172 90.8625   5
  -4 -19   3 1011.61 84.0580   6
  -4  19   2 71.1504 35.9411   5
  -4  19   1 511.096 72.9964   5
  -4  19   0 160.117 45.4093   5
  -4  19  -1 0.35783 38.9357   5
  -4  19  -2 679.508 79.4963   5
  -4  19  -3-17.5368 38.9042   5
  -4  19  -4 139.771 49.6486   5
  -4  19  -5 138.905 45.2059   5
  -4  19  -6 974.104 103.309   5
  -4  19  -7-54.8482 50.0344   5
  -4  19  -8 71.5495 43.9093   5
  -4  19  -9 42.0233 43.1158   5
  -4  19 -10-7.74632 52.0345   5
  -4  19 -11-22.3462 52.1491   5
  -4  19 -12-73.3978 49.7606   5
  -4  19 -13 76.5864 44.8508   5
  -4  19 -14 103.239 60.4568   5
  -4 -20  13 69.8863 54.1468   6
  -4 -20  12 93.0173 51.3083   6
  -4 -20  11-58.5552 42.1954   6
  -4 -20  10 369.534 63.9950   6
  -4 -20   9 58.6227 40.7502   6
  -4 -20   8 432.948 61.1718   6
  -4 -20   7 23.7662 33.3258   6
  -4 -20   6 91.4412 39.2749   6
  -4 -20   5 11.3693 32.3048   6
  -4 -20   4 113.821 33.3837   6
  -4 -20   3-27.9519 41.7833   6
  -4  20   3-73.0220 49.2609   5
  -4  20   2 114.397 50.3640   5
  -4  20   1 34.1915 34.8535   5
  -4  20   0 173.167 51.0315   5
  -4  20  -1 16.2463 45.7758   5
  -4  20  -2 606.587 81.9543   5
  -4  20  -3-5.76492 35.3885   5
  -4  20  -4 5.09403 39.9410   5
  -4  20  -5 112.754 47.9648   5
  -4  20  -6 333.050 68.6993   5
  -4  20  -7 107.880 52.5713   5
  -4  20  -8 250.010 69.1701   5
  -4  20  -9-61.0108 52.1876   5
  -4  20 -10-58.7396 53.7907   5
  -4  20 -11-17.4921 50.8091   5
  -4  20 -12-124.195 69.0968   5
  -4 -21  11-8.35963 39.8319   6
  -4 -21  10 50.1056 39.6057   6
  -4 -21   9 34.6240 37.4430   6
  -4 -21   8-28.8387 35.2855   6
  -4 -21   7-16.6995 38.2081   6
  -4 -21   6 125.789 45.2735   6
  -4 -21   5 129.299 47.8087   6
  -4 -21   4-44.4871 41.0657   6
  -4 -21   3 331.638 57.1843   6
  -4  21   3 378.640 67.1870   5
  -4  21   2 657.003 86.1886   5
  -4  21   1-58.3962 43.5173   5
  -4  21   0 345.475 65.9041   5
  -4  21  -1-17.9667 37.5623   5
  -4  21  -2 1009.03 104.695   5
  -4  21  -3-20.0924 41.5057   5
  -4  21  -4-116.109 53.5347   5
  -4  21  -5 50.3870 44.3400   5
  -4  21  -6 171.358 58.2959   5
  -4  21  -7 25.3435 39.2199   5
  -4  21  -8 198.883 63.6674   5
  -4  21  -9 86.3780 47.5040   5
  -4  21 -10 202.580 65.3419   5
  -4  21 -11-27.0497 49.2403   5
  -4 -22  10-4.13505 38.4441   6
  -4 -22   9-28.5082 40.8208   6
  -4 -22   8 35.6234 34.9163   6
  -4 -22   7 112.606 45.7656   6
  -4 -22   6 504.539 70.1654   6
  -4 -22   5 231.205 50.6393   6
  -4 -22   4 650.435 77.9856   6
  -4 -22   3 26.5223 42.0677   6
  -4  22   2 502.846 77.8356   5
  -4  22   1-2.84375 39.8025   5
  -4  22   0 84.8772 39.3542   5
  -4  22  -1 52.2669 43.6347   5
  -4  22  -2-90.6538 51.9364   5
  -4  22  -3 528.483 83.9580   5
  -4  22  -4 164.418 55.0445   5
  -4  22  -5 152.114 56.0978   5
  -4  22  -6-52.2457 56.8214   5
  -4  22  -7 20.1535 43.7428   5
  -4  22  -8-10.3913 42.1530   5
  -4  22  -9-89.5237 64.8196   5
  -4 -23   8-42.0749 39.6065   6
  -4 -23   7 119.109 42.0243   6
  -4 -23   6 112.529 47.8737   6
  -4 -23   5 528.420 72.7716   6
  -4 -23   4 33.4185 45.3437   6
  -4 -23   3 475.278 82.0201   6
  -4  23   2 16.7369 37.8249   5
  -4 -23   2 55.2768 45.4517   6
  -4  23   1 14.4604 44.0452   5
  -4  23   0-7.49090 43.9487   5
  -4  23  -1 43.9684 40.6349   5
  -4  23  -2 327.371 77.7275   5
  -4  23  -3 47.1691 50.2925   5
  -4  23  -4 170.822 59.7213   5
  -4  23  -5 71.0722 56.3824   5
  -4  23  -6 124.218 60.0734   5
  -4  23  -7 23.7900 50.6546   5
  -4 -24   5 42.4610 48.1732   6
  -4 -24   4-68.0895 52.9825   6
  -4 -24   3 245.151 59.7643   6
  -4 -24   2-80.1710 59.6133   6
  -4  24   1 414.256 78.6364   5
  -4  24   0-4.65760 44.4370   5
  -4  24  -1 19.8966 42.1838   5
  -4  24  -2 9.80227 50.2253   5
  -4  24  -3 347.578 75.9858   5
  -4  24  -4-24.3486 45.9158   5
  -4  24  -5 51.9367 55.2545   5
  -4  25   1 125.032 56.2644   5
  -4  25   0-12.2992 48.8011   5
  -4  25  -1 60.6255 54.2547   5
  -4  25  -2 96.5269 57.2416   5
  -5   0  21 57.2693 44.4130   6
  -5   0  20-42.0372 42.0854   6
  -5   0  19 39.3326 36.3337   6
  -5   0  18 22.8469 31.5801   6
  -5   0  17-25.0890 31.1939   6
  -5   0  16 4.36602 26.7345   4
  -5   0  16 26.0264 28.1026   6
  -5   0  15 101.221 33.7540   4
  -5   0  15 82.5013 31.5179   6
  -5   0  14-6.27427 24.0812   4
  -5   0  14 0.90279 23.6558   6
  -5   0  13 42.8221 25.4819   4
  -5   0  13 44.3196 26.8518   6
  -5   0  12-8.72981 19.3624   4
  -5   0  12 11.9032 21.6752   6
  -5   0  11 1341.73 71.2461   6
  -5   0  11 1477.52 76.2744   4
  -5   0  10-13.4134 16.1475   4
  -5   0  10-8.55387 17.8713   6
  -5   0   9 2830.59 89.1488   6
  -5   0   9 2725.85 94.1453   4
   5   0  -8-6.90662 14.3741   2
  -5   0   8-13.9933 13.0495   6
  -5   0   7 37.1938 15.9983   6
  -5   0   7 0.17878 14.6071   3
   5   0  -7 22.8234 15.9827   2
   5   0  -6 6.56446 14.1809   2
  -5   0   6 9.41244 11.8704   6
  -5   0   6 14.0894 14.8035   3
  -5   0   5 57.5663 14.6262   6
   5   0  -5 53.5849 17.7079   2
  -5   0   5 91.1101 19.3161   3
   5   0  -4 13.9650 12.3981   2
  -5   0   4 0.72153 10.2956   6
  -5   0   4-6.88649 12.5015   3
  -5   0   3 147.190 22.2075   3
  -5   0   3 109.907 11.8925   6
  -5   0   2-2.67984 11.0285   3
  -5   0   2 573.416 28.3702   6
  -5   0   1 15518.6 178.683   3
  -5   0   1 14754.4 100.509   6
  -5   0   0 3.14956 9.06646   3
  -5   0  -1 2779.58 73.9985   3
  -5   0  -2 10.8394 11.4401   3
  -5   0  -3 121.840 18.0610   3
  -5   0  -4 12.0914 12.0503   3
  -5   0  -5 676.605 42.1120   3
  -5   0  -6 10.6460 12.8027   3
  -5   0  -7 8912.11 136.765   1
  -5   0  -7 9075.24 163.364   3
  -5   0  -8 7.29876 13.5645   1
  -5   0  -8-7.28671 14.4532   3
  -5   0  -9 1480.21 60.7992   1
  -5   0  -9 1579.65 74.9892   3
  -5   0 -10 6.67016 14.4396   1
  -5   0 -10 0.89951 17.0453   3
  -5   0 -11 14.3700 19.9072   3
  -5   0 -12 5.14872 18.6004   3
  -5   0 -13 256.311 40.2824   3
  -5   0 -14 1.43360 23.6693   3
  -5   0 -15-24.2092 28.1668   3
  -5   0 -16 4.41424 23.7785   3
  -5   0 -17 251.321 48.7673   3
  -5   0 -18-10.5732 32.9978   3
  -5   0 -19 49.3087 33.4474   3
  -5   0 -20-5.32669 35.2342   3
  -5   1  21-15.6605 46.6268   6
  -5  -1  21-48.8045 48.3009   6
  -5   1  20-55.3831 43.6487   6
  -5  -1  20-18.3287 36.4796   6
  -5  -1  19 15.0711 36.8672   6
  -5   1  19 11.4769 34.6795   6
  -5   1  18-56.2863 36.7373   6
  -5  -1  18-12.7552 31.2675   6
  -5   1  17 22.7512 30.9262   6
  -5  -1  17 52.8962 32.9063   4
  -5  -1  17-20.7301 31.7067   6
  -5   1  16 306.916 50.1794   6
  -5   1  16 311.968 49.3971   4
  -5  -1  16 359.496 50.3528   4
  -5  -1  16 268.469 46.8052   6
  -5   1  15 408.951 51.0858   4
  -5  -1  15 419.250 51.6825   4
  -5  -1  15 362.409 50.0076   6
  -5   1  15 363.515 48.2710   6
  -5   1  14 159.339 36.8311   6
  -5   1  14 148.293 34.3682   4
  -5  -1  14 206.948 37.4303   4
  -5  -1  14 129.910 34.0072   6
  -5   1  13 419.931 46.3082   4
  -5  -1  13 477.022 49.7220   4
  -5  -1  13 403.853 47.0241   6
  -5   1  13 361.893 44.3615   6
  -5   1  12 19.8018 22.5442   4
  -5  -1  12-4.36249 19.5602   4
  -5  -1  12 12.9765 21.3911   6
  -5   1  12-8.85528 23.1084   6
  -5  -1  11 783.252 54.0410   6
  -5   1  11 831.547 57.9506   4
  -5  -1  11 736.259 56.3727   4
  -5   1  11 775.847 54.4674   6
  -5   1  10 85.9455 24.4739   4
  -5  -1  10 74.3010 22.8691   4
  -5   1  10 71.1682 21.5909   6
  -5  -1  10 58.5268 21.1038   6
  -5   1   9 527.020 43.3259   4
  -5   1   9 521.699 40.8017   6
  -5  -1   9 562.973 50.5156   2
   5  -1  -9 555.155 49.6460   2
  -5  -1   9 523.698 41.0854   6
   5   1  -8 63.6441 22.5714   2
  -5   1   8 103.410 20.6988   6
  -5   1   8 72.8604 18.2954   4
  -5  -1   8 84.2561 20.4699   6
   5  -1  -8 68.6398 20.1683   2
  -5   1   7 468.911 33.3479   6
   5   1  -7 514.385 44.6366   2
   5  -1  -7 505.555 42.8327   2
  -5  -1   7 475.930 33.2789   6
  -5   1   7 468.107 41.8061   3
  -5  -1   7 437.335 38.5250   3
  -5   1   6 6046.48 107.980   6
   5   1  -6 6019.22 138.988   2
  -5   1   6 5635.96 129.448   3
  -5  -1   6 5904.41 108.025   6
  -5  -1   6 5843.66 126.481   3
   5  -1  -6 6012.69 134.937   2
  -5   1   5 5618.23 96.0867   6
   5   1  -5 5550.46 128.464   2
  -5  -1   5 5589.30 97.5757   6
   5  -1  -5 5671.52 127.321   2
  -5  -1   5 5378.63 118.378   3
  -5   1   5 5780.81 126.210   3
   5   1  -4 583.163 41.9696   2
  -5   1   4 529.481 37.8994   3
  -5   1   4 580.307 28.4577   6
  -5  -1   4 638.093 31.9200   6
  -5  -1   4 510.137 37.0268   3
  -5   1   3 19.5891 11.7968   3
  -5  -1   3 29.3847 12.7789   3
  -5  -1   3 42.1277 13.1974   6
  -5   1   3 37.6988 8.71424   6
  -5   1   2 1630.00 36.4323   6
  -5   1   2 1609.32 62.5969   3
  -5  -1   2 1567.03 40.2189   6
  -5  -1   2 1596.15 58.9691   3
  -5   1   1 1514.50 58.7525   3
  -5  -1   1 1388.32 53.3768   3
  -5  -1   1 1519.14 37.0052   6
  -5   1   0 7499.97 121.808   3
  -5  -1   0 7708.89 117.973   3
  -5  -1   0 7421.70 77.5923   6
  -5   1  -1 183.912 21.0547   3
  -5  -1  -1 178.482 19.6421   3
  -5   1  -2 6507.29 115.930   3
  -5  -1  -2 6651.16 113.335   3
  -5   1  -3 2.73426 10.4474   3
  -5  -1  -3 5.87457 10.9575   3
  -5   1  -4 3437.79 88.1655   3
  -5  -1  -4 3521.66 87.6041   3
  -5   1  -5 1476.05 61.4501   3
  -5  -1  -5 1548.92 61.3517   3
  -5   1  -6 5.81397 12.1740   3
  -5  -1  -6 13.9803 14.0907   3
  -5   1  -7 2291.31 81.7015   3
  -5  -1  -7 2293.22 67.9027   1
  -5   1  -7 2204.22 70.6460   1
  -5  -1  -7 2422.56 83.7362   3
  -5  -1  -8 226.029 24.2753   1
  -5   1  -8 189.052 27.9748   3
  -5   1  -8 216.509 24.5961   1
  -5  -1  -8 196.634 28.0138   3
  -5  -1  -9 1276.11 53.5930   1
  -5   1  -9 1265.96 57.5328   1
  -5   1  -9 1149.00 66.4910   3
  -5  -1  -9 1202.40 64.8556   3
  -5  -1 -10 13.7266 15.6814   1
  -5   1 -10 12.0253 19.0331   3
  -5  -1 -10 14.8988 17.0862   3
  -5   1 -11 311.594 39.0088   3
  -5  -1 -11 269.268 37.4666   3
  -5   1 -12 47.8008 23.0159   3
  -5  -1 -12 42.0254 22.3455   3
  -5   1 -13 153.631 33.1584   3
  -5  -1 -13 160.502 33.3215   3
  -5   1 -14 18.2371 26.1027   3
  -5  -1 -14 1.15090 21.6606   3
  -5  -1 -15 51.0575 28.4800   3
  -5   1 -15 47.4801 28.6080   3
  -5  -1 -16 32.0912 26.0597   3
  -5   1 -16-9.95338 27.8197   3
  -5   1 -17-3.82490 29.3003   3
  -5  -1 -17-6.38791 26.5922   3
  -5   1 -18-30.8454 30.7495   3
  -5  -1 -18-25.9156 31.7215   3
  -5   1 -19 22.4861 31.4280   3
  -5  -1 -19 57.4726 34.4930   3
  -5  -1 -20 67.8880 41.9349   3
  -5   1 -20-22.9426 36.2839   3
  -5  -2  21 61.1829 46.1936   6
  -5   2  20-193.311 48.7892   6
  -5  -2  20-9.69504 35.8258   6
  -5   2  19 11.2137 35.3623   6
  -5  -2  19 68.4142 38.0486   6
  -5  -2  18 123.474 36.6499   4
  -5  -2  18 68.1023 33.4750   6
  -5   2  18 48.9078 35.4453   6
  -5   2  17 10.5242 32.0856   6
  -5  -2  17-77.8971 39.0439   6
  -5  -2  17-6.95113 28.7626   4
  -5  -2  16 714.080 65.5700   4
  -5   2  16 590.011 63.4152   6
  -5  -2  16 598.485 64.8707   6
  -5   2  15 173.744 39.4725   4
  -5  -2  15 148.404 35.4529   4
  -5   2  15 162.362 35.0669   6
  -5  -2  15 199.271 40.7909   6
  -5   2  14 139.418 33.2371   4
  -5  -2  14 138.343 33.3768   4
  -5   2  14 152.086 36.6484   6
  -5  -2  14 125.847 32.7916   6
  -5   2  13-14.6425 23.1187   6
  -5   2  13 5.10922 21.6795   4
  -5  -2  13 15.8432 22.3950   4
  -5  -2  13 11.5777 21.6002   6
  -5   2  12 51.6398 23.4373   6
  -5   2  12 82.8005 26.2127   4
  -5  -2  12 78.7601 24.5925   4
  -5  -2  12 98.2338 29.0066   6
  -5   2  11 83.7521 25.7058   4
  -5  -2  11 111.432 24.5005   4
  -5   2  11 83.4085 25.0968   6
  -5  -2  11 120.385 27.6528   6
  -5  -2  10 53.0937 21.0198   6
  -5   2  10 43.6696 20.1610   4
  -5  -2  10 35.4443 17.8712   4
  -5   2  10 45.9187 20.9144   6
   5  -2  -9 4152.84 124.593   2
  -5   2   9 4270.84 111.357   6
  -5   2   9 4004.96 115.002   4
  -5  -2   9 4204.76 108.973   6
  -5   2   8 463.327 37.6976   6
   5  -2  -8 510.122 44.1088   2
  -5   2   8 454.488 39.6580   4
  -5  -2   8 496.671 38.1674   6
  -5  -2   8 476.152 45.2690   2
  -5  -2   7 81.1865 23.4116   2
  -5   2   7 55.2151 16.5515   6
  -5   2   7 27.9636 16.1745   3
  -5   2   7 67.4915 18.7615   4
  -5  -2   7 63.3352 18.6894   3
   5   2  -7 87.5277 23.2537   2
  -5  -2   7 48.5361 14.7355   6
   5  -2  -7 43.3932 17.3362   2
   5   2  -6 3699.28 111.289   2
  -5  -2   6 3527.71 85.4198   6
   5  -2  -6 3511.05 102.788   2
  -5  -2   6 3417.04 97.2342   3
  -5   2   6 3676.93 107.373   3
  -5   2   6 3579.46 84.7921   6
  -5   2   5 54.8916 11.8776   6
  -5  -2   5 81.5078 17.6905   3
  -5  -2   5 85.0004 20.0059   6
   5   2  -5 95.5240 21.8728   2
  -5   2   5 76.6350 19.1421   3
  -5   2   4 1670.98 48.5400   6
  -5  -2   4 1699.74 52.2074   6
  -5   2   4 1403.09 64.6810   3
   5   2  -4 1536.43 66.5990   2
  -5  -2   4 1549.08 59.9329   3
  -5   2   3 691.212 27.6970   6
  -5   2   3 747.802 45.1726   3
   5   2  -3 657.327 43.7013   2
  -5  -2   3 690.050 31.7453   6
  -5  -2   3 687.177 39.7580   3
  -5   2   2 53.5351 15.4035   3
  -5  -2   2 56.6926 13.9541   3
  -5   2   2 50.2490 8.18733   6
  -5  -2   2 44.6657 10.9966   6
  -5   2   1 766.409 43.4586   3
  -5  -2   1 747.938 38.0340   3
  -5  -2   1 786.432 29.9092   6
  -5   2   0 366.375 29.0993   3
  -5  -2   0 374.833 26.7262   3
  -5   2  -1 3420.74 83.4528   3
  -5  -2  -1 3528.65 79.7876   3
  -5   2  -2 1960.05 65.9877   3
  -5  -2  -2 2072.23 62.4178   3
  -5   2  -3 9208.71 141.953   3
  -5  -2  -3 9386.74 136.054   3
  -5  -2  -4 239.315 24.7319   3
  -5   2  -4 230.764 24.6895   3
  -5   2  -5 217.883 24.9477   3
  -5  -2  -5 206.875 24.6731   3
  -5   2  -6 925.915 48.0143   1
  -5   2  -6 908.106 50.4786   3
  -5  -2  -6 927.432 51.8503   3
  -5  -2  -7 416.524 28.8161   1
  -5   2  -7 396.198 33.2202   1
  -5   2  -7 472.786 38.6593   3
  -5  -2  -7 458.677 37.5268   3
  -5   2  -8 390.758 37.3968   3
  -5  -2  -8 395.081 29.2608   1
   5  -2   8 410.499 33.2522   6
  -5   2  -8 358.735 31.9511   1
  -5  -2  -8 394.345 36.8148   3
   5  -2   9 62.4258 19.7321   6
  -5   2  -9 25.6842 17.4013   3
  -5  -2  -9 50.6554 20.4120   3
  -5  -2  -9 24.0934 12.6681   1
   5  -2  10 163.094 25.8845   6
  -5   2 -10 230.340 32.2553   3
  -5  -2 -10 219.980 34.6002   3
  -5  -2 -11 1006.71 65.3960   3
  -5   2 -11 929.885 63.0080   3
  -5   2 -12 164.867 31.3611   3
  -5  -2 -12 170.120 32.4349   3
  -5  -2 -13 457.799 50.1637   3
  -5   2 -13 402.518 50.0752   3
  -5  -2 -14 968.695 72.4301   3
  -5   2 -14 1042.16 74.2959   3
  -5  -2 -15 581.981 61.6757   3
  -5   2 -15 552.171 57.8386   3
  -5   2 -16 74.3696 30.9332   3
  -5  -2 -16 129.232 38.7900   3
  -5   2 -17 21.7433 27.1694   3
  -5  -2 -17-7.81629 26.3868   3
  -5   2 -18-5.90067 29.7152   3
  -5  -2 -18-4.58793 32.4568   3
  -5   2 -19 17.5454 34.4446   3
  -5  -2 -19-32.5692 30.3578   3
  -5   2 -20 50.6366 40.5214   3
  -5  -2 -20 3.60693 34.3577   3
  -5  -3  21-17.1770 40.3366   6
  -5  -3  20 23.5355 39.6985   6
  -5  -3  19 3.72277 36.4648   6
  -5  -3  18 188.298 44.1686   4
  -5  -3  18 73.6431 39.3294   6
  -5   3  18 99.4184 43.4591   6
  -5   3  17-12.7573 39.0445   6
  -5  -3  17-10.2049 29.4292   4
  -5  -3  17 1.52204 29.5030   6
  -5  -3  16 25.8764 25.1614   4
  -5  -3  16 52.3881 30.7333   6
  -5   3  16-8.23789 30.2431   6
  -5   3  15 25.8775 27.5029   6
  -5  -3  15 60.2675 30.5920   6
  -5  -3  15 11.3075 23.6250   4
  -5   3  14-10.6955 24.8936   4
  -5   3  14 6.27100 24.7662   6
  -5  -3  14-15.3998 21.1058   4
  -5  -3  14-1.81999 23.2057   6
  -5  -3  13 90.3194 27.6615   4
  -5   3  13 62.9742 27.3208   6
  -5   3  13 69.6043 27.3085   4
  -5  -3  13 70.0400 28.1149   6
  -5   3  12 168.319 32.8050   4
  -5  -3  12 166.702 31.8141   4
  -5   3  12 133.383 30.9205   6
  -5  -3  12 202.110 36.0967   6
  -5  -3  11 375.119 40.8207   6
  -5   3  11 409.194 43.3285   4
  -5  -3  11 353.044 39.2482   4
  -5   3  11 348.284 39.3138   6
   5  -3 -10 655.964 54.7318   2
  -5   3  10 622.151 49.9576   4
  -5  -3  10 630.137 48.8720   6
  -5   3  10 632.219 48.6763   6
   5  -3  -9 1931.63 85.5370   2
  -5   3   9 1869.79 78.9647   4
  -5  -3   9 1810.47 75.5587   6
  -5   3   9 1820.44 75.4124   6
  -5  -3   8 2852.25 87.7073   6
  -5   3   8 2897.75 86.3296   6
  -5   3   8 2626.39 89.9858   4
   5  -3  -8 2736.08 97.2143   2
  -5  -3   8 2799.21 107.432   2
  -5  -3   7 3495.53 113.585   2
  -5   3   7 3392.64 98.8167   4
  -5   3   7 3632.25 91.0936   6
   5  -3  -7 3629.76 106.851   2
  -5  -3   7 3615.59 99.9033   3
  -5   3   7 3549.35 116.396   3
  -5  -3   7 3533.59 93.3425   6
  -5  -3   6 105.306 23.7008   2
   5  -3  -6 120.627 22.0678   2
  -5   3   6 100.441 20.3237   4
  -5   3   6 97.9136 16.4871   6
  -5   3   6 96.0621 25.7477   3
  -5  -3   6 261.260 39.0206   6
  -5  -3   6 114.545 20.8940   3
   5   3  -6 109.576 24.5969   2
   5   3  -5 2678.27 92.9416   2
  -5   3   5 2796.55 78.1354   4
  -5   3   5 2806.51 68.8089   6
  -5   3   5 2752.82 93.8983   3
  -5  -3   5 2832.39 80.4869   3
  -5  -3   5 2863.68 74.7442   6
  -5   3   4 912.473 36.8718   6
   5   3  -4 895.445 52.8112   2
  -5  -3   4 999.245 43.0132   6
  -5   3   4 981.410 55.3258   3
  -5  -3   4 975.419 46.7691   3
  -5   3   3 1039.86 54.8846   3
   5   3  -3 1145.55 56.5826   2
  -5   3   3 1183.14 37.6077   6
  -5  -3   3 1069.10 47.7113   3
  -5  -3   3 1112.52 42.3205   6
   5   3  -2 1824.24 68.6033   2
  -5  -3   2 1809.28 51.3578   6
  -5   3   2 1871.10 69.8516   3
  -5  -3   2 1899.96 61.0182   3
  -5  -3   1 5915.56 101.593   3
  -5  -3   1 5873.48 88.9036   6
  -5   3   1 5800.80 118.479   3
  -5   3   0 376.661 30.3409   3
  -5  -3   0 375.435 26.1971   3
  -5   3  -1 3461.33 85.9761   3
  -5  -3  -1 3469.78 77.1869   3
  -5   3  -2 1532.99 58.2862   3
  -5  -3  -2 1552.93 53.6846   3
  -5  -3  -3 28.6590 12.2553   3
  -5   3  -3 60.7130 16.5715   3
   5  -3   4 325.296 17.7272   6
  -5   3  -4 332.560 30.4931   3
  -5  -3  -4 381.096 29.9117   3
  -5   3  -5 1193.27 56.1630   3
  -5  -3  -5 1320.68 56.2755   3
   5  -3   5 1190.07 38.1285   6
   5  -3   6 4581.07 83.0058   6
  -5   3  -6 4403.38 103.572   1
  -5   3  -6 4412.43 108.792   3
  -5  -3  -6 4691.32 110.323   3
  -5  -3  -7 153.738 18.8846   1
  -5   3  -7 164.722 25.3384   3
  -5   3  -7 156.051 24.0214   1
  -5  -3  -7 153.760 25.3171   3
   5  -3   7 173.929 20.7795   6
   5  -3   8 1794.24 63.4089   6
  -5  -3  -8 1724.67 56.3838   1
  -5   3  -8 1746.80 69.4625   1
  -5   3  -8 1776.76 74.7720   3
  -5  -3  -8 1734.22 75.2581   3
  -5  -3  -9 1823.12 82.5143   3
  -5   3  -9 1777.05 79.3396   3
   5  -3   9 1715.54 67.3160   6
  -5  -3  -9 1765.64 58.6601   1
  -5  -3 -10 439.316 43.5181   3
   5  -3  10 302.012 32.5778   6
  -5   3 -10 376.580 39.5905   3
   5  -3  11 646.253 49.1534   6
  -5  -3 -11 880.799 63.1703   3
  -5   3 -11 830.793 60.8526   3
  -5   3 -12 132.481 29.7075   3
   5  -3  12 85.9981 26.7077   6
  -5  -3 -12 119.765 29.7874   3
  -5  -3 -13 1808.73 95.6406   3
   5  -3  13 1473.41 80.7932   6
  -5   3 -13 1888.21 94.2317   3
  -5   3 -14 54.0924 28.3151   3
  -5  -3 -14 56.3072 25.9657   3
  -5  -3 -15 384.331 52.0715   3
  -5   3 -15 359.348 51.6718   3
  -5   3 -16 318.036 49.0158   3
  -5  -3 -16 287.019 46.7855   3
  -5   3 -17-11.8813 31.5274   3
  -5  -3 -17-15.5981 27.3546   3
  -5  -3 -18 126.725 41.2818   3
  -5   3 -18 107.820 39.5730   3
  -5   3 -19-54.2129 40.1727   3
  -5  -3 -19 34.9432 33.6351   3
  -5   3 -20-41.5054 35.3025   3
  -5  -3 -20-16.2418 32.8929   3
  -5  -4  21-47.3764 44.8879   6
  -5  -4  20-2.75934 38.3935   6
  -5  -4  19 29.4569 30.7126   4
  -5  -4  19-74.7991 42.4550   6
  -5  -4  18 71.6562 31.3766   4
  -5  -4  18 4.52563 34.1470   6
  -5  -4  17 68.4856 36.7223   6
  -5  -4  17 52.4610 30.8854   4
  -5  -4  16 139.039 35.6942   4
  -5  -4  16 151.217 42.1675   6
  -5   4  15-19.1886 32.8334   6
  -5  -4  15 12.2583 24.9872   4
  -5  -4  15 31.0575 27.9841   6
  -5  -4  14 288.912 40.7803   4
  -5  -4  14 283.115 44.0987   6
  -5   4  14 225.723 43.4848   6
  -5   4  13 64.1820 26.2829   6
  -5  -4  13 110.645 27.8792   4
  -5  -4  13 80.8647 29.1948   6
  -5   4  12 265.648 40.1212   6
  -5   4  12 339.674 42.4918   4
  -5  -4  12 340.077 41.5990   4
  -5  -4  12 352.163 44.6299   6
  -5   4  11 43.7162 21.7174   6
  -5   4  11 50.9099 20.4109   4
  -5  -4  11 62.6703 23.8370   6
  -5   4  10 452.013 43.6905   6
   5  -4 -10 425.530 43.6622   2
  -5   4  10 468.601 43.8302   4
  -5  -4  10 490.734 42.6234   6
  -5   4   9 140.333 26.4515   4
  -5   4   9 132.784 24.9687   6
  -5  -4   9 145.633 24.0758   6
   5  -4  -9 183.525 29.1796   2
  -5   4   8 228.644 28.9268   6
  -5   4   8 246.529 30.3089   4
  -5  -4   8 180.084 23.8106   6
   5  -4  -8 253.935 29.6028   2
  -5  -4   7 132.448 26.4323   6
  -5   4   7 53.5867 18.2966   4
  -5   4   7 44.9343 20.9695   3
  -5  -4   7 80.3252 23.5125   2
   5  -4  -7 53.3032 19.0718   2
  -5   4   7 34.6234 15.7659   6
  -5  -4   6 25.4967 12.0331   3
  -5   4   6-7.19063 14.3298   6
  -5   4   6 12.7673 13.5067   4
  -5   4   6 16.4740 15.7100   3
  -5  -4   6 9.57555 14.3889   2
   5   4  -5 492.922 43.2377   2
  -5   4   5 501.648 35.7989   4
  -5   4   5 546.360 43.4545   3
  -5  -4   5 560.842 36.1867   3
  -5  -4   5 583.826 46.0355   2
  -5  -4   5 567.306 36.0059   6
  -5  -4   4 1078.21 46.4225   6
   5   4  -4 1037.65 58.2154   2
  -5   4   4 1087.63 47.0757   4
  -5   4   4 965.751 55.1503   3
  -5  -4   4 986.402 45.7361   3
  -5   4   3 662.795 45.3154   3
   5   4  -3 641.065 44.2671   2
  -5  -4   3 661.155 36.2269   3
  -5  -4   3 830.055 39.5273   6
   5   4  -2 7702.42 141.376   2
  -5   4   2 7393.46 142.995   3
  -5  -4   2 7583.09 110.633   6
  -5  -4   2 7453.17 117.669   3
  -5  -4   1 1443.10 49.6553   3
   5   4  -1 1566.85 61.9672   2
  -5   4   1 1557.37 64.0837   3
  -5   4   0 2006.86 70.4846   3
  -5  -4   0 1966.23 57.4732   3
  -5   4  -1 988.072 47.6194   3
  -5  -4  -1 1002.10 42.1834   3
  -5   4  -2 3572.64 89.1120   3
  -5  -4  -2 3575.54 79.7980   3
  -5   4  -3 161.718 21.9952   3
  -5  -4  -3 199.146 21.3946   3
  -5  -4  -4 1221.28 51.9090   3
  -5   4  -4 1238.01 55.2350   3
   5  -4   4 1156.93 32.3956   6
  -5   4  -5 242.884 27.3510   1
  -5   4  -5 228.458 26.2629   3
  -5  -4  -5 255.025 28.1285   3
   5  -4   5 281.986 20.1626   6
  -5   4  -6 2596.94 82.6686   1
  -5   4  -6 2382.00 82.4586   3
   5  -4   6 2162.17 57.9777   6
  -5  -4  -6 2366.70 82.8295   3
  -5   4  -7 58.1926 19.1160   3
  -5   4  -7 38.5115 17.8716   1
  -5  -4  -7 35.7876 16.6293   3
   5  -4   7 51.8390 15.3296   6
  -5   4  -8 26.6018 17.9014   3
  -5  -4  -8 39.3906 12.1382   1
  -5  -4  -8 17.5595 15.5288   3
   5  -4   8 2.08596 13.8024   6
  -5   4  -9 85.6979 21.5737   3
   5  -4   9 83.0597 20.2164   6
  -5  -4  -9 62.8325 20.1301   3
  -5   4 -10 224.502 32.8305   3
  -5  -4 -10 202.107 32.1262   3
   5  -4  10 162.411 26.5071   6
  -5   4 -11 59.8216 22.7910   3
   5  -4  11 6.61446 18.2972   6
  -5  -4 -11 51.6135 23.8767   3
  -5   4 -12 17.8819 22.8698   3
   5  -4  12 7.59046 20.6228   6
  -5  -4 -12 26.1495 19.4194   3
  -5   4 -13 185.762 34.3803   3
  -5  -4 -13 176.855 35.1590   3
  -5   4 -14 69.2758 31.3061   3
  -5  -4 -14 75.9246 28.6433   3
  -5  -4 -15 61.6788 31.6543   3
  -5   4 -15 86.0827 33.4168   3
  -5  -4 -16 451.128 58.6994   3
  -5   4 -16 472.533 58.5212   3
  -5   4 -17 74.8406 32.5131   3
  -5  -4 -17 87.6871 34.6984   3
  -5   4 -18 215.655 45.9578   3
  -5  -4 -18 198.172 45.2759   3
  -5   4 -19 38.8202 35.9562   3
  -5  -4 -19 3.15539 34.3081   3
  -5   4 -20 12.9013 36.2135   3
  -5  -5  20 19.1716 42.2463   6
  -5  -5  19-33.7153 31.3673   4
  -5  -5  19-25.8201 39.2776   6
  -5  -5  18-25.1026 33.3228   4
  -5  -5  18-22.6297 35.1011   6
  -5  -5  17 33.1064 31.9891   6
  -5  -5  17-47.1384 31.4951   4
  -5  -5  16 249.879 41.0623   4
  -5  -5  16 244.805 44.3839   6
  -5  -5  15 20.2363 25.8749   4
  -5  -5  15 30.7179 30.4853   6
  -5  -5  14 117.628 32.6957   4
  -5  -5  14 81.3645 32.1577   6
  -5  -5  13 135.124 31.6745   4
  -5  -5  13 112.954 30.4433   6
  -5  -5  12 507.303 49.3961   6
   5  -5 -11 97.4457 28.3969   2
  -5  -5  11 138.436 28.2219   6
  -5   5  11 133.278 29.7075   4
  -5   5  10 163.490 29.1020   4
  -5  -5  10 121.191 22.2122   6
   5  -5 -10 123.058 25.2684   2
  -5   5   9 455.829 41.6000   4
   5  -5  -9 456.943 41.6348   2
  -5  -5   9 389.301 40.5305   6
  -5  -5   8 107.470 26.7519   6
  -5   5   8 66.3195 20.3093   4
   5  -5  -8 65.6190 18.7229   2
   5  -5  -7 2120.50 80.8578   2
  -5  -5   7 1919.42 74.3813   6
  -5   5   7 2049.34 77.0450   4
  -5   5   7 1957.00 90.5388   3
  -5   5   6 142.560 27.9236   3
  -5   5   6 121.515 21.0667   4
  -5  -5   6 127.099 21.0432   6
  -5  -5   6 155.572 21.4792   3
  -5  -5   6 159.323 28.8855   2
  -5   5   5 10.4381 14.8632   3
  -5   5   5 33.0062 14.3867   4
  -5  -5   5 40.2599 16.2193   2
  -5  -5   5 39.9519 13.8878   3
  -5  -5   5 49.3956 16.0599   6
   5   5  -4 1672.63 75.6672   2
  -5  -5   4 1768.07 75.0995   2
  -5  -5   4 1704.81 61.0825   6
  -5   5   4 1822.69 61.4871   4
  -5   5   4 1833.47 76.6459   3
  -5  -5   4 1816.43 58.8253   3
  -5   5   3 25.7337 16.1357   3
  -5  -5   3 20.0426 11.9831   6
  -5  -5   3 28.6094 10.2660   3
  -5   5   3 20.3628 11.0124   4
   5   5  -3 11.3215 14.2328   2
  -5  -5   2 645.339 34.1993   3
   5   5  -2 610.632 41.8895   2
  -5   5   2 572.718 30.7348   4
  -5   5   2 601.508 42.9575   3
  -5  -5   2 674.711 36.0229   6
  -5  -5   1 406.270 26.5262   3
   5   5  -1 423.660 34.3021   2
  -5   5   1 376.875 34.4002   3
  -5   5   0 1550.60 63.1705   3
  -5  -5   0 1504.89 49.3736   3
   5   5   0 1577.06 60.8258   2
  -5   5  -1 345.424 30.6899   3
  -5  -5  -1 338.602 24.8745   3
  -5   5  -2 1259.43 54.2631   3
  -5  -5  -2 1263.44 48.1126   3
  -5   5  -3 5327.90 112.509   3
  -5  -5  -3 5223.27 100.985   3
   5  -5   3 5176.95 59.8186   6
   5  -5   4 4399.73 63.8194   6
  -5   5  -4 4382.00 104.412   3
  -5  -5  -4 4123.61 95.0040   3
  -5   5  -5 2648.33 84.3215   1
  -5   5  -5 2448.10 80.9899   3
  -5  -5  -5 2644.18 79.4248   3
   5  -5   5 2506.00 55.3030   6
  -5   5  -6 507.825 39.0361   1
  -5   5  -6 499.641 38.3208   3
   5  -5   6 439.167 27.5188   6
  -5  -5  -6 520.335 38.2091   3
  -5   5  -7 114.015 23.4621   3
  -5  -5  -7 88.3934 20.8292   3
   5  -5   7 71.8278 16.4907   6
  -5  -5  -8 323.839 34.8621   3
   5  -5   8 243.592 26.5742   6
  -5   5  -8 357.307 35.6175   3
  -5  -5  -9 616.924 49.7589   3
   5  -5   9 653.103 43.2225   6
  -5   5  -9 614.544 48.2751   3
  -5   5 -10 210.255 32.2472   3
  -5  -5 -10 237.786 34.2125   3
   5  -5  10 216.232 29.6776   6
  -5  -5 -11 636.154 54.3370   3
  -5   5 -11 602.484 51.2038   3
  -5  -5 -12 105.892 29.0160   3
  -5   5 -12 120.281 29.2193   3
  -5   5 -12 103.156 31.3235   5
  -5   5 -13 36.3598 23.4555   3
  -5  -5 -13 31.0811 20.2689   3
  -5   5 -14 68.2285 30.8786   3
  -5  -5 -14 15.4689 23.6088   3
  -5   5 -15 182.203 41.7305   3
  -5  -5 -15 179.245 39.3167   3
  -5   5 -16 43.9744 30.5834   3
  -5  -5 -16 42.8144 30.1542   3
  -5   5 -17-19.9783 30.6593   3
  -5  -5 -17 17.0870 26.8134   3
  -5   5 -18 38.8674 35.8205   3
  -5  -5 -18 54.3969 34.4231   3
  -5   5 -19-44.0560 38.0752   3
  -5  -5 -19-34.5041 31.1743   3
  -5   5 -20-1.98640 34.8576   3
  -5  -6  20 39.0254 40.8200   6
  -5  -6  19-39.0675 40.4212   6
  -5  -6  18 195.413 49.2026   6
  -5  -6  18 242.733 45.7052   4
  -5  -6  17-23.4291 29.2346   4
  -5  -6  17 16.4257 31.0709   6
  -5  -6  16 70.6992 29.0293   4
  -5  -6  16 33.2286 29.9181   6
  -5  -6  15 14.5411 28.0949   6
  -5  -6  15 6.77961 22.4858   4
  -5  -6  14 53.4942 26.4002   6
  -5  -6  14 76.9273 27.5295   4
  -5  -6  13-1.86475 22.5980   4
  -5  -6  13 39.3923 24.8881   6
  -5  -6  12-98.9053 31.9814   6
  -5  -6  11-26.5704 27.3611   6
   5  -6 -10 1337.09 72.5123   2
  -5  -6  10 1280.03 69.4734   6
  -5   6   9 1.39088 17.5269   4
   5  -6  -9-0.44471 14.4574   2
  -5   6   8 5343.47 131.626   4
   5  -6  -8 5372.25 131.604   2
  -5  -6   8 5251.92 127.327   6
  -5   6   7 349.802 35.2912   4
  -5   6   7 369.528 42.9812   3
  -5  -6   7 348.004 35.7236   6
  -5   6   6 4910.44 139.506   3
  -5   6   6 5092.79 116.571   4
  -5  -6   6 5198.12 140.486   2
  -5  -6   6 5172.63 103.062   3
  -5  -6   6 5022.69 114.508   6
  -5  -6   5 1166.66 47.7001   3
  -5   6   5 1144.59 52.5781   4
  -5  -6   5 1095.44 62.9225   2
  -5   6   5 1211.54 66.1643   3
  -5  -6   5 1109.66 53.6784   6
  -5   6   4 222.775 24.4520   4
  -5  -6   4 249.229 31.9050   2
  -5  -6   4 217.497 20.9666   3
  -5  -6   4 221.774 25.8617   6
  -5   6   4 194.258 29.1681   3
   5   6  -3 925.583 55.5827   2
  -5   6   3 916.526 42.2468   4
  -5   6   3 983.502 57.3395   3
  -5  -6   3 959.259 55.9889   2
  -5  -6   3 918.693 40.1006   3
  -5  -6   3 924.332 45.6640   6
  -5  -6   2 1411.32 49.1802   3
  -5   6   2 1374.16 65.1880   3
   5   6  -2 1399.15 65.2377   2
  -5   6   2 1403.71 48.1293   4
  -5  -6   2 1372.45 53.5877   6
  -5   6   1 47.4197 16.2701   3
  -5  -6   1 11.8710 8.03967   3
  -5   6   1 21.3357 9.14272   4
   5   6  -1 20.4402 12.5626   2
  -5  -6   0 5367.03 90.6160   3
  -5   6   0 5230.62 78.0280   4
   5   6   0 5280.19 113.000   2
  -5   6   0 5292.60 118.929   3
   5   6   1 1908.33 66.3472   2
  -5   6  -1 1915.98 69.7207   3
  -5   6  -1 1766.85 41.0531   4
  -5  -6  -1 1843.69 54.7574   3
   5  -6   1 1796.57 35.7830   6
  -5  -6  -2 252.663 22.7042   3
  -5   6  -2 207.909 24.3756   3
   5   6   2 290.070 28.2763   2
   5  -6   2 260.691 15.1612   6
  -5   6  -3 723.984 43.0762   3
  -5  -6  -3 696.862 37.3834   3
   5  -6   3 655.078 27.7589   6
  -5   6  -4 125.943 22.9500   1
  -5  -6  -4 102.844 18.2156   3
  -5   6  -4 147.537 21.8662   3
   5  -6   4 89.3865 9.76693   6
   5  -6   5 64.5931 13.4263   6
  -5   6  -5 60.5337 19.2239   1
  -5  -6  -5 51.5996 15.3117   3
  -5   6  -5 72.0304 19.0684   3
   5  -6   6 318.835 24.2395   6
  -5  -6  -6 359.678 32.1017   3
  -5   6  -6 326.236 32.8999   3
  -5  -6  -7 0.04165 13.3191   3
   5  -6   7-8.19757 12.7283   6
  -5   6  -7-2.15570 13.5081   3
  -5  -6  -8 444.779 40.3087   3
   5  -6   8 421.775 33.4543   6
  -5   6  -8 431.588 38.8465   3
  -5  -6  -9 795.511 54.5139   3
  -5   6  -9 742.585 52.0183   3
   5  -6   9 669.667 43.8408   6
  -5  -6 -10 541.120 48.7743   3
  -5   6 -10 494.254 44.2812   3
  -5   6 -11 29.8870 20.7505   3
  -5   6 -11 9.27746 23.4246   5
  -5  -6 -11 20.7418 18.9485   3
  -5  -6 -12 463.899 51.1017   3
  -5   6 -12 313.631 49.9989   5
  -5   6 -12 513.127 48.1278   3
  -5   6 -13 265.099 45.8365   5
  -5  -6 -13 287.196 41.5636   3
  -5   6 -13 377.040 44.9882   3
  -5   6 -14 289.063 41.6638   3
  -5  -6 -14 295.193 44.8492   3
  -5   6 -15 292.400 47.4282   3
  -5  -6 -15 270.419 47.2311   3
  -5   6 -16-19.9711 27.3655   3
  -5  -6 -16 25.3629 26.7787   3
  -5   6 -17 96.8644 37.2208   3
  -5  -6 -17 119.073 41.3137   3
  -5   6 -18 59.1698 35.0832   3
  -5  -6 -18 10.0861 29.2221   3
  -5   6 -19 282.594 52.9786   3
  -5  -6 -19 205.952 48.7075   3
  -5   6 -20 61.8341 41.0417   3
  -5  -7  20-8.50708 38.9718   6
  -5  -7  19 20.8369 36.7421   6
  -5  -7  18 75.4311 40.6128   6
  -5  -7  17 5.35787 24.4948   4
  -5  -7  17 35.5802 36.2171   6
  -5  -7  16 390.029 50.8691   4
  -5  -7  16 348.733 52.5757   6
  -5  -7  15 28.0330 28.2568   6
  -5  -7  15 33.2228 25.7516   4
  -5  -7  14-11.8451 24.3693   4
  -5  -7  14 6.88938 25.6192   6
  -5  -7  13-17.7229 29.9133   6
  -5  -7  12-54.7475 35.6706   6
  -5  -7  11 454.689 48.6195   6
  -5  -7  10 186.258 37.9318   6
   5  -7  -9 241.928 31.1974   2
  -5  -7   9 263.387 38.9453   6
  -5  -7   8 37.7245 21.3015   6
   5  -7  -8 43.7259 18.5493   2
  -5   7   7 217.426 29.4636   4
  -5   7   7 192.305 34.7910   3
  -5  -7   7 213.523 28.5794   6
  -5   7   6 11.8911 13.2870   4
  -5   7   6 1.53255 17.4249   3
  -5  -7   6 43.7043 19.1528   6
  -5   7   5 19.2133 17.6738   3
  -5   7   5 19.7802 14.2777   4
  -5  -7   5 28.5312 10.8874   3
  -5  -7   5 35.2596 20.3949   2
  -5  -7   5 23.9918 16.2368   6
  -5  -7   4 95.0269 19.7342   6
  -5  -7   4 114.947 15.7980   3
  -5   7   4 119.975 20.4932   4
  -5   7   4 104.968 22.9193   3
  -5  -7   4 98.9831 23.7542   2
  -5   7   3 457.823 32.0008   4
  -5   7   3 409.765 38.8746   3
  -5  -7   3 498.205 42.7960   2
  -5  -7   3 430.660 34.2589   6
  -5  -7   3 453.225 27.8349   3
  -5   7   2 14.0319 13.6634   3
   5   7  -2-7.44484 15.4657   2
  -5  -7   2 36.4547 11.3316   3
  -5   7   2 12.7969 9.72978   4
  -5  -7   1 897.101 36.6900   3
   5   7  -1 868.655 50.6670   2
  -5   7   1 929.726 36.9337   4
  -5   7   1 880.988 52.3484   3
  -5  -7   0 4402.69 81.3096   3
   5   7   0 4599.83 109.041   2
  -5   7   0 4476.42 72.2759   4
  -5   7   0 4529.32 112.959   3
  -5   7  -1 68.0711 18.2991   3
   5   7   1 67.3956 16.3196   2
  -5   7  -1 45.4634 8.59673   4
  -5  -7  -1 56.3913 12.5228   3
  -5   7  -2 6410.72 128.150   3
  -5   7  -2 5838.89 62.4431   4
   5   7   2 6419.12 116.642   2
  -5  -7  -2 6361.94 105.555   3
   5  -7   2 6109.15 78.4906   6
  -5   7  -3 475.191 36.8994   3
   5   7   3 567.333 34.9731   2
  -5  -7  -3 466.697 31.0077   3
   5  -7   3 776.769 32.5997   6
  -5   7  -4 1328.69 62.9618   1
   5  -7   4 1190.40 40.7096   6
  -5   7  -4 1338.73 59.7924   3
  -5  -7  -4 1287.47 54.5580   3
  -5  -7  -5 9.56873 11.3025   3
  -5   7  -5 23.0551 14.5268   3
   5  -7   5-5.83581 12.7815   6
  -5  -7  -6 86.6578 18.3786   3
  -5   7  -6 104.770 21.3821   3
   5  -7   6 68.8582 14.3703   6
  -5  -7  -7 3.69668 13.3173   3
   5  -7   7-11.7684 12.2649   6
  -5   7  -7 7.42307 14.7212   3
  -5  -7  -8 56.8114 19.6254   3
  -5   7  -8 57.2227 18.3943   3
  -5  -7  -9 414.258 41.8642   3
  -5   7  -9 370.536 52.4992   5
  -5   7  -9 369.144 37.7719   3
  -5   7 -10 132.761 28.8926   3
  -5   7 -10 116.496 36.4754   5
  -5  -7 -10 81.6548 24.1169   3
  -5   7 -11-3.77421 18.1991   3
  -5  -7 -11 11.7551 20.9054   3
  -5   7 -11-10.9006 24.0937   5
  -5  -7 -12 1500.70 85.8908   3
  -5   7 -12 1387.68 94.1599   5
  -5   7 -12 1422.95 79.3060   3
  -5   7 -13 11.6459 20.4022   3
  -5   7 -13 21.4515 26.3443   5
  -5  -7 -13-2.89629 21.7609   3
  -5  -7 -14 893.250 73.1209   3
  -5   7 -14 859.645 67.0231   3
  -5  -7 -15 549.189 62.2677   3
  -5   7 -15 696.653 62.9463   3
  -5   7 -16-8.17262 29.4346   3
  -5  -7 -16-28.1684 34.6508   3
  -5   7 -17 82.3234 33.7088   3
  -5  -7 -17 61.2557 32.6471   3
  -5   7 -18-17.1936 29.9518   3
  -5  -7 -18 34.8692 37.7627   3
  -5  -7 -19 78.8716 40.8638   3
  -5  -8  20 41.2227 41.4032   6
  -5  -8  19-11.7614 34.9832   6
  -5  -8  18-4.44013 35.4643   6
  -5  -8  17 23.8744 33.3475   6
  -5  -8  16-20.0621 27.4257   4
  -5  -8  16 11.3519 32.0899   6
  -5  -8  15 11.0370 22.9548   4
  -5  -8  15 18.1934 30.3102   6
  -5  -8  14 87.6207 27.8705   4
  -5  -8  14 160.014 39.2890   6
  -5  -8  13-65.8585 37.1441   6
  -5  -8  12 1118.39 73.0130   6
  -5  -8  11 751.064 56.8370   6
  -5  -8  10 689.689 60.1118   6
  -5  -8   9 320.904 42.3976   6
  -5  -8   8 543.688 45.8846   6
  -5   8   7 213.329 34.8950   3
  -5  -8   7 148.233 26.9225   6
  -5   8   6 273.334 39.0881   3
  -5  -8   6 261.666 33.3667   6
  -5   8   5 4299.50 132.373   3
  -5  -8   5 4454.05 131.117   2
  -5  -8   5 4215.80 109.569   6
  -5  -8   4 4.51830 15.1216   6
  -5   8   4 12.3163 15.4920   3
  -5  -8   4 14.4230 8.30965   3
  -5  -8   4 43.1319 21.4087   2
  -5  -8   3 9053.95 152.225   6
  -5  -8   3 8978.99 173.974   2
  -5   8   3 9389.02 179.402   3
  -5  -8   3 9024.84 113.642   3
  -5  -8   2 3605.96 105.530   2
  -5   8   2 3583.50 108.589   3
  -5  -8   2 3406.65 71.4902   3
  -5  -8   1 693.823 32.3086   3
  -5   8   1 706.784 48.0067   3
  -5   8   0 166.473 26.0094   3
   5   8   0 231.627 26.9897   2
  -5  -8   0 189.414 18.8361   3
   5   8   1 3487.16 92.8559   2
  -5  -8  -1 3176.78 71.1643   3
  -5   8  -1 3199.96 95.1880   3
  -5   8  -2 281.985 29.5912   3
   5   8   2 317.220 28.5814   2
   5  -8   2 264.606 19.4646   6
  -5  -8  -2 306.963 25.0317   3
  -5   8  -3 55.3342 18.0604   1
  -5  -8  -3 45.2532 13.0227   3
  -5   8  -3 59.1688 17.1727   3
   5  -8   3 35.7802 11.1667   6
   5   8   3 20.3779 10.4565   2
  -5  -8  -4 116.565 19.0535   3
  -5   8  -4 142.695 22.3999   3
   5  -8   4 134.605 16.7315   6
   5   8   4 133.421 18.0808   2
  -5   8  -5 1827.09 72.5868   3
   5  -8   5 1710.92 55.0269   6
  -5  -8  -5 1895.43 67.8345   3
  -5  -8  -6 0.80487 12.5268   3
  -5   8  -6 4.44023 14.6071   3
  -5   8  -7 281.771 32.6812   3
  -5  -8  -7 248.709 30.4420   3
  -5   8  -8 8.27651 24.4588   5
  -5  -8  -8 17.2321 17.0628   3
  -5   8  -8 2.30665 14.3062   3
  -5  -8  -9 1097.21 65.3019   3
  -5   8  -9 947.120 77.5866   5
  -5   8  -9 1048.67 60.5053   3
  -5  -8 -10 655.098 52.3602   3
  -5   8 -10 574.939 61.8936   5
  -5   8 -10 674.785 51.3259   3
  -5   8 -11 21.2884 20.4507   3
  -5   8 -11-5.45868 24.2955   5
  -5  -8 -11 2.33132 19.8999   3
  -5   8 -12 33.1367 21.6567   3
  -5   8 -12 5.70677 25.9372   5
  -5  -8 -12 8.23131 22.1451   3
  -5   8 -13 10.7501 23.1933   3
  -5   8 -13 11.9209 29.2479   5
  -5  -8 -13 11.8480 22.6106   3
  -5   8 -14 22.4017 24.9561   3
  -5  -8 -14 44.8663 27.7141   3
  -5   8 -15 49.4960 30.1386   3
  -5  -8 -15-6.37731 25.6736   3
  -5   8 -16-7.08374 27.4129   3
  -5  -8 -16-26.5652 30.7510   3
  -5  -8 -17-12.0898 33.5473   3
  -5  -8 -18 27.4203 33.9522   3
  -5  -8 -19 21.5068 36.2101   3
  -5  -9  19 10.6557 40.1796   6
  -5  -9  18-21.0905 37.6915   6
  -5  -9  17 20.9224 34.2140   6
  -5  -9  16 53.8969 35.8979   6
  -5  -9  15 32.6360 32.8798   6
  -5  -9  14 18.3211 25.1204   4
  -5  -9  14-65.3392 44.7876   6
  -5  -9  13-48.7645 36.5957   6
  -5  -9  12 73.7489 29.5030   6
  -5  -9  11 673.948 59.7131   6
  -5  -9  10 396.491 46.5347   6
  -5  -9   9 1159.22 69.3061   6
  -5  -9   8 327.215 38.0337   6
  -5  -9   7 2686.11 97.5917   6
  -5   9   6 288.467 39.9732   3
  -5  -9   6 277.635 33.6442   6
  -5   9   5 304.701 37.6366   3
  -5  -9   5 292.788 32.5899   6
  -5  -9   4 588.885 48.6837   2
  -5   9   4 644.691 51.0282   3
  -5  -9   4 574.052 43.6946   6
  -5  -9   3 458.262 42.3177   2
  -5   9   3 499.797 45.0059   3
  -5  -9   3 462.296 38.1039   6
  -5   9   2 57.3276 18.8789   3
  -5  -9   2 73.6543 20.7282   2
  -5   9   1 760.400 51.3937   3
  -5  -9   1 791.989 33.8120   3
  -5   9   0 146.370 24.8351   3
  -5  -9   0 121.497 15.3126   3
  -5   9  -1 149.880 23.8200   3
  -5  -9  -1 127.613 16.9200   3
  -5   9  -2 222.417 27.5111   3
   5   9   2 190.934 23.9439   2
  -5  -9  -2 192.068 20.4147   3
   5  -9   2 174.878 17.1760   6
  -5   9  -3 249.685 28.9396   3
   5   9   3 312.711 27.2254   2
  -5  -9  -3 265.160 24.1684   3
   5  -9   3 300.364 23.8598   6
  -5   9  -4 469.066 37.1130   3
  -5  -9  -4 429.341 32.8079   3
  -5   9  -5 232.136 28.7774   3
  -5  -9  -5 209.065 25.8623   3
  -5  -9  -6 1603.13 67.8475   3
  -5   9  -6 1660.40 71.3100   3
  -5   9  -6 1540.95 95.3749   5
  -5  -9  -7 48.0087 18.0278   3
  -5   9  -7 34.0239 27.3289   5
  -5   9  -7 44.6958 20.1609   3
  -5  -9  -8 838.306 54.6558   3
  -5   9  -8 749.897 70.2531   5
  -5   9  -8 828.417 52.5637   3
  -5   9  -9 104.086 34.7364   5
  -5  -9  -9 56.4979 21.2175   3
  -5   9  -9 113.598 24.5614   3
  -5   9 -10 95.6911 35.9054   5
  -5  -9 -10 25.8946 21.8062   3
  -5   9 -10 41.8786 19.4261   3
  -5   9 -11 221.173 42.7274   5
  -5  -9 -11 202.728 34.5601   3
  -5   9 -11 231.900 33.3093   3
  -5   9 -12 21.0246 20.2776   3
  -5   9 -12 70.2210 33.8567   5
  -5  -9 -12 14.6350 20.8316   3
  -5  -9 -13 714.500 63.6410   3
  -5   9 -13 600.472 70.0045   5
  -5   9 -13 641.105 56.7527   3
  -5   9 -14 9.27825 23.2077   3
  -5  -9 -14 41.9047 27.5293   3
  -5  -9 -15 6.54206 27.7131   3
  -5  -9 -16 27.0046 29.9885   3
  -5  -9 -17-61.2723 35.2806   3
  -5  -9 -18 129.211 43.2905   3
  -5 -10  19 38.1627 45.6589   6
  -5 -10  18 150.513 47.5615   6
  -5 -10  17 79.3277 46.0191   6
  -5 -10  16 19.8830 31.3110   6
  -5 -10  15 149.701 40.3162   6
  -5 -10  14 241.084 44.7013   6
  -5 -10  13-55.4827 37.8201   6
  -5 -10  12 151.358 42.7979   6
  -5 -10  11 187.922 41.6255   6
  -5 -10  10 287.347 44.6554   6
  -5 -10   9 217.754 36.6396   6
  -5 -10   8 27.1814 21.0221   6
  -5 -10   7 102.842 28.2726   6
  -5  10   6 14.0074 18.5884   5
  -5  10   6-4.07529 19.7201   3
  -5 -10   6 8.04666 17.0527   6
  -5 -10   5 175.625 29.1064   6
  -5  10   5 197.651 33.0688   5
  -5  10   5 201.329 34.2235   3
  -5 -10   4-2.58092 16.5200   6
  -5  10   4 7.84076 16.8610   5
  -5  10   4-8.64648 17.8665   3
  -5 -10   4 1.21774 16.2055   2
  -5 -10   3-23.3392 20.4019   6
  -5  10   3 7.26079 19.8380   5
  -5 -10   3 14.4000 15.6095   2
  -5  10   3-14.2609 18.2085   3
  -5 -10   2 44.7628 18.1128   2
  -5  10   2 14.3767 16.8677   3
  -5 -10   1 2099.60 81.6852   2
  -5  10   1 2172.79 86.5177   3
  -5  10   0 307.739 33.7400   3
  -5 -10  -1 5809.93 96.3197   3
  -5  10  -1 5774.01 135.821   3
   5 -10   2 76.5348 15.0754   6
  -5 -10  -2 90.7586 14.9574   3
  -5  10  -2 66.2262 19.1473   3
  -5  10  -2 125.081 36.1453   5
  -5  10  -3 6250.45 135.308   3
  -5  10  -3 6010.48 184.522   5
  -5 -10  -3 6184.02 110.519   3
  -5  10  -4 14.3844 14.5514   3
  -5  10  -4 29.9847 24.0612   5
  -5 -10  -4 19.3672 13.0346   3
  -5  10  -5 1782.97 73.6238   3
  -5  10  -5 1654.28 98.7660   5
  -5 -10  -5 1779.38 67.1475   3
  -5 -10  -6 105.424 21.6714   3
  -5  10  -6 67.4411 27.2766   5
  -5  10  -6 111.418 22.3687   3
  -5  10  -7 153.758 27.3846   3
  -5  10  -7 133.390 37.7090   5
  -5 -10  -7 152.388 24.5977   3
  -5 -10  -8 1.45559 16.8978   3
  -5  10  -8-6.11570 24.1896   5
  -5  10  -8 2.96680 16.4419   3
  -5 -10  -9 341.624 38.3309   3
  -5  10  -9 284.856 50.3090   5
  -5  10  -9 353.866 36.7728   3
  -5  10 -10-15.0009 25.0546   5
  -5 -10 -10-2.15247 18.6749   3
  -5  10 -10 22.9420 17.7466   3
  -5 -10 -11 666.606 56.7568   3
  -5  10 -11 640.781 73.4892   5
  -5  10 -11 622.767 52.0181   3
  -5  10 -12 8.38770 29.0133   5
  -5 -10 -12 57.8363 26.9448   3
  -5  10 -12 16.0027 20.3195   3
  -5 -10 -13 639.945 61.2150   3
  -5  10 -13 613.944 71.3206   5
  -5  10 -14 286.996 54.2301   5
  -5 -10 -14 375.575 49.3974   3
  -5 -10 -15 32.5734 29.2871   3
  -5 -10 -16-5.05101 30.3344   3
  -5 -10 -17 22.8368 31.6107   3
  -5 -10 -18 21.0066 34.1869   3
  -5 -11  19-32.8178 38.0717   6
  -5 -11  18-13.4589 42.1915   6
  -5 -11  17 48.3620 46.0896   6
  -5 -11  16 319.040 58.6202   6
  -5 -11  15-53.2300 55.8462   6
  -5 -11  14-105.625 48.0467   6
  -5 -11  13 16.4391 31.7957   6
  -5 -11  12 247.048 48.3360   6
  -5 -11  11 445.737 53.8390   6
  -5 -11  10 421.205 51.6768   6
  -5 -11   9 430.305 46.9941   6
  -5 -11   8 122.122 29.7616   6
  -5 -11   7 1116.53 68.4540   6
  -5  11   6 564.818 51.0793   5
  -5  11   6 625.031 56.4741   3
  -5 -11   6 611.438 49.1790   6
  -5 -11   5 226.366 32.3497   6
  -5  11   5 205.849 33.7065   5
  -5  11   5 222.940 35.8013   3
  -5  11   4 1522.29 87.7702   5
  -5  11   4 1505.42 83.2918   3
  -5 -11   4 1461.40 72.5615   6
  -5 -11   3 200.300 29.7916   6
  -5  11   3 135.930 32.9051   5
  -5  11   3 204.194 32.2574   3
  -5 -11   3 186.732 31.6399   2
  -5  11   2 589.432 56.1617   5
  -5 -11   2 576.443 47.4351   2
  -5  11   2 598.610 49.1847   3
  -5  11   1 500.341 57.6637   5
  -5  11   1 475.036 45.4068   3
  -5 -11   1 488.193 44.1925   2
  -5  11   0 5.53539 14.3058   3
  -5  11   0 44.3613 24.9507   5
  -5  11  -1 6.83189 15.9175   3
  -5  11  -1 31.0556 24.7509   5
  -5  11  -2 366.264 48.3592   5
  -5  11  -2 349.448 35.6882   3
  -5  11  -3 339.096 34.1752   3
  -5  11  -3 290.305 48.9804   5
  -5 -11  -3 295.846 26.0518   3
  -5  11  -4 15.2849 13.6657   3
  -5  11  -4 25.1688 24.3969   5
  -5 -11  -4 19.4013 11.6002   3
  -5  11  -5 15.4762 24.4795   5
  -5  11  -5 21.2919 16.5417   3
  -5 -11  -5 11.5062 14.6654   3
  -5  11  -6 513.188 41.9721   3
  -5  11  -6 521.043 59.8901   5
  -5 -11  -6 541.060 41.6687   3
  -5 -11  -7 283.080 32.6831   3
  -5  11  -7 321.155 35.4951   3
  -5  11  -7 318.955 49.6743   5
  -5 -11  -8 330.083 36.4952   3
  -5  11  -8 303.988 36.0935   3
  -5  11  -8 277.310 47.8940   5
  -5 -11  -9 984.680 62.4506   3
  -5  11  -9 903.668 81.7474   5
  -5  11  -9 985.762 59.5009   3
  -5  11 -10 175.319 43.4896   5
  -5 -11 -10 239.654 37.8578   3
  -5 -11 -11 1097.62 72.2671   3
  -5  11 -11 1020.68 92.5441   5
  -5  11 -12 119.168 40.8337   5
  -5 -11 -12 189.357 37.5829   3
  -5 -11 -13 51.4134 27.8575   3
  -5  11 -13 71.9708 35.1526   5
  -5  11 -14 20.0830 31.4743   5
  -5 -11 -14 4.27250 25.0313   3
  -5 -11 -15 118.762 34.5352   3
  -5 -11 -16 60.9390 34.2504   3
  -5 -11 -17-14.6076 32.2168   3
  -5 -11 -18-34.8044 39.1236   3
  -5 -12  18 88.3768 48.4949   6
  -5 -12  17 20.5454 42.7907   6
  -5 -12  16 0.47334 39.0845   6
  -5 -12  15-78.4104 46.6221   6
  -5 -12  14 670.401 67.4941   6
  -5 -12  13 341.199 57.0270   6
  -5 -12  12 286.348 52.1050   6
  -5 -12  11 336.957 49.5784   6
  -5 -12  10 78.8752 32.1169   6
  -5 -12   9-18.8815 28.7869   6
  -5 -12   8 74.6034 30.6759   6
  -5 -12   7 1.63392 21.2832   6
  -5  12   6 104.415 26.4996   5
  -5  12   6 93.6803 29.4327   3
  -5 -12   6 103.597 28.3222   6
  -5  12   5 426.898 46.3885   5
  -5  12   5 383.770 45.8067   3
  -5 -12   5 360.827 41.0721   6
  -5 -12   4 14.5785 20.7090   6
  -5  12   4 3.98640 21.6598   5
  -5  12   4 7.96913 20.9632   3
  -5  12   3 1068.36 74.8682   5
  -5  12   3 1144.07 70.5263   3
  -5 -12   3 1032.48 62.9928   6
  -5  12   2 60.3493 31.1562   5
  -5  12   2 99.9846 26.3935   3
  -5 -12   2 93.1850 23.9087   2
  -5  12   1 519.835 55.4273   5
  -5  12   1 625.429 50.7911   3
  -5 -12   1 555.341 45.9321   2
  -5  12   0 3456.09 137.842   5
  -5  12   0 3513.29 112.014   3
  -5  12  -1 836.976 70.5163   5
  -5  12  -1 878.033 56.9474   3
  -5  12  -2 15.5280 17.2485   3
  -5  12  -2 6.06745 20.8633   5
  -5  12  -3 542.768 66.4683   5
  -5  12  -3 687.194 48.9620   3
  -5  12  -4 762.913 70.6018   5
  -5  12  -4 811.684 52.3002   3
  -5  12  -5 1668.85 73.1202   3
  -5  12  -5 1694.01 106.541   5
  -5 -12  -5 1702.90 67.0735   3
  -5  12  -6 146.026 38.7876   5
  -5  12  -6 96.6303 21.0583   3
  -5 -12  -6 141.645 23.6213   3
  -5 -12  -7 1365.77 67.7085   3
  -5  12  -7 1359.91 98.9943   5
  -5 -12  -8 99.3405 24.9272   3
  -5  12  -8 87.1832 34.5139   5
  -5 -12  -9 498.928 46.3367   3
  -5  12  -9 487.428 65.3963   5
  -5 -12 -10 290.727 41.5418   3
  -5  12 -10 374.856 59.0217   5
  -5  12 -11 71.8950 38.3077   5
  -5 -12 -11 40.9687 22.2859   3
  -5  12 -12-19.0310 35.1143   5
  -5 -12 -12 7.47054 22.7187   3
  -5  12 -13 46.6228 32.0164   5
  -5 -12 -13 31.9526 26.8361   3
  -5  12 -14 15.2182 34.2589   5
  -5 -12 -14 53.5175 30.9179   3
  -5 -12 -15 14.8859 27.6887   3
  -5 -12 -16 15.6473 32.7465   3
  -5 -12 -17 8.43261 35.8784   3
  -5 -12 -18-36.8488 41.5530   3
  -5 -13  18-4.39174 38.7339   6
  -5 -13  17-46.3181 37.3803   6
  -5 -13  16 10.2099 42.0088   6
  -5 -13  15-204.306 50.5847   6
  -5 -13  14 441.538 61.4415   6
  -5 -13  13 213.060 51.9867   6
  -5 -13  12 103.475 43.1131   6
  -5 -13  11 66.0324 35.3206   6
  -5 -13  10 303.446 44.2790   6
  -5 -13   9 764.275 64.4051   6
  -5 -13   8 190.819 36.8033   6
  -5 -13   7 3.75812 23.5891   6
  -5 -13   6 50.5920 24.9682   6
  -5 -13   5 5.15007 22.8760   6
  -5  13   5 10.0020 19.0401   5
  -5  13   5-8.34562 22.6979   3
  -5 -13   4-5.95983 22.9483   6
  -5  13   4-38.7495 27.3995   5
  -5  13   4 13.3973 21.4265   3
  -5 -13   3 1410.92 77.0613   6
  -5  13   3 1461.38 90.4431   5
  -5  13   3 1525.04 83.1560   3
  -5  13   2 728.298 66.7794   5
  -5 -13   2 745.982 57.0144   2
  -5  13   2 666.856 54.9534   3
  -5  13   1 376.936 52.6615   5
  -5  13   1 413.415 42.9334   3
  -5  13   0 1022.60 81.4072   5
  -5  13   0 1106.39 65.7292   3
  -5  13  -1 235.036 44.4794   5
  -5  13  -1 252.299 33.3072   3
  -5  13  -2 662.847 69.0321   5
  -5  13  -2 638.055 49.3397   3
  -5  13  -3 507.472 60.2481   5
  -5  13  -3 555.480 45.8615   3
  -5  13  -4 923.748 81.3717   5
  -5  13  -4 848.883 54.6692   3
  -5  13  -5 1007.55 85.4045   5
  -5  13  -6 437.919 60.2056   5
  -5  13  -7 409.983 60.6340   5
  -5  13  -8 30.5655 25.8969   5
  -5 -13  -8 25.6689 18.5546   3
  -5  13  -9-18.2917 32.2065   5
  -5 -13  -9 11.1919 20.2650   3
  -5  13 -10 31.1692 32.4423   5
  -5 -13 -10 49.5629 25.5970   3
  -5 -13 -11 18.1562 22.0714   3
  -5  13 -11-28.8330 35.9348   5
  -5  13 -12 229.456 52.3618   5
  -5 -13 -12 161.365 36.1018   3
  -5  13 -13-32.2728 40.0053   5
  -5 -13 -13 4.48565 25.5692   3
  -5  13 -14 87.4945 41.3227   5
  -5 -13 -14-6.99241 25.6140   3
  -5  13 -15 3.06364 43.8519   5
  -5 -13 -15 21.7291 28.1466   3
  -5 -13 -16-97.9533 39.7221   3
  -5 -13 -17 56.5623 37.5457   3
  -5 -14  17-87.5306 50.1177   6
  -5 -14  16-96.3167 54.9896   6
  -5 -14  15 13.1297 37.4685   6
  -5 -14  14 90.2249 44.5940   6
  -5 -14  13 82.3152 44.9133   6
  -5 -14  12 136.942 46.2975   6
  -5 -14  11 1.29023 31.8031   6
  -5 -14  10 12.7722 26.3726   6
  -5 -14   9 6.87262 26.7049   6
  -5 -14   8 177.455 34.5767   6
  -5 -14   7 30.4206 25.3633   6
  -5 -14   6 2518.65 108.388   6
  -5  14   5 188.860 35.4404   5
  -5 -14   5 158.704 30.5732   6
  -5  14   5 158.379 33.4830   3
  -5 -14   4 152.517 30.8131   6
  -5  14   4 193.749 38.1993   5
  -5  14   4 177.624 36.3466   3
  -5  14   3-7.96492 26.9091   5
  -5  14   3-31.5017 23.4875   3
  -5 -14   3-11.8136 27.2778   6
  -5  14   2 50.8152 27.0234   5
  -5  14   2 30.2499 22.2877   3
  -5  14   1-6.19685 27.3992   5
  -5  14   1 38.7504 24.4679   3
  -5  14   0 20.4359 26.5559   5
  -5  14   0 14.2868 17.9982   3
  -5  14  -1 439.591 59.6194   5
  -5  14  -1 390.898 42.0288   3
  -5  14  -2 106.856 36.0916   5
  -5  14  -3 187.654 41.4229   5
  -5  14  -4 56.2930 32.1469   5
  -5  14  -5 85.6368 36.3627   5
  -5  14  -6 86.6288 39.6447   5
  -5  14  -7-9.98042 30.6192   5
  -5  14  -8 329.966 58.0841   5
  -5  14  -9 297.400 55.5910   5
  -5 -14 -10 902.476 67.6166   3
  -5  14 -10 927.668 93.0993   5
  -5  14 -11 9.93250 38.7999   5
  -5 -14 -11-13.2585 23.4342   3
  -5  14 -12 65.6699 37.5293   5
  -5 -14 -12 127.950 32.2654   3
  -5 -14 -13-1.09964 27.1175   3
  -5  14 -13-8.73286 39.6558   5
  -5  14 -14 64.6125 39.7550   5
  -5 -14 -14-0.08448 27.3741   3
  -5  14 -15-42.7744 58.3701   5
  -5 -14 -15-1.63779 30.5524   3
  -5 -14 -16-65.2258 36.4286   3
  -5 -14 -17-4.17245 32.6381   3
  -5 -15  16-65.5288 51.3421   6
  -5 -15  15-230.622 54.1543   6
  -5 -15  14 184.611 61.3421   6
  -5 -15  13 566.995 74.6100   6
  -5 -15  12 72.1584 41.3200   6
  -5 -15  11 31.1981 35.6311   6
  -5 -15  10-11.1831 33.5635   6
  -5 -15   9 49.4097 33.6917   6
  -5 -15   8 231.712 43.0990   6
  -5 -15   7 282.352 44.3234   6
  -5 -15   6 46.7766 30.1744   6
  -5 -15   5 349.605 46.5944   6
  -5  15   5 402.062 51.9627   5
  -5 -15   4 66.5251 26.8398   6
  -5  15   4 123.374 36.8601   5
  -5  15   4 94.9045 28.3264   3
  -5 -15   3 488.552 51.2795   6
  -5  15   3 488.994 60.3661   5
  -5  15   3 519.704 54.8548   3
  -5  15   2 137.034 37.4053   5
  -5  15   2 120.440 30.1391   3
  -5  15   1 1534.60 102.064   5
  -5  15   0 2800.03 139.716   5
  -5  15  -1 231.310 47.3110   5
  -5  15  -2 2651.20 138.560   5
  -5  15  -3 103.902 36.0152   5
  -5  15  -4 335.427 54.0723   5
  -5  15  -5 216.204 53.9409   5
  -5  15  -6 350.571 59.4356   5
  -5  15  -7 13.6829 32.5219   5
  -5  15  -8 213.561 52.0224   5
  -5  15  -9 76.8044 43.1067   5
  -5  15 -10-1.65720 37.0516   5
  -5  15 -11 97.4164 45.6169   5
  -5  15 -12 304.846 68.1754   5
  -5  15 -13 21.4519 39.2135   5
  -5  15 -14-19.7228 44.7912   5
  -5 -15 -14-13.0629 26.0104   3
  -5  15 -15 61.9356 53.3293   5
  -5 -15 -15-42.4825 31.6163   3
  -5 -15 -16-35.2172 33.7409   3
  -5 -15 -17-21.0166 36.9445   3
  -5 -16  16 11.0396 48.4911   6
  -5 -16  15-8.30014 42.3376   6
  -5 -16  14 400.650 69.6117   6
  -5 -16  13 73.9733 46.1110   6
  -5 -16  12 387.958 60.4243   6
  -5 -16  11 26.0508 33.8976   6
  -5 -16  10 187.082 42.3199   6
  -5 -16   9 68.9755 36.4751   6
  -5 -16   8 48.4956 33.3736   6
  -5 -16   7-8.39587 27.8838   6
  -5 -16   6 188.431 37.0885   6
  -5 -16   5 523.839 56.9495   6
  -5  16   4 461.559 63.3648   5
  -5 -16   4 479.191 52.0527   6
  -5 -16   3 766.815 65.8542   6
  -5  16   3 695.859 71.0015   5
  -5  16   2 832.718 78.0710   5
  -5  16   1 68.7817 34.4554   5
  -5  16   0-35.3826 32.4076   5
  -5  16  -1 83.7847 36.2584   5
  -5  16  -2-2.82044 28.2396   5
  -5  16  -3 2.67474 26.6053   5
  -5  16  -4 0.57224 29.7916   5
  -5  16  -5 60.2822 41.1496   5
  -5  16  -6 46.7434 32.0158   5
  -5  16  -7 28.4183 38.8312   5
  -5  16  -8 48.6169 37.0577   5
  -5  16  -9 93.0641 41.1136   5
  -5  16 -10-17.0457 37.9103   5
  -5  16 -11 97.3101 47.7221   5
  -5  16 -12 5.23189 39.3163   5
[truncated: 1,161,127 more chars]
