# Supplementary material for: Order versus disorder in two isomorphous pyrazolone-substituted diethyl propane­dioates prepared using a three-component one-pot reaction under solvent-free conditions
Source: Acta Crystallogr E Crystallogr Commun. 2020 Sep 8;76(Pt 10):1605–10. doi: 10.1107/S2056989020011676 (PMC7534245; doi:10.1107/S2056989020011676)
Supplement: Supplementary file 2 [file e-76-01605-Isup2.hkl]

data_I                                                                          
_shelx_title ' shb4cg'                                                          
_shelx_refln_list_code          4                                               
_shelx_F_calc_maximum      341.93                                               
_exptl_crystal_F_000      2064.00                                               
_reflns_d_resolution_high  0.8092                                               
                                                                                
loop_                                                                           
 _space_group_symop_operation_xyz                                               
 'x, y, z'                                                                      
 '-x+1/2, y+1/2, -z+1/2'                                                        
 '-x, -y, -z'                                                                   
 'x-1/2, -y-1/2, z-1/2'                                                         
                                                                                
_cell_length_a    13.5644                                                       
_cell_length_b    20.3405                                                       
_cell_length_c    17.4818                                                       
_cell_angle_alpha  90.000                                                       
_cell_angle_beta   94.858                                                       
_cell_angle_gamma  90.000                                                       
                                                                                
_shelx_F_squared_multiplier     1.000                                           
                                                                                
loop_                                                                           
 _refln_index_h                                                                 
 _refln_index_k                                                                 
 _refln_index_l                                                                 
 _refln_F_squared_calc                                                          
 _refln_F_squared_meas                                                          
 _refln_F_squared_sigma                                                         
 _refln_observed_status                                                         
   2   0   0        169.12        359.47        27.68 o                         
   4   0   0      63558.96      67021.87       477.14 o                         
   6   0   0      40771.36      40467.83       216.70 o                         
   8   0   0        139.34        158.41        47.42 o                         
  10   0   0        152.82        295.92        63.19 o                         
  12   0   0        477.19        519.91        92.72 o                         
  14   0   0        469.78        510.00       107.53 o                         
  16   0   0        436.25        317.27       102.38 o                         
   2   1   0       8287.79       7633.01        80.35 o                         
   3   1   0      48567.25      49205.64       249.02 o                         
   4   1   0      48812.19      48275.22       285.81 o                         
   5   1   0      17926.35      16897.16       156.79 o                         
   6   1   0         34.08         19.81        14.58 o                         
   7   1   0       5305.67       6110.40        90.06 o                         
   8   1   0       9072.82       8677.85       112.98 o                         
   9   1   0        715.88        737.20        60.34 o                         
  10   1   0        152.34        148.61        34.25 o                         
  11   1   0       1012.97       1056.80        80.70 o                         
  12   1   0        304.03        299.68        54.24 o                         
  13   1   0       1003.25       1040.42        93.18 o                         
  14   1   0        318.47        401.77        68.98 o                         
  15   1   0        685.02        711.20        94.61 o                         
  16   1   0        155.50        128.01        64.81 o                         
   1   2   0      12561.01      13314.42       128.62 o                         
   2   2   0       6061.63       5251.39       108.47 o                         
   3   2   0      16817.04      17660.63       246.20 o                         
   4   2   0          4.73         44.13        15.28 o                         
   5   2   0       1091.86        834.94        44.30 o                         
   6   2   0       5459.80       4993.50       115.36 o                         
   7   2   0       4352.31       4421.96        82.24 o                         
   8   2   0       6028.93       5835.83        98.84 o                         
   9   2   0       3402.56       3358.40       120.02 o                         
  10   2   0        624.86        687.38        64.30 o                         
  11   2   0          1.88        -16.73        36.69 o                         
  12   2   0       1244.44       1137.21        89.12 o                         
  13   2   0        562.51        591.18        73.69 o                         
  14   2   0        483.42        533.20        74.69 o                         
  15   2   0          6.47        -56.70        56.70 o                         
  16   2   0        100.45        170.98       113.51 o                         
   1   3   0       4067.97       3800.39       100.66 o                         
   2   3   0        542.76        631.13        29.05 o                         
   3   3   0      14722.45      13110.76       354.45 o                         
   4   3   0       1907.45       1585.06        53.64 o                         
   5   3   0        863.20        846.08        44.62 o                         
   6   3   0       5808.15       5783.63       123.64 o                         
   7   3   0       2221.86       1894.62       134.10 o                         
   8   3   0       3952.80       4082.79        87.26 o                         
   9   3   0         85.93         78.15        29.25 o                         
  10   3   0       3761.11       3274.27       126.60 o                         
  11   3   0        490.08        531.23        60.74 o                         
  12   3   0        909.68        953.74        83.38 o                         
  13   3   0         28.38         35.93        42.72 o                         
  14   3   0        200.42        119.03        52.13 o                         
  15   3   0        113.27         91.26        54.23 o                         
  16   3   0          1.15        -66.74        68.95 o                         
   0   4   0        758.40       1167.06        25.84 o                         
   1   4   0        128.07        182.28        12.31 o                         
   2   4   0      13541.59      14511.65       185.26 o                         
   3   4   0       1454.94       1712.55        60.35 o                         
   4   4   0      15378.54      15014.03       140.17 o                         
   5   4   0       4715.23       4461.86       100.24 o                         
   6   4   0       3482.58       3864.44       102.31 o                         
   7   4   0       3720.10       3921.49       111.71 o                         
   8   4   0         10.33         28.88        19.00 o                         
   9   4   0         16.62         26.82        25.23 o                         
  10   4   0        327.42        377.95        49.27 o                         
  11   4   0       1098.18       1101.53        82.03 o                         
  12   4   0        770.98        632.16        70.33 o                         
  13   4   0         55.88         26.00        57.21 o                         
  14   4   0          6.61        -13.39        47.94 o                         
  15   4   0        541.94        410.27        75.94 o                         
  16   4   0          2.93        174.01        62.72 o                         
   1   5   0        667.07        601.18        34.11 o                         
   2   5   0      13052.13      11971.08       150.03 o                         
   3   5   0      28248.75      28252.24       132.03 o                         
   4   5   0        317.42        356.15        18.72 o                         
   5   5   0       3231.43       3462.92        73.75 o                         
   6   5   0        579.59        528.64        34.56 o                         
   7   5   0       2272.21       1908.94        79.31 o                         
   8   5   0       4013.98       3657.94       116.74 o                         
   9   5   0        586.05        590.14        39.31 o                         
  10   5   0       2188.86       2066.80       103.13 o                         
  11   5   0        596.83        488.45        57.30 o                         
  12   5   0         14.70         34.50        36.12 o                         
  13   5   0         54.28         85.75        52.35 o                         
  14   5   0         40.64         22.24        47.01 o                         
  15   5   0         48.30         49.96        52.96 o                         
  16   5   0          3.78         80.70       129.05 o                         
   0   6   0       1057.74       1769.33        90.21 o                         
   1   6   0      51782.68      52468.60       524.72 o                         
   2   6   0      10375.50      10364.32       308.87 o                         
   3   6   0      20248.03      19594.08       136.37 o                         
   4   6   0         66.64         64.21        10.99 o                         
   5   6   0      12531.38      11901.19       107.89 o                         
   6   6   0       7294.21       7178.39       116.88 o                         
   7   6   0       2059.35       1760.08        65.41 o                         
   8   6   0        246.87        305.98        44.38 o                         
   9   6   0       3242.54       3036.55       116.32 o                         
  10   6   0       1680.42       1620.62        92.09 o                         
  11   6   0       1110.99       1093.12        82.93 o                         
  12   6   0         51.85         52.23        39.84 o                         
  13   6   0       1159.06       1153.07        98.50 o                         
  14   6   0          3.30         -6.56        45.52 o                         
  15   6   0         32.46          3.94        78.21 o                         
  16   6   0         14.81         51.98        94.69 o                         
   1   7   0       1805.01       1851.74        55.96 o                         
   2   7   0         14.89         16.12         9.80 o                         
   3   7   0         78.24        130.89        13.92 o                         
   4   7   0       5753.22       5329.85        83.38 o                         
   5   7   0       9848.44      10091.25       100.13 o                         
   6   7   0         57.56        103.88        16.42 o                         
   7   7   0       4394.81       4418.26        78.82 o                         
   8   7   0       4191.24       3792.78       100.93 o                         
   9   7   0       1571.83       1384.54        81.46 o                         
  10   7   0        332.73        248.04        46.04 o                         
  11   7   0         12.11        -22.97        34.65 o                         
  12   7   0        355.62        268.94        49.82 o                         
  13   7   0        745.28        873.47        88.62 o                         
  14   7   0          3.32         67.35        72.29 o                         
  15   7   0        226.06        335.43       106.18 o                         
  16   7   0        113.14        -18.04        93.04 o                         
   0   8   0      13765.32      14097.55       126.67 o                         
   1   8   0      21071.01      21043.39       190.92 o                         
   2   8   0       3517.54       3491.40        72.60 o                         
   3   8   0       8254.18       9011.59       111.45 o                         
   4   8   0         94.48         89.89        24.72 o                         
   5   8   0        491.04        442.21        38.32 o                         
   6   8   0        562.46        539.63        27.76 o                         
   7   8   0         91.30         72.81        23.75 o                         
   8   8   0          1.38         29.94        21.32 o                         
   9   8   0        938.73        994.09        68.38 o                         
  10   8   0         93.31         79.34        26.76 o                         
  11   8   0        211.43         67.92        57.65 o                         
  12   8   0       1659.27       2006.00       181.00 o                         
  13   8   0        820.24        699.42       121.24 o                         
  14   8   0         46.32        -34.42        70.17 o                         
  15   8   0         52.31        126.36        97.15 o                         
   1   9   0      11847.41      11925.61       157.44 o                         
   2   9   0        190.27        259.99        13.79 o                         
   3   9   0       7197.55       6605.74        77.33 o                         
   4   9   0        291.41        398.89        26.11 o                         
   5   9   0        308.30        291.01        29.33 o                         
   6   9   0        200.92        137.21        22.04 o                         
   7   9   0       2248.31       2193.08        73.63 o                         
   8   9   0       1464.76       1588.76        67.99 o                         
   9   9   0        204.42        141.37        61.23 o                         
  10   9   0       2802.26       2648.46       186.80 o                         
  11   9   0          2.54         49.03        55.25 o                         
  12   9   0       1806.73       1613.61       167.37 o                         
  13   9   0        684.25        623.64       122.52 o                         
  14   9   0        156.39        116.92        81.67 o                         
  15   9   0        428.96        444.66       121.37 o                         
   0  10   0       2261.62       2949.77       228.62 o                         
   1  10   0       7034.58       7436.57        81.81 o                         
   2  10   0       4405.66       3423.47        87.69 o                         
   3  10   0        102.76         69.52        11.26 o                         
   4  10   0       1546.22       1578.27        40.31 o                         
   5  10   0        600.59        692.55        75.93 o                         
   6  10   0        128.84         74.21        42.17 o                         
   7  10   0       3612.29       3508.39       127.13 o                         
   8  10   0         54.10        107.83        49.88 o                         
   9  10   0        312.76        335.95        78.56 o                         
  10  10   0        221.93        278.40        81.03 o                         
  11  10   0          2.20         12.15        63.72 o                         
  12  10   0        179.60        178.40        76.92 o                         
  13  10   0        170.92        167.98        79.52 o                         
  14  10   0        405.26        528.31       127.26 o                         
  15  10   0          6.05        -61.05        98.59 o                         
   1  11   0       1505.53       1303.95        37.10 o                         
   2  11   0       5346.94       5469.67        82.04 o                         
   3  11   0       3894.00       3655.02        76.08 o                         
   4  11   0        323.41        289.69        26.85 o                         
   5  11   0         10.98         44.30        43.69 o                         
   6  11   0       2442.19       2355.56       146.66 o                         
   7  11   0        567.64        611.71        85.43 o                         
   8  11   0       1020.10       1253.64       122.24 o                         
   9  11   0        247.42        308.30        74.32 o                         
  10  11   0       1669.19       1783.40       158.13 o                         
  11  11   0        881.78        809.70       121.52 o                         
  12  11   0        659.66        835.73       126.24 o                         
  13  11   0        160.90        265.55        97.24 o                         
  14  11   0        260.11        245.91        97.13 o                         
  15  11   0         37.24          0.29        87.64 o                         
   0  12   0      24558.33      25672.51       272.84 o                         
   1  12   0       4327.70       4284.25        79.92 o                         
   2  12   0         12.32         18.22        12.62 o                         
   3  12   0         60.02         39.90        13.19 o                         
   4  12   0       3988.35       3645.45       127.17 o                         
   5  12   0       7402.57       7855.78       195.63 o                         
   6  12   0        957.44       1064.96        97.05 o                         
   7  12   0       4056.40       4141.31       207.94 o                         
   8  12   0        520.32        604.14        93.01 o                         
   9  12   0         93.70         50.07        51.43 o                         
  10  12   0         21.58         -6.40        57.28 o                         
  11  12   0        558.95        615.20       111.85 o                         
  12  12   0        326.75        144.60        88.18 o                         
  13  12   0        137.81        183.23        93.47 o                         
  14  12   0        148.02         86.29        85.79 o                         
   1  13   0       1348.34       1107.35        44.21 o                         
   2  13   0       1504.57       1489.88        43.88 o                         
   3  13   0       1573.13       1600.25        53.54 o                         
   4  13   0       4996.87       5128.34       274.16 o                         
   5  13   0       2465.48       2418.97       115.09 o                         
   6  13   0        181.55        221.51        45.34 o                         
   7  13   0       2743.33       2718.39       209.11 o                         
   8  13   0       8298.34       8453.73       310.06 o                         
   9  13   0        391.36        626.45       100.91 o                         
  10  13   0       1068.52       1065.69       131.67 o                         
  11  13   0          1.40        -36.61        52.92 o                         
  12  13   0        496.21        596.78       114.70 o                         
  13  13   0        166.00        204.11       104.16 o                         
  14  13   0         57.96        168.01        95.69 o                         
   0  14   0       3416.33       3609.53       209.75 o                         
   1  14   0       2372.15       2520.38        89.29 o                         
   2  14   0          4.04         14.68        27.47 o                         
   3  14   0       2962.37       2684.27       107.07 o                         
   4  14   0       1193.65       1277.85       104.41 o                         
   5  14   0         14.47         37.74        33.53 o                         
   6  14   0        202.91        210.14        50.67 o                         
   7  14   0       1486.08       1301.68       103.46 o                         
   8  14   0       2301.35       2205.92       338.56 o                         
   9  14   0       1442.37       1524.40       150.57 o                         
  10  14   0          3.06        -48.41        60.86 o                         
  11  14   0          3.49        -27.37        51.18 o                         
  12  14   0        277.30        213.16        93.59 o                         
  13  14   0        949.33       1109.21       162.19 o                         
   1  15   0       3417.77       3728.35       250.18 o                         
   2  15   0         93.47         68.28        32.28 o                         
   3  15   0       1949.64       1866.46       165.51 o                         
   4  15   0        972.89        729.30       110.53 o                         
   5  15   0       6111.68       6301.31       314.42 o                         
   6  15   0        192.18        191.48        82.24 o                         
   7  15   0        201.08        190.71        52.97 o                         
   8  15   0        126.66        172.84        57.49 o                         
   9  15   0        930.52       1145.66       105.39 o                         
  10  15   0        213.22        148.57        67.29 o                         
  11  15   0        627.18        611.93        81.35 o                         
  12  15   0         53.25        -37.09        87.39 o                         
  13  15   0          5.60        -93.20        93.20 o                         
   0  16   0        803.51        902.86       116.28 o                         
   1  16   0       1100.80       1069.93        90.23 o                         
   2  16   0       2152.82       2052.61       175.98 o                         
   3  16   0        443.76        421.67        93.27 o                         
   4  16   0         16.86        -29.02        64.96 o                         
   5  16   0         14.35        -72.93        72.93 o                         
   6  16   0         46.93        101.21        70.11 o                         
   7  16   0        292.35        406.11       108.12 o                         
   8  16   0        500.71        607.47       136.01 o                         
   9  16   0         62.65        106.63        55.27 o                         
  10  16   0        226.08        308.53        73.38 o                         
  11  16   0        529.46        590.29        69.14 o                         
  12  16   0         29.10         88.86        80.94 o                         
   1  17   0         79.95        134.92        86.95 o                         
   2  17   0        543.99        532.63       104.66 o                         
   3  17   0         83.65         88.21        63.66 o                         
   4  17   0         36.33         84.11        76.62 o                         
   5  17   0       1350.38       1038.32       156.08 o                         
   6  17   0        730.36        771.80       131.43 o                         
   7  17   0        643.07        782.88       145.62 o                         
   8  17   0        267.50        290.96       106.12 o                         
   9  17   0        368.22        494.17       143.53 o                         
  10  17   0         99.05         46.83        87.41 o                         
  11  17   0         11.41        -70.33        70.33 o                         
  12  17   0         24.48        124.19       113.96 o                         
   0  18   0       3185.98       3151.73       231.33 o                         
   1  18   0       1508.57       1524.20       117.42 o                         
   2  18   0       3158.46       3262.56       247.09 o                         
   3  18   0        119.77         15.16        67.42 o                         
   4  18   0          2.24        161.15        76.44 o                         
   5  18   0         10.54        -32.08        66.06 o                         
   6  18   0        148.85        -15.08        89.88 o                         
   7  18   0        137.70        241.87       102.57 o                         
   8  18   0        117.58        285.74       111.07 o                         
   9  18   0        165.37        172.78        98.03 o                         
  10  18   0       1411.62       1606.04       205.85 o                         
  11  18   0         17.03         60.91        64.56 o                         
   1  19   0       1022.27        906.39        98.27 o                         
   2  19   0        290.84        341.58        99.20 o                         
   3  19   0        729.48        945.78       145.11 o                         
   4  19   0        411.18        360.33       102.19 o                         
   5  19   0       1068.01       1049.83       156.89 o                         
   6  19   0        595.55        691.51       136.55 o                         
   7  19   0        138.52        160.11        94.32 o                         
   8  19   0        234.25        339.48       120.49 o                         
   9  19   0        346.90        337.06       125.99 o                         
  10  19   0          2.49         74.82       114.03 o                         
   0  20   0        452.84        790.91       133.77 o                         
   1  20   0          1.79        -13.77        49.66 o                         
   2  20   0       2118.80       2559.41       224.07 o                         
   3  20   0       1082.37       1019.51       148.29 o                         
   4  20   0        461.46        389.70       114.84 o                         
   5  20   0         23.69        -12.61        87.65 o                         
   6  20   0          3.40        -38.54        83.96 o                         
   7  20   0        250.47        261.21       122.19 o                         
   8  20   0         52.66        -77.29       112.92 o                         
   9  20   0        557.22        688.67       165.15 o                         
  10  20   0        149.25        175.77        87.92 o                         
   1  21   0         99.50        178.81        65.57 o                         
   2  21   0       1513.58       1221.20       168.06 o                         
   3  21   0          7.52         42.71        86.91 o                         
   4  21   0        682.60        777.47       148.31 o                         
   5  21   0          8.67          3.73        89.47 o                         
   6  21   0        293.35        127.32       105.57 o                         
   7  21   0          2.43       -106.37       114.22 o                         
   8  21   0        392.61        392.21       139.38 o                         
   9  21   0         18.91       -126.14       126.14 o                         
   0  22   0        316.37        622.33       128.25 o                         
   1  22   0        318.84        370.33       112.53 o                         
   2  22   0       1549.88       1600.16       194.47 o                         
   3  22   0        618.43        393.18       128.60 o                         
   4  22   0        152.92        191.01        88.56 o                         
   5  22   0          1.53       -120.84       120.84 o                         
   6  22   0         22.47       -119.86       126.85 o                         
   7  22   0          1.61       -123.42       123.42 o                         
   8  22   0         27.80        -11.44        97.95 o                         
   1  23   0         19.78         97.94        93.49 o                         
   2  23   0          2.65         97.66        93.73 o                         
   3  23   0        273.94        104.75        83.91 o                         
   4  23   0         11.45        -16.86        98.90 o                         
   5  23   0        418.24        393.31       128.40 o                         
   6  23   0        326.11        469.24       148.48 o                         
   0  24   0         29.21        -21.75        90.16 o                         
   1  24   0       1179.37       1441.69       200.45 o                         
   2  24   0        824.85       1020.67       170.93 o                         
   3  24   0        152.25        301.42       135.31 o                         
   4  24   0          0.91        -10.48       100.00 o                         
   1  25   0         44.45        280.66       120.20 o                         
 -15   0   1        895.85       1015.01       147.24 o                         
 -13   0   1       1405.61       1715.44       160.64 o                         
 -11   0   1       1143.45       1331.92       128.17 o                         
  -9   0   1       9948.20      10445.04       297.12 o                         
  -7   0   1       8250.36       7300.53       420.54 o                         
  -5   0   1      34285.08      33633.39       859.89 o                         
  -3   0   1      28647.30      29484.88       292.32 o                         
   3   0   1        264.47        273.20        30.45 o                         
   5   0   1       6146.63       6255.29       166.53 o                         
   7   0   1        973.59        666.37        40.01 o                         
   9   0   1        296.04        321.36        60.57 o                         
  11   0   1         27.60        144.87        60.20 o                         
  13   0   1         54.89        105.75        68.76 o                         
  15   0   1        143.28        328.32        97.82 o                         
 -16   1   1        333.43        303.07        71.49 o                         
 -15   1   1        279.22        164.57       113.25 o                         
 -14   1   1        578.48        592.87        78.12 o                         
 -13   1   1        181.68        138.40        88.85 o                         
 -12   1   1       1078.87       1184.30        91.80 o                         
 -11   1   1       2783.36       2853.27       128.18 o                         
 -10   1   1         45.14        101.02        37.06 o                         
  -9   1   1       1223.85       1424.89        81.56 o                         
  -8   1   1       2400.87       2590.21        78.71 o                         
  -7   1   1       3755.05       4225.34        65.41 o                         
  -6   1   1        538.84        523.83        33.71 o                         
  -5   1   1       3577.73       3346.01        84.07 o                         
  -4   1   1       3409.86       3805.36        59.72 o                         
  -3   1   1     116914.34     112613.95      1945.45 o                         
  -2   1   1      14623.29      14732.56       182.21 o                         
   2   1   1      26693.99      26786.20       507.36 o                         
   3   1   1        984.46        849.36        34.68 o                         
   4   1   1       2652.78       2913.71        71.79 o                         
   5   1   1        493.58        407.44        32.32 o                         
   6   1   1       8081.76       7724.98       141.80 o                         
   7   1   1       3189.70       3632.00       106.45 o                         
   8   1   1       5188.47       4686.68       130.72 o                         
   9   1   1         17.90         17.22        26.05 o                         
  10   1   1        109.90         63.67        31.90 o                         
  11   1   1       1825.71       1928.68       103.51 o                         
  12   1   1         77.95         40.71        40.13 o                         
  13   1   1          5.21         62.31        45.42 o                         
  14   1   1        160.08        215.70        62.49 o                         
  15   1   1        312.58        307.97        65.39 o                         
  16   1   1         56.89         85.06        61.81 o                         
 -16   2   1          2.86        -66.36        95.88 o                         
 -15   2   1        185.87        157.04        60.99 o                         
 -14   2   1        105.30         70.02        50.69 o                         
 -13   2   1        654.28        759.80        80.79 o                         
 -12   2   1        179.73        136.13        49.62 o                         
 -11   2   1       3135.09       2790.47       127.65 o                         
 -10   2   1       1143.72       1075.83        77.52 o                         
  -9   2   1        292.95        475.85        50.84 o                         
  -8   2   1        522.40        616.64        35.56 o                         
  -7   2   1       6760.92       6500.40       101.13 o                         
  -6   2   1      11053.22      11130.00       137.49 o                         
  -5   2   1       1708.06       1734.82        46.54 o                         
  -4   2   1         48.67        120.92        14.59 o                         
  -3   2   1       1235.78       1142.83        31.68 o                         
  -2   2   1       2949.85       3321.16        43.41 o                         
  -1   2   1      23913.41      22791.84       204.19 o                         
   1   2   1        596.08        536.96        30.25 o                         
   2   2   1      20540.76      22432.68       352.77 o                         
   3   2   1       4520.64       3985.10        88.58 o                         
   4   2   1       3160.74       2713.03        69.22 o                         
   5   2   1       8673.20       7826.94       129.78 o                         
   6   2   1       5262.99       5330.67       119.30 o                         
   7   2   1       1360.41       1515.12        70.46 o                         
   8   2   1        436.13        494.51        45.99 o                         
   9   2   1       1355.68       1138.39        72.59 o                         
  10   2   1        259.75        166.47        37.23 o                         
  11   2   1         13.79          8.09        31.95 o                         
  12   2   1        277.76        246.29        48.46 o                         
  13   2   1          5.96         60.42        50.30 o                         
  14   2   1         70.85         55.96        47.60 o                         
  15   2   1          0.47        -55.32        55.32 o                         
  16   2   1        271.30        233.99        70.71 o                         
 -16   3   1        542.37        495.83       159.34 o                         
 -15   3   1          8.50         34.53        50.75 o                         
 -14   3   1        192.56         80.72        70.90 o                         
 -13   3   1        422.87        394.15        88.74 o                         
 -12   3   1         84.91         67.93        39.94 o                         
 -11   3   1       1111.28        956.35        79.16 o                         
 -10   3   1        860.90        825.01        69.62 o                         
  -9   3   1       4686.59       4776.00       144.88 o                         
  -8   3   1       1133.95        984.66        51.00 o                         
  -7   3   1       6361.61       5999.99       101.00 o                         
  -6   3   1        154.05        195.69        29.68 o                         
  -5   3   1      12139.35      13210.25       131.10 o                         
  -4   3   1       1397.10       1055.58        38.13 o                         
  -3   3   1       9288.74       8910.04       136.47 o                         
  -2   3   1        299.28        320.04        15.11 o                         
  -1   3   1         67.82        122.28        28.79 o                         
   0   3   1      46073.91      47408.66      1247.14 o                         
   1   3   1       1239.66       1225.52       153.69 o                         
   2   3   1       1876.39       2391.17        56.46 o                         
   3   3   1      14026.97      14359.74       304.53 o                         
   4   3   1      16517.17      15883.53       349.84 o                         
   5   3   1       6667.24       7800.07       129.26 o                         
   6   3   1       3018.30       2608.63        83.54 o                         
   7   3   1       4454.39       4872.85       122.95 o                         
   8   3   1        637.32        600.50        70.37 o                         
   9   3   1       6161.33       5562.70       152.74 o                         
  10   3   1         73.25         82.29        34.69 o                         
  11   3   1       1841.57       1783.12       101.09 o                         
  12   3   1        230.52        197.25        46.65 o                         
  13   3   1        362.59        343.01        59.47 o                         
  14   3   1         49.66         20.93        96.73 o                         
  15   3   1          3.27         57.55        62.34 o                         
  16   3   1        223.10        258.21       114.33 o                         
 -16   4   1         45.07         77.07        57.51 o                         
 -15   4   1          5.71        -58.32        58.32 o                         
 -14   4   1          1.13         57.04        44.57 o                         
 -13   4   1        792.67        642.96        75.35 o                         
 -12   4   1       1026.54        763.66        78.11 o                         
 -11   4   1        143.86        101.98        39.07 o                         
 -10   4   1         62.64         42.89        32.77 o                         
  -9   4   1        761.53        621.04        40.70 o                         
  -8   4   1       7309.98       6911.56       134.86 o                         
  -7   4   1       1326.19       1424.76        51.79 o                         
  -6   4   1       2391.49       2748.01        96.64 o                         
  -5   4   1       3347.33       3401.46        89.99 o                         
  -4   4   1       8275.95       7596.49        98.94 o                         
  -3   4   1       2274.55       2450.11        40.68 o                         
  -2   4   1       2205.06       2000.07        56.97 o                         
  -1   4   1      20412.89      20642.80       138.08 o                         
   0   4   1        539.46        364.86        10.74 o                         
   1   4   1       5687.80       5209.89       101.23 o                         
   2   4   1       2611.62       2819.32        43.65 o                         
   3   4   1       2716.48       2729.57        50.27 o                         
   4   4   1      10242.00      11563.30       141.82 o                         
   5   4   1       2120.71       2241.40        71.06 o                         
   6   4   1         87.50         59.80        21.11 o                         
   7   4   1       5069.97       5138.18       126.64 o                         
   8   4   1      15721.18      15688.42       237.73 o                         
   9   4   1        207.82        205.62        66.27 o                         
  10   4   1        769.10        669.17        62.58 o                         
  11   4   1        596.15        570.30        62.57 o                         
  12   4   1       1693.58       1710.97       106.70 o                         
  13   4   1         19.34         32.65        46.54 o                         
  14   4   1       1492.06       1433.99       112.87 o                         
  15   4   1          6.13         50.17        84.62 o                         
  16   4   1        196.35        204.04        70.65 o                         
 -16   5   1          7.31         33.24        95.03 o                         
 -15   5   1         36.61         39.26        93.34 o                         
 -14   5   1        211.79        179.64        54.95 o                         
 -13   5   1       1443.50       1149.57        97.76 o                         
 -12   5   1       1856.34       1976.93       115.99 o                         
 -11   5   1        245.70        238.83        48.01 o                         
 -10   5   1       1258.11       1254.71        84.08 o                         
  -9   5   1       7418.02       7523.14       133.62 o                         
  -8   5   1       2766.21       3185.24        75.38 o                         
  -7   5   1        721.41        554.22        34.70 o                         
  -6   5   1        298.45        330.56        29.19 o                         
  -5   5   1        975.04        908.73        40.31 o                         
  -4   5   1       5776.76       5905.51        71.85 o                         
  -3   5   1      15154.20      14674.17       139.24 o                         
  -2   5   1      30882.21      30729.02       403.51 o                         
  -1   5   1      14157.54      14205.13       125.83 o                         
   0   5   1       9276.11       9815.89       219.42 o                         
   1   5   1         60.59         92.89        10.37 o                         
   2   5   1         40.18         72.41         9.04 o                         
   3   5   1         43.77         16.38         9.57 o                         
   4   5   1       2439.45       2315.38        53.34 o                         
   5   5   1        885.83        768.17        43.49 o                         
   6   5   1         23.66         19.23        20.02 o                         
   7   5   1       1765.69       1913.64        79.05 o                         
   8   5   1        581.24        596.46        50.27 o                         
   9   5   1       2978.83       3041.72       140.79 o                         
  10   5   1        820.56        870.50        70.38 o                         
  11   5   1       2202.15       2110.48       122.36 o                         
  12   5   1       3019.65       2714.16       133.27 o                         
  13   5   1        891.58        917.35        86.36 o                         
  14   5   1         47.77         42.95        50.29 o                         
  15   5   1        391.61        394.40        75.39 o                         
  16   5   1          4.07         74.80        73.38 o                         
 -16   6   1          4.00         15.12        84.99 o                         
 -15   6   1         48.79        102.56        81.20 o                         
 -14   6   1          1.53         64.08        48.17 o                         
 -13   6   1         33.80         21.11        46.41 o                         
 -12   6   1         15.11        -22.29        37.25 o                         
 -11   6   1        276.95        316.47        51.62 o                         
 -10   6   1       5156.03       4964.86       158.71 o                         
  -9   6   1         88.57        129.23        26.27 o                         
  -8   6   1          3.05         -4.78        20.54 o                         
  -7   6   1       3932.51       4199.84       142.46 o                         
  -6   6   1      28644.26      28399.01       188.74 o                         
  -5   6   1         73.83         50.14        12.45 o                         
  -4   6   1         84.82         81.60        11.93 o                         
  -3   6   1       3058.53       3389.80        77.28 o                         
  -2   6   1       6025.30       5873.45       204.24 o                         
  -1   6   1      12845.82      14135.00       171.60 o                         
   0   6   1        746.15        612.63        16.89 o                         
   1   6   1       3068.68       2765.86        35.07 o                         
   2   6   1       3510.86       3803.93        73.76 o                         
   3   6   1         62.17         65.50        12.04 o                         
   4   6   1       1353.12       1404.89        32.17 o                         
   5   6   1       4167.55       4097.02        63.92 o                         
   6   6   1      14264.66      13578.83       158.15 o                         
   7   6   1         98.84         80.62        25.34 o                         
   8   6   1        462.27        463.08        46.10 o                         
   9   6   1        272.92        209.31        40.67 o                         
  10   6   1       3935.79       3399.80       130.73 o                         
  11   6   1          0.39         -5.93        34.02 o                         
  12   6   1       1286.58       1394.05        99.12 o                         
  13   6   1         12.98        -21.22        47.48 o                         
  14   6   1        489.72        301.39        65.99 o                         
  15   6   1         35.54        124.11        62.93 o                         
  16   6   1        256.32        334.25       110.67 o                         
 -16   7   1         95.73         -4.66        85.55 o                         
 -15   7   1          2.08         40.36        76.29 o                         
 -14   7   1       1750.39       1542.77       178.25 o                         
 -13   7   1        114.46        183.58        81.64 o                         
 -12   7   1        746.15        585.58        68.84 o                         
 -11   7   1       1033.79       1097.59        85.30 o                         
 -10   7   1       2785.41       3030.87       125.49 o                         
  -9   7   1        120.85         39.31        22.68 o                         
  -8   7   1        621.46        571.43        32.62 o                         
  -7   7   1       4951.94       4596.82        83.14 o                         
  -6   7   1       3960.94       4017.30        72.83 o                         
  -5   7   1       2655.89       2027.21        47.65 o                         
  -4   7   1       2116.08       2013.92        53.81 o                         
  -3   7   1        925.63        698.62        44.04 o                         
  -2   7   1       2578.04       3021.07       124.17 o                         
  -1   7   1      17135.80      17601.84       187.69 o                         
   0   7   1       1311.09       1689.23        29.49 o                         
   1   7   1       1741.92       1713.39        30.07 o                         
   2   7   1      17298.96      17588.82       103.89 o                         
   3   7   1      11632.00      11317.57       129.16 o                         
   4   7   1       2020.27       2247.95        55.06 o                         
   5   7   1         86.75        124.45        13.79 o                         
   6   7   1       4316.27       3996.88        66.44 o                         
   7   7   1       2300.62       2089.05        69.90 o                         
   8   7   1       2401.45       2621.45        84.36 o                         
   9   7   1        149.15        224.99        39.73 o                         
  10   7   1        337.77        399.09        51.83 o                         
  11   7   1        669.65        554.63        62.82 o                         
  12   7   1       2542.86       2262.21       124.40 o                         
  13   7   1         20.02        -45.65        45.65 o                         
  14   7   1        729.91        742.32       133.62 o                         
  15   7   1         59.49        -24.88        89.42 o                         
 -15   8   1        306.36        550.48       132.74 o                         
 -14   8   1         82.52         36.50        79.85 o                         
 -13   8   1         11.59         -9.79        67.53 o                         
 -12   8   1         21.15        -81.37        81.37 o                         
 -11   8   1       2253.57       2196.60       177.72 o                         
 -10   8   1        685.65        622.30        59.26 o                         
  -9   8   1        777.22        760.14        48.62 o                         
  -8   8   1        507.00        382.67        45.60 o                         
  -7   8   1       2503.20       2516.61        62.43 o                         
  -6   8   1       4318.07       4729.25        83.10 o                         
  -5   8   1       1616.22       1570.62        60.32 o                         
  -4   8   1        532.10        398.18        25.19 o                         
  -3   8   1      16352.23      17683.35       184.11 o                         
  -2   8   1       4209.82       4711.23        77.51 o                         
  -1   8   1       3200.80       3008.21        48.56 o                         
   0   8   1          4.07         33.11         8.14 o                         
   1   8   1       2020.86       1869.54        33.19 o                         
   2   8   1       1643.25       1689.98        34.36 o                         
   3   8   1      19077.92      18352.17       176.15 o                         
   4   8   1      10046.09       9585.74       134.49 o                         
   5   8   1       6846.47       7366.46       203.56 o                         
   6   8   1       1433.99       1469.31        55.65 o                         
   7   8   1      10316.19      10149.44       151.78 o                         
   8   8   1       1144.11        986.88        54.04 o                         
   9   8   1         66.43         70.08        30.08 o                         
  10   8   1         18.24         -5.94        32.09 o                         
  11   8   1        204.93        224.79        46.10 o                         
  12   8   1         18.74        -67.18        67.18 o                         
  13   8   1          6.68         18.56        80.32 o                         
  14   8   1        204.99        266.74        97.23 o                         
  15   8   1        615.25        515.51       120.74 o                         
 -15   9   1          2.73         18.20        83.49 o                         
 -14   9   1        570.16        597.57       127.18 o                         
 -13   9   1          3.96         35.27        71.20 o                         
 -12   9   1        517.47        423.38       116.18 o                         
 -11   9   1         24.07         10.25        59.86 o                         
 -10   9   1        638.48        721.72        64.82 o                         
  -9   9   1       2290.40       2097.57        99.77 o                         
  -8   9   1        771.29        726.68        95.77 o                         
  -7   9   1         97.02        -15.03        30.15 o                         
  -6   9   1         57.74         86.62        24.09 o                         
  -5   9   1       1786.02       1761.46        63.57 o                         
  -4   9   1         14.90         42.26        12.97 o                         
  -3   9   1       7020.93       6679.63       168.35 o                         
  -2   9   1        978.36       1181.84        35.12 o                         
  -1   9   1       7307.59       7799.73       111.43 o                         
   0   9   1      35560.03      37787.52       221.35 o                         
   1   9   1        982.00        978.06        26.07 o                         
   2   9   1        525.76        311.35        14.68 o                         
   3   9   1      24528.73      24204.01       141.77 o                         
   4   9   1      13066.90      13270.24       307.59 o                         
   5   9   1        270.10        305.83        31.04 o                         
   6   9   1       4571.26       4234.10        92.14 o                         
   7   9   1       1045.49       1382.33        67.46 o                         
   8   9   1        209.15        219.65        32.52 o                         
   9   9   1       2671.96       2680.21       111.38 o                         
  10   9   1        356.61        263.57        75.91 o                         
  11   9   1        129.05         92.70        65.32 o                         
  12   9   1        403.01        561.90       109.08 o                         
  13   9   1         31.85        -43.54        76.25 o                         
  14   9   1          3.13        -10.28        86.22 o                         
  15   9   1         54.35         32.26        85.20 o                         
 -15  10   1         74.90         29.95        82.19 o                         
 -14  10   1         31.72         95.91        90.98 o                         
 -13  10   1        101.12        309.46        88.17 o                         
 -12  10   1         25.99        -45.35        73.59 o                         
 -11  10   1        348.51        274.13        76.26 o                         
 -10  10   1         21.66        -25.92        41.72 o                         
  -9  10   1        108.96         72.78        37.39 o                         
  -8  10   1       2377.70       2546.69       170.82 o                         
  -7  10   1       3884.42       3850.71       199.34 o                         
  -6  10   1       1681.21       2159.60       139.41 o                         
  -5  10   1       5209.76       4804.07       133.67 o                         
  -4  10   1        324.12        465.28        44.10 o                         
  -3  10   1        944.82       1092.51        42.94 o                         
  -2  10   1        305.67        625.38        27.16 o                         
  -1  10   1       6081.64       5748.42       126.01 o                         
   0  10   1       3196.55       3578.27        84.40 o                         
   1  10   1      10515.52      10459.97       114.40 o                         
   2  10   1       7478.08       7642.05        94.67 o                         
   3  10   1        526.57        501.92        22.64 o                         
   4  10   1       1159.05       1283.65        42.67 o                         
   5  10   1      13499.57      13047.99       176.81 o                         
   6  10   1        196.42        162.50        29.12 o                         
   7  10   1       2897.48       2777.75       110.65 o                         
   8  10   1        205.41        198.32        60.14 o                         
   9  10   1       4849.28       5124.92       245.08 o                         
  10  10   1        613.70        788.16       111.73 o                         
  11  10   1        116.56         33.65        61.98 o                         
  12  10   1         10.37        -31.46        70.29 o                         
  13  10   1        430.06        338.53       104.10 o                         
  14  10   1         18.29         47.56        87.17 o                         
  15  10   1         29.33         36.79       100.88 o                         
 -15  11   1        302.43        265.49       114.69 o                         
 -14  11   1          2.60         25.86        76.52 o                         
 -13  11   1         92.07        116.94        80.71 o                         
 -12  11   1        659.41        685.48       117.82 o                         
 -11  11   1         57.68         76.79        65.75 o                         
 -10  11   1          5.43        -14.54        38.56 o                         
  -9  11   1        902.42       1057.60       121.65 o                         
  -8  11   1         11.27        -15.09        46.96 o                         
  -7  11   1        953.26        967.51       105.89 o                         
  -6  11   1         58.47          0.76        39.70 o                         
  -5  11   1       1022.92       1094.36        62.47 o                         
  -4  11   1       4502.00       4412.48        89.60 o                         
  -3  11   1      19962.19      20224.52       253.66 o                         
  -2  11   1         16.11         10.07        12.45 o                         
  -1  11   1       5701.18       5350.12       104.29 o                         
   0  11   1        302.99        155.73        53.12 o                         
   1  11   1       5345.71       5417.09        71.80 o                         
   2  11   1         51.51         95.89        11.42 o                         
   3  11   1        497.28        461.34        24.49 o                         
   4  11   1       1626.59       1563.30        62.53 o                         
   5  11   1         14.62         36.71        30.13 o                         
   6  11   1       1022.05       1024.92        96.73 o                         
   7  11   1       2834.99       2969.19       167.59 o                         
   8  11   1        324.59        305.07        69.33 o                         
   9  11   1        413.05        516.02        91.14 o                         
  10  11   1        164.32        168.43        67.31 o                         
  11  11   1        420.08        311.84        87.26 o                         
  12  11   1        125.47        206.14        87.42 o                         
  13  11   1        122.58        182.44        90.87 o                         
  14  11   1         18.92         38.45        80.05 o                         
 -14  12   1         53.57         33.78        84.42 o                         
 -13  12   1        262.22        107.60        80.85 o                         
 -12  12   1        161.05        131.53        82.53 o                         
 -11  12   1         38.10          2.42        43.22 o                         
 -10  12   1         53.74         25.71        39.26 o                         
  -9  12   1         43.81          6.11        51.00 o                         
  -8  12   1       2552.81       2592.56       182.73 o                         
  -7  12   1        319.96        358.55        75.78 o                         
  -6  12   1         44.35         68.14        63.22 o                         
  -5  12   1       1135.20       1286.39        65.32 o                         
  -4  12   1       4245.08       3881.66        86.32 o                         
  -3  12   1       1051.43        957.98        37.14 o                         
  -2  12   1       1544.99       1552.10        44.14 o                         
  -1  12   1         13.86          8.39        14.57 o                         
   0  12   1        448.68        389.50        33.81 o                         
   1  12   1          0.74         32.95        12.90 o                         
   2  12   1         25.68         18.96        13.04 o                         
   3  12   1       4466.24       4140.75        68.09 o                         
   4  12   1         32.73         10.90        20.83 o                         
   5  12   1       1811.88       1940.54        99.70 o                         
   6  12   1       2576.98       2727.17       154.36 o                         
   7  12   1       3583.15       3521.02       189.72 o                         
   8  12   1        132.72        275.61        70.94 o                         
   9  12   1         20.23         36.07        49.19 o                         
  10  12   1        282.87        319.66        77.95 o                         
  11  12   1        122.83        195.98        83.39 o                         
  12  12   1        163.03        140.13        81.68 o                         
  13  12   1          0.03        -33.03        80.65 o                         
  14  12   1         16.77         34.35        94.12 o                         
 -14  13   1         21.98        181.70       106.58 o                         
 -13  13   1        100.81        116.79        85.43 o                         
 -12  13   1         64.26         90.18       104.04 o                         
 -11  13   1       1234.85       1439.40       102.36 o                         
 -10  13   1       1001.37       1029.99        85.27 o                         
  -9  13   1         71.29         -1.27        57.66 o                         
  -8  13   1         28.90         49.55        51.08 o                         
  -7  13   1        635.02        546.53       138.44 o                         
  -6  13   1        613.02        579.99        66.00 o                         
  -5  13   1        979.13        899.39        74.89 o                         
  -4  13   1        705.00        692.98        40.30 o                         
  -3  13   1       3256.31       3434.24        67.74 o                         
  -2  13   1       4834.62       4281.53        74.71 o                         
  -1  13   1       7649.63       7613.04       110.63 o                         
   0  13   1       1643.56       1815.03        69.90 o                         
   1  13   1        174.79        209.43        26.10 o                         
   2  13   1       4894.98       4202.71       179.18 o                         
   3  13   1       1315.75       1462.56        63.14 o                         
   4  13   1        597.83        509.22        58.51 o                         
   5  13   1        397.69        554.45        60.00 o                         
   6  13   1         34.75         89.07        39.36 o                         
   7  13   1        191.87        180.48        50.05 o                         
   8  13   1        164.43        181.04        64.76 o                         
   9  13   1        620.14        472.67        87.29 o                         
  10  13   1          6.65         41.74        60.09 o                         
  11  13   1        856.03        998.37       143.47 o                         
  12  13   1        339.99        415.79       108.23 o                         
  13  13   1          7.18         38.31        82.60 o                         
  14  13   1         24.14        -40.94        96.43 o                         
 -13  14   1         58.48          3.42        84.78 o                         
 -12  14   1         67.43        135.90        79.87 o                         
 -11  14   1       1065.39        892.42        89.90 o                         
 -10  14   1        829.76        941.41        86.34 o                         
  -9  14   1        125.19        118.03        65.98 o                         
  -8  14   1        434.18        438.62        73.15 o                         
  -7  14   1       1212.31       1285.95       121.58 o                         
  -6  14   1       4825.50       5062.94       177.69 o                         
  -5  14   1         17.46         39.49        50.58 o                         
  -4  14   1        964.81        907.80        78.35 o                         
  -3  14   1       3872.16       3983.72       101.69 o                         
  -2  14   1        395.58        399.06        34.17 o                         
  -1  14   1       1079.16       1233.66        68.49 o                         
   0  14   1         10.49         35.03        23.63 o                         
   1  14   1        797.76        622.68        48.59 o                         
   2  14   1       1820.23       1778.61       140.79 o                         
   3  14   1       1182.83       1322.69       137.48 o                         
   4  14   1        830.53        914.71       117.82 o                         
   5  14   1       1148.65        918.98        77.31 o                         
   6  14   1       3236.06       3205.24       141.70 o                         
   7  14   1        350.23        305.81        60.56 o                         
   8  14   1        130.52        189.45        55.70 o                         
   9  14   1        705.33        693.13        84.41 o                         
  10  14   1        534.96        500.96       102.58 o                         
  11  14   1        434.77        347.85        95.71 o                         
  12  14   1         33.55         28.95        73.75 o                         
  13  14   1          6.43        -38.08        77.57 o                         
 -13  15   1          3.18         90.49        97.22 o                         
 -12  15   1         52.24        126.76        89.53 o                         
 -11  15   1        193.96        132.24        52.34 o                         
 -10  15   1        315.84        476.43        81.50 o                         
  -9  15   1       1506.19       1615.79       121.87 o                         
  -8  15   1          2.96          8.65        48.77 o                         
  -7  15   1       2042.35       2415.27       135.37 o                         
  -6  15   1        178.57        161.93        79.49 o                         
  -5  15   1       3366.68       3453.53       229.69 o                         
  -4  15   1        544.66        528.09       107.34 o                         
  -3  15   1       1717.66       1700.51       153.53 o                         
  -2  15   1        669.77        770.08        73.68 o                         
  -1  15   1       3405.06       3233.05       144.02 o                         
   0  15   1       5107.27       5105.67       125.71 o                         
   1  15   1       2457.20       2641.13       130.75 o                         
   2  15   1       6599.27       6581.25       305.73 o                         
   3  15   1         90.91         21.53        54.41 o                         
   4  15   1       2890.48       2622.85       209.52 o                         
   5  15   1        542.09        520.55       106.47 o                         
   6  15   1          3.41        -23.52        64.69 o                         
   7  15   1        843.03        883.52       141.67 o                         
   8  15   1        288.60        373.50        71.02 o                         
   9  15   1        127.42        136.20        53.72 o                         
  10  15   1        518.19        435.49        76.77 o                         
  11  15   1        143.23        184.23        87.13 o                         
  12  15   1         10.06         45.85        73.10 o                         
  13  15   1        153.60        217.32        98.39 o                         
 -12  16   1         49.99        131.83        69.19 o                         
 -11  16   1          3.30        -46.87        46.87 o                         
 -10  16   1         17.20        -42.39        44.01 o                         
  -9  16   1         32.64        140.70        66.37 o                         
  -8  16   1       1121.04       1157.00       105.05 o                         
  -7  16   1        284.34        403.79       104.27 o                         
  -6  16   1         51.32         37.65        64.59 o                         
  -5  16   1        149.87        154.79        77.54 o                         
  -4  16   1       5831.40       5518.34       290.11 o                         
  -3  16   1       1512.05       1470.99       149.51 o                         
  -2  16   1         83.04        112.87        62.32 o                         
  -1  16   1       3048.07       3348.79       170.62 o                         
   0  16   1         93.71        135.65        50.25 o                         
   1  16   1        367.83        385.48        63.25 o                         
   2  16   1       5937.00       5807.81       289.99 o                         
   3  16   1       2185.05       2136.18       186.37 o                         
   4  16   1       1033.83        980.88       136.42 o                         
   5  16   1        232.38        188.55        81.60 o                         
   6  16   1       1010.40       1269.11       155.95 o                         
   7  16   1        289.56        348.46        95.61 o                         
   8  16   1        702.41        760.17       147.77 o                         
   9  16   1        107.45        121.20        91.23 o                         
  10  16   1        264.11        259.43        73.26 o                         
  11  16   1         92.89         73.12       100.70 o                         
  12  16   1        100.68        112.76        68.31 o                         
 -12  17   1        472.42        689.96       106.25 o                         
 -11  17   1        115.96        199.40        74.38 o                         
 -10  17   1        126.10         71.93        58.52 o                         
  -9  17   1        385.92        681.66       147.40 o                         
  -8  17   1         33.41         74.28        79.98 o                         
  -7  17   1        534.55        490.83       120.20 o                         
  -6  17   1        467.07        526.65       118.00 o                         
  -5  17   1        975.20       1174.69       151.19 o                         
  -4  17   1        950.42        844.99       118.86 o                         
  -3  17   1       2826.31       2741.16       205.32 o                         
  -2  17   1        493.21        471.62        79.61 o                         
  -1  17   1       1280.42       1190.71       140.52 o                         
   0  17   1       4765.14       4855.68       190.07 o                         
   1  17   1         72.54         36.51        40.16 o                         
   2  17   1       1327.00       1475.82       158.82 o                         
   3  17   1         40.17         88.29        79.23 o                         
   4  17   1       1193.91       1319.51       163.20 o                         
   5  17   1        130.06        106.94        74.34 o                         
   6  17   1         96.67        153.68        90.50 o                         
   7  17   1        129.09        112.41        92.52 o                         
   8  17   1         51.01        150.99        86.93 o                         
   9  17   1        260.32        191.12       111.67 o                         
  10  17   1          5.11        -27.92        95.08 o                         
  11  17   1        145.11         20.53        90.49 o                         
  12  17   1        210.86        216.42       132.90 o                         
 -11  18   1         64.10         21.80        76.08 o                         
 -10  18   1        332.60        334.97       127.01 o                         
  -9  18   1          4.17         20.51        56.81 o                         
  -8  18   1        578.44        672.85       141.05 o                         
  -7  18   1       1244.28       1304.47       185.98 o                         
  -6  18   1         10.11         -1.09        77.10 o                         
  -5  18   1       1097.72       1077.99       151.99 o                         
  -4  18   1        278.90        229.48        83.60 o                         
  -3  18   1         93.94        -27.89        73.44 o                         
  -2  18   1        516.33        501.16       101.23 o                         
  -1  18   1        211.02        244.53        61.90 o                         
   0  18   1        567.84        701.60        86.23 o                         
   1  18   1        433.63        396.56        67.06 o                         
   2  18   1        228.97        317.99        99.76 o                         
   3  18   1        527.42        426.51       107.49 o                         
   4  18   1         11.91        -85.45        85.45 o                         
   5  18   1       2339.94       2707.13       238.46 o                         
   6  18   1       1055.22       1111.26       163.43 o                         
   7  18   1        193.26        253.00       101.74 o                         
   8  18   1          3.24       -100.22       100.22 o                         
   9  18   1       1063.82       1131.36       175.04 o                         
  10  18   1        463.65        479.85       126.97 o                         
  11  18   1        160.22        -12.89       108.30 o                         
 -10  19   1         98.09          9.98        68.57 o                         
  -9  19   1         20.65          3.70        64.22 o                         
  -8  19   1         49.36         53.95        93.83 o                         
  -7  19   1        158.00        227.43       103.22 o                         
  -6  19   1         16.72        122.86        92.72 o                         
  -5  19   1        227.02        203.27        73.62 o                         
  -4  19   1       1553.98       1150.19       164.27 o                         
  -3  19   1       1059.14       1145.37       153.20 o                         
  -2  19   1        953.60        963.73       140.67 o                         
  -1  19   1       2804.17       2804.39       170.93 o                         
   0  19   1        273.10        263.81       182.53 o                         
   1  19   1        791.35        584.02       244.54 o                         
   2  19   1         65.23         87.86        88.43 o                         
   3  19   1        366.10        407.44       107.28 o                         
   4  19   1         99.04          0.81        87.62 o                         
   5  19   1        213.13        284.17       100.29 o                         
   6  19   1        195.31        151.41       101.27 o                         
   7  19   1          7.83       -122.99       122.99 o                         
   8  19   1         35.26         32.61        86.53 o                         
   9  19   1        460.08        606.44       144.00 o                         
  10  19   1         18.82         -5.06       103.69 o                         
 -10  20   1         10.70        -43.37        76.09 o                         
  -9  20   1        241.12        287.29       140.37 o                         
  -8  20   1         60.88         86.19        90.02 o                         
  -7  20   1        407.70        536.16       145.47 o                         
  -6  20   1         11.76         72.40        89.39 o                         
  -5  20   1        363.31        207.85        79.04 o                         
  -4  20   1         16.91         76.95        78.44 o                         
  -3  20   1       1814.06       1865.66       203.04 o                         
  -2  20   1         11.83         35.76        72.18 o                         
  -1  20   1        218.41        278.80        70.63 o                         
   0  20   1        155.32        165.67        59.20 o                         
   1  20   1         80.89        154.21        58.06 o                         
   2  20   1         55.49        -71.86        76.60 o                         
   3  20   1       1737.97       1758.66       199.12 o                         
   4  20   1        159.17         36.56       103.02 o                         
   5  20   1        644.61        717.34       138.01 o                         
   6  20   1         15.74         51.92        89.96 o                         
   7  20   1       1587.75       1722.83       226.53 o                         
   8  20   1          9.12        -67.60        92.99 o                         
   9  20   1        285.14        479.61       138.60 o                         
  10  20   1         53.78        138.50        97.64 o                         
  -9  21   1          7.14         40.42       167.13 o                         
  -8  21   1          0.43        -74.27        74.27 o                         
  -7  21   1         63.04        -52.63       106.60 o                         
  -6  21   1          6.44         58.50        87.47 o                         
  -5  21   1        852.97       1169.79       173.62 o                         
  -4  21   1         42.37        -97.93        97.93 o                         
  -3  21   1        225.18        217.45       100.06 o                         
  -2  21   1        176.77        156.03        94.35 o                         
  -1  21   1       2589.72       2467.35       159.48 o                         
   0  21   1         67.13        136.23        60.01 o                         
   1  21   1       1255.13       1192.52       165.71 o                         
   2  21   1        185.44        219.87       101.75 o                         
   3  21   1        398.91        406.44       125.09 o                         
   4  21   1          5.16        -40.43        84.53 o                         
   5  21   1         16.81        -91.60        91.60 o                         
   6  21   1         11.73       -118.05       118.05 o                         
   7  21   1         51.51          1.77        91.35 o                         
   8  21   1          4.32        -73.74       110.33 o                         
   9  21   1         30.63       -114.37       114.37 o                         
  -8  22   1        215.47        121.54       112.85 o                         
  -7  22   1        251.81         71.20       120.14 o                         
  -6  22   1        344.10        271.95       119.92 o                         
  -5  22   1        133.77        190.31       118.72 o                         
  -4  22   1          0.72         -6.40        89.57 o                         
  -3  22   1        514.00        623.15       136.53 o                         
  -2  22   1        306.30        243.71        92.64 o                         
  -1  22   1         21.19        116.26        59.09 o                         
   0  22   1         73.04        128.16        66.56 o                         
   1  22   1          3.12        161.96        94.40 o                         
   2  22   1         94.36         23.27        88.92 o                         
   3  22   1          4.35        -55.69        94.48 o                         
   4  22   1        151.75        117.62        98.20 o                         
   5  22   1        184.13         27.77        83.69 o                         
   6  22   1        162.95         36.93       100.27 o                         
   7  22   1        298.75        421.25       123.56 o                         
  -6  23   1         39.51         -1.43        99.93 o                         
  -5  23   1        271.80         35.11       104.63 o                         
  -4  23   1         72.96         32.54        99.12 o                         
  -3  23   1        251.03        256.80        97.10 o                         
  -2  23   1        579.59        722.09       156.16 o                         
  -1  23   1        330.79        450.77       118.05 o                         
   0  23   1        235.89        259.70        75.99 o                         
   1  23   1         38.63        -66.86        89.36 o                         
   2  23   1        470.09        415.29       120.11 o                         
   3  23   1        428.57        582.24       144.18 o                         
   4  23   1        103.93         98.95        91.45 o                         
   5  23   1          1.29         98.01       106.93 o                         
   6  23   1        274.43        397.34       146.15 o                         
  -4  24   1        886.19        932.26       176.97 o                         
  -3  24   1        491.67        439.54       135.28 o                         
  -2  24   1         22.64        -79.36        92.03 o                         
  -1  24   1          1.33         55.36        91.87 o                         
   0  24   1         45.08         43.13        63.84 o                         
   1  24   1         20.09         78.19       110.32 o                         
   2  24   1        699.86        876.52       176.65 o                         
   3  24   1          5.43       -107.80       107.80 o                         
   4  24   1        292.77         44.78        94.93 o                         
  -1  25   1         92.51        194.09       124.07 o                         
   0  25   1        529.59        886.16       165.58 o                         
   1  25   1        275.19        188.32       112.25 o                         
 -16   0   2         11.94         35.58        79.44 o                         
 -14   0   2        331.23        311.77        90.58 o                         
 -12   0   2       2540.47       2527.86       182.87 o                         
 -10   0   2       3097.17       3258.69       186.71 o                         
  -8   0   2       4951.02       5020.64        99.94 o                         
  -6   0   2        114.31        911.40       246.39 o                         
  -4   0   2       4486.57       5342.38       373.66 o                         
  -2   0   2      19613.32      18395.47       108.97 o                         
   2   0   2        416.14        618.94        37.96 o                         
   4   0   2        454.84        306.54        37.30 o                         
   6   0   2      14747.29      15411.23       284.06 o                         
   8   0   2          9.21        116.20        44.24 o                         
  10   0   2       2511.36       2126.98       144.36 o                         
  12   0   2        388.17        362.28        82.88 o                         
  14   0   2        179.71        148.85        75.90 o                         
  16   0   2         12.30         57.04        72.93 o                         
 -16   1   2         54.65         71.91       149.74 o                         
 -15   1   2        520.04        550.65        85.66 o                         
 -14   1   2          3.14        -51.89        51.89 o                         
 -13   1   2         38.07         40.88        42.16 o                         
 -12   1   2        309.76        260.25        54.65 o                         
 -11   1   2       3632.27       3566.45       145.41 o                         
 -10   1   2        401.83        355.20        49.61 o                         
  -9   1   2        215.59        259.66        41.59 o                         
  -8   1   2       1601.55       1608.21        55.29 o                         
  -7   1   2      11295.88      11756.88       102.54 o                         
  -6   1   2       2907.80       3130.92        50.88 o                         
  -5   1   2       3388.06       3605.82        51.43 o                         
  -4   1   2      29200.15      29080.81       226.73 o                         
  -3   1   2       7446.32       6321.27        54.75 o                         
  -2   1   2       3317.75       3714.07        61.99 o                         
  -1   1   2        327.21        361.00        12.22 o                         
   0   1   2      28198.08      26596.44       182.13 o                         
   1   1   2       6491.52       7393.16        74.01 o                         
   2   1   2      68811.81      70603.97       886.34 o                         
   3   1   2       4739.51       4742.43        82.16 o                         
   4   1   2       1577.54       1557.90        54.69 o                         
   5   1   2      15135.04      14811.62       182.38 o                         
   6   1   2      21992.66      22183.09       343.01 o                         
   7   1   2       3151.24       2733.17        95.38 o                         
   8   1   2       3860.67       3867.62       119.81 o                         
   9   1   2       1876.54       1705.99        86.78 o                         
  10   1   2        386.11        354.32        48.69 o                         
  11   1   2       1150.21        989.19        77.72 o                         
  12   1   2        205.14        106.63        40.31 o                         
  13   1   2        163.98         61.83        42.04 o                         
  14   1   2        271.94        286.18        62.71 o                         
  15   1   2         16.52         91.86        55.39 o                         
  16   1   2        101.35         69.87        65.13 o                         
 -16   2   2          5.87         68.65        57.00 o                         
 -15   2   2        439.01        611.69        81.46 o                         
 -14   2   2        498.32        544.69        78.89 o                         
 -13   2   2        187.39        106.38        49.20 o                         
 -12   2   2        152.60         49.16        38.04 o                         
 -11   2   2       1287.46       1469.98        96.37 o                         
 -10   2   2       2100.73       2073.50       105.84 o                         
  -9   2   2       3145.00       3206.82       122.26 o                         
  -8   2   2        924.05        962.39        44.60 o                         
  -7   2   2       1467.25       1469.37        55.44 o                         
  -6   2   2         34.54         61.81        12.02 o                         
  -5   2   2        114.89        113.85        12.48 o                         
  -4   2   2        122.99        175.25        17.50 o                         
  -3   2   2      42311.80      42793.69       347.82 o                         
  -2   2   2        111.45        116.90         9.06 o                         
  -1   2   2        149.82        264.20        13.09 o                         
   0   2   2       3755.71       3496.54        51.84 o                         
   1   2   2      10359.15       9072.23       119.70 o                         
   2   2   2       2137.53       2114.81        48.20 o                         
   3   2   2      22192.47      21737.37       277.50 o                         
   4   2   2        404.95        589.68        35.00 o                         
   5   2   2       4764.01       4547.72       126.23 o                         
   6   2   2       4243.32       4356.94       109.15 o                         
   7   2   2        453.80        693.30        50.01 o                         
   8   2   2       3852.44       3670.83       117.13 o                         
   9   2   2       1096.60       1125.80        71.78 o                         
  10   2   2          0.94         -4.54        29.63 o                         
  11   2   2         16.32          7.93        31.87 o                         
  12   2   2        673.94        634.81        68.42 o                         
  13   2   2        320.31        436.86        62.33 o                         
  14   2   2        333.33        392.43        70.85 o                         
  15   2   2        469.93        406.11        73.30 o                         
  16   2   2          1.61         30.20        54.04 o                         
 -16   3   2        132.42        223.69        70.60 o                         
 -15   3   2        435.71        417.42        73.32 o                         
 -14   3   2         33.12         -2.31        46.61 o                         
 -13   3   2        913.76        784.65        82.47 o                         
 -12   3   2        118.20         68.98        41.43 o                         
 -11   3   2        316.38        210.18        45.47 o                         
 -10   3   2        352.88        336.19        50.15 o                         
  -9   3   2       1091.48        931.22        48.33 o                         
  -8   3   2       2245.98       2411.67        70.39 o                         
  -7   3   2       3177.05       3504.47        80.41 o                         
  -6   3   2      16830.52      18435.41       154.79 o                         
  -5   3   2       4368.31       4158.37        68.95 o                         
  -4   3   2       7703.89       8098.19        88.05 o                         
  -3   3   2      24654.73      25411.76       167.78 o                         
  -2   3   2      16561.42      16449.18       104.62 o                         
  -1   3   2         44.69         27.22        10.66 o                         
   0   3   2      46412.43      43651.14       159.16 o                         
   1   3   2       3334.76       3636.76        72.80 o                         
   2   3   2       2294.94       2459.53        52.41 o                         
   3   3   2      10788.39      10172.22       257.77 o                         
   4   3   2      13911.33      12478.63       247.80 o                         
   5   3   2       3233.22       3474.33        88.86 o                         
   6   3   2        767.02        858.57        53.09 o                         
   7   3   2        202.47        379.60        39.70 o                         
   8   3   2       2171.26       1986.15        87.58 o                         
   9   3   2         30.02         36.50        28.05 o                         
  10   3   2        207.14        245.40        47.05 o                         
  11   3   2        341.95        350.19        53.15 o                         
  12   3   2       1013.46       1096.86        86.95 o                         
  13   3   2        244.89        184.60        52.51 o                         
  14   3   2        354.78        150.55        76.94 o                         
  15   3   2         68.99          7.05        51.24 o                         
  16   3   2         32.29         11.06        58.20 o                         
 -16   4   2         41.78         35.06        59.98 o                         
 -15   4   2          1.11         19.50        54.69 o                         
 -14   4   2          2.79        -54.25        54.25 o                         
 -13   4   2        358.98        442.70        69.85 o                         
 -12   4   2        691.36        557.08        68.94 o                         
 -11   4   2        791.66        865.68        77.71 o                         
 -10   4   2         33.21         43.36        30.09 o                         
  -9   4   2       1864.89       1919.46        68.83 o                         
  -8   4   2       2532.27       2439.75        73.68 o                         
  -7   4   2       2596.69       2435.71        62.25 o                         
  -6   4   2        317.28        348.99        30.58 o                         
  -5   4   2      16909.39      16956.03       142.56 o                         
  -4   4   2        692.36        894.19        45.59 o                         
  -3   4   2       2326.73       2274.23        35.47 o                         
  -2   4   2        879.90        889.98        33.05 o                         
  -1   4   2      90824.81      90688.38       505.26 o                         
   0   4   2        163.89        102.38         9.80 o                         
   1   4   2      19155.95      20697.37        97.44 o                         
   2   4   2       2159.40       2548.16        35.09 o                         
   3   4   2      30096.22      28424.41       503.99 o                         
   4   4   2         26.48         44.34        15.63 o                         
   5   4   2       8519.10       8043.65       133.78 o                         
   6   4   2         19.57         13.62        19.26 o                         
   7   4   2         16.93        121.03        29.80 o                         
   8   4   2       1386.72       1342.86        72.61 o                         
   9   4   2          7.34         -1.76        28.40 o                         
  10   4   2        395.77        406.63        51.60 o                         
  11   4   2        576.84        626.42        65.03 o                         
  12   4   2       1480.19       1504.67       121.19 o                         
  13   4   2        166.06        166.15        58.47 o                         
  14   4   2          6.50        -58.83        71.04 o                         
  15   4   2        789.94       1007.10       102.18 o                         
  16   4   2         30.69         68.09       115.48 o                         
 -16   5   2        468.67        623.30       146.31 o                         
 -15   5   2          3.34        -22.31        56.45 o                         
 -14   5   2        298.60        421.12        70.90 o                         
 -13   5   2         86.99         80.93        46.29 o                         
 -12   5   2        540.71        461.95        65.31 o                         
 -11   5   2        493.59        441.24        59.83 o                         
 -10   5   2         96.17         70.39        37.94 o                         
  -9   5   2       1146.26       1285.53        60.27 o                         
  -8   5   2       1649.05       1729.27        63.86 o                         
  -7   5   2       5442.42       4980.93        90.34 o                         
  -6   5   2        639.46        531.16        37.35 o                         
  -5   5   2       1448.18       1399.56        36.53 o                         
  -4   5   2      30674.19      29458.81       240.40 o                         
  -3   5   2      11897.96      11786.12        86.36 o                         
  -2   5   2       2713.53       2734.42        71.90 o                         
  -1   5   2        210.11        497.09        26.39 o                         
   0   5   2      87257.44      85262.45       645.61 o                         
   1   5   2       5494.26       5365.46        66.32 o                         
   2   5   2      19659.12      18483.32        88.84 o                         
   3   5   2      10480.75      10803.69       105.14 o                         
   4   5   2       5256.16       5936.32        71.33 o                         
   5   5   2       2876.75       2839.34        81.02 o                         
   6   5   2        494.05        543.29        40.95 o                         
   7   5   2       2893.63       2502.28        90.98 o                         
   8   5   2        169.40        147.31        33.17 o                         
   9   5   2        988.93        972.12        69.11 o                         
  10   5   2       3626.60       3578.87       132.62 o                         
  11   5   2        769.80        631.61        66.02 o                         
  12   5   2        155.86        201.52        49.83 o                         
  13   5   2        341.85        208.71        53.25 o                         
  14   5   2        604.62        583.49        78.42 o                         
  15   5   2          7.32        -24.69        51.60 o                         
  16   5   2        175.61        438.50       153.62 o                         
 -16   6   2          1.02          6.00        88.36 o                         
 -15   6   2        503.23        497.93       128.85 o                         
 -14   6   2        151.20        182.30        98.41 o                         
 -13   6   2        143.90        209.80        49.95 o                         
 -12   6   2        844.69        836.88        79.36 o                         
 -11   6   2       2879.42       2937.40       132.48 o                         
 -10   6   2         37.36         11.31        34.05 o                         
  -9   6   2       1959.44       1767.89        69.78 o                         
  -8   6   2       1729.22       1876.45        67.36 o                         
  -7   6   2       3297.34       2874.38        60.49 o                         
  -6   6   2         13.21         12.10        12.90 o                         
  -5   6   2       3378.03       3138.06        55.17 o                         
  -4   6   2        469.98        444.00        23.00 o                         
  -3   6   2      14387.06      12636.91       181.14 o                         
  -2   6   2         21.37         75.48        18.57 o                         
  -1   6   2        129.31        233.61        20.86 o                         
   0   6   2        671.48        755.44        37.95 o                         
   1   6   2       4011.97       3561.69       135.90 o                         
   2   6   2       3632.51       4052.37        50.75 o                         
   3   6   2       1280.94       1397.27        29.91 o                         
   4   6   2        354.67        513.63        21.93 o                         
   5   6   2        755.90        575.36        29.30 o                         
   6   6   2       1298.75       1199.20        59.06 o                         
   7   6   2        821.03        743.58        51.88 o                         
   8   6   2       2460.82       2577.03        99.76 o                         
   9   6   2       4413.30       4570.65       140.44 o                         
  10   6   2         61.26         97.38        35.04 o                         
  11   6   2        349.18        390.44        54.40 o                         
  12   6   2        790.70        715.66        81.15 o                         
  13   6   2        907.31        912.29       123.39 o                         
  14   6   2          6.15        -38.42        66.48 o                         
  15   6   2         35.67         70.97        49.37 o                         
  16   6   2         13.15         12.47       111.47 o                         
 -16   7   2        194.44        381.39       126.03 o                         
 -15   7   2          7.71        -83.18        92.50 o                         
 -14   7   2        233.08        113.41        84.27 o                         
 -13   7   2         24.00         -6.73        72.61 o                         
 -12   7   2         23.46         91.64        71.54 o                         
 -11   7   2         54.68         53.67        36.76 o                         
 -10   7   2        149.84        137.37        30.31 o                         
  -9   7   2        662.86        718.99        38.20 o                         
  -8   7   2        207.16        234.58        24.71 o                         
  -7   7   2       1297.31       1186.34        40.25 o                         
  -6   7   2         11.41         47.49        14.21 o                         
  -5   7   2         36.29         35.65        15.84 o                         
  -4   7   2      17932.12      16934.67       152.39 o                         
  -3   7   2       3974.85       3532.19        97.61 o                         
  -2   7   2        110.20        107.23        18.42 o                         
  -1   7   2        221.06        338.80        19.05 o                         
   0   7   2        706.03       1167.71        47.06 o                         
   1   7   2       5006.31       5899.98        64.80 o                         
   2   7   2       6958.85       7159.39        67.30 o                         
   3   7   2       1301.73       1529.70        35.12 o                         
   4   7   2       6059.45       6585.54        75.50 o                         
   5   7   2      14739.61      13750.37       255.13 o                         
   6   7   2        206.82        234.40        25.50 o                         
   7   7   2        402.37        413.54        34.13 o                         
   8   7   2        122.95        176.63        27.73 o                         
   9   7   2       1198.12       1203.08        76.79 o                         
  10   7   2       3124.47       3125.60       127.20 o                         
  11   7   2         29.39         17.58        34.97 o                         
  12   7   2          7.42         13.96        38.28 o                         
  13   7   2          2.61        -26.25        43.61 o                         
  14   7   2        669.37        707.31       144.67 o                         
  15   7   2         31.81          5.19        88.30 o                         
 -15   8   2         43.11        124.28        95.45 o                         
 -14   8   2         13.97         43.94        75.12 o                         
 -13   8   2        101.57        128.40        76.27 o                         
 -12   8   2       4724.19       5301.60       286.71 o                         
 -11   8   2         32.97          9.01        58.30 o                         
 -10   8   2        689.46        648.75        82.92 o                         
  -9   8   2        523.99        411.25        48.08 o                         
  -8   8   2       7504.31       7540.87       159.88 o                         
  -7   8   2       3364.17       3411.83        67.11 o                         
  -6   8   2       3142.65       3077.40        60.32 o                         
  -5   8   2       8327.44       7872.15       151.05 o                         
  -4   8   2       7307.98       6884.25        96.05 o                         
  -3   8   2       3775.45       4397.48       105.66 o                         
  -2   8   2       1509.35       1222.16        49.64 o                         
  -1   8   2      37541.70      37415.20       264.63 o                         
   0   8   2      11597.95      11228.45        99.41 o                         
   1   8   2       7817.18       7746.01        74.99 o                         
   2   8   2      10299.54      11169.54       108.11 o                         
   3   8   2      21951.39      22578.05       352.12 o                         
   4   8   2        924.75        871.37        30.76 o                         
   5   8   2        686.80        650.93        27.70 o                         
   6   8   2       4803.00       4867.01        97.25 o                         
   7   8   2        117.60        145.16        25.77 o                         
   8   8   2       2426.52       2479.79        82.21 o                         
   9   8   2        736.86        879.86        66.70 o                         
  10   8   2       4761.02       4613.53       153.42 o                         
  11   8   2        473.71        447.56        58.80 o                         
  12   8   2          2.52        -17.52        42.48 o                         
  13   8   2         35.18         47.52        75.01 o                         
  14   8   2        251.84        140.44        94.88 o                         
  15   8   2          2.58        106.16       111.68 o                         
 -15   9   2        155.89        196.56       109.18 o                         
 -14   9   2         76.22        115.90        88.46 o                         
 -13   9   2       1478.62       1278.57       158.13 o                         
 -12   9   2        533.11        520.83       104.64 o                         
 -11   9   2        312.73        352.03        91.77 o                         
 -10   9   2       3917.74       3746.97       137.63 o                         
  -9   9   2        463.70        449.63        52.19 o                         
  -8   9   2       5033.57       5089.55       147.76 o                         
  -7   9   2         70.21         75.58        18.83 o                         
  -6   9   2        155.94        113.00        48.22 o                         
  -5   9   2         48.60        147.97        31.41 o                         
  -4   9   2        703.45        804.98        66.91 o                         
  -3   9   2       1266.58       1207.15        53.20 o                         
  -2   9   2       2583.54       1836.47        49.77 o                         
  -1   9   2       2933.29       2646.32        53.95 o                         
   0   9   2         41.42         55.26        13.62 o                         
   1   9   2        101.93        115.82        11.15 o                         
   2   9   2      15530.66      16227.04       185.19 o                         
   3   9   2        522.17        325.53        21.98 o                         
   4   9   2       5243.96       5032.98        78.97 o                         
   5   9   2        512.60        430.03        23.92 o                         
   6   9   2       1492.21       1192.49        50.23 o                         
   7   9   2       6689.99       6598.06       124.06 o                         
   8   9   2         76.93        190.62        60.35 o                         
   9   9   2        281.80        223.17        41.07 o                         
  10   9   2        208.70        203.11        58.65 o                         
  11   9   2         53.53         14.42        62.22 o                         
  12   9   2        782.85        775.91       121.75 o                         
  13   9   2          1.27        -49.33        76.83 o                         
  14   9   2          6.46         14.00        77.58 o                         
  15   9   2         35.49        -57.37        86.89 o                         
 -15  10   2         20.77         29.76        82.91 o                         
 -14  10   2        663.86        774.58       141.74 o                         
 -13  10   2         32.56        -31.04        81.08 o                         
 -12  10   2          7.38         49.21        69.94 o                         
 -11  10   2          9.18         40.42        69.59 o                         
 -10  10   2        945.76        864.02       149.44 o                         
  -9  10   2         87.83         78.56        41.10 o                         
  -8  10   2       2674.63       2305.16       105.41 o                         
  -7  10   2         74.09          0.01        30.90 o                         
  -6  10   2         73.12        101.70        52.86 o                         
  -5  10   2         74.69         65.33        34.19 o                         
  -4  10   2      10921.36      11395.83       170.51 o                         
  -3  10   2         69.87         87.66        19.54 o                         
  -2  10   2       3351.62       2965.37        57.77 o                         
  -1  10   2       4190.07       4409.97        73.02 o                         
   0  10   2      19217.73      22257.59       212.25 o                         
   1  10   2       1803.84       1908.49        42.74 o                         
   2  10   2       9829.59       9511.46        85.20 o                         
   3  10   2       1455.92       1803.68        41.72 o                         
   4  10   2       2077.33       2176.79        56.12 o                         
   5  10   2        131.01        191.14        23.74 o                         
   6  10   2        861.95        688.51        40.54 o                         
   7  10   2         49.06         16.74        53.44 o                         
   8  10   2       1121.71       1129.93       115.77 o                         
   9  10   2        745.61        621.21        98.16 o                         
  10  10   2       2523.75       2981.66       199.64 o                         
  11  10   2        890.02       1035.24       134.02 o                         
  12  10   2        524.86        688.16       120.14 o                         
  13  10   2         26.22         69.74        78.28 o                         
  14  10   2        144.33         77.94        83.37 o                         
  15  10   2        122.56         64.76        84.20 o                         
 -15  11   2         14.23         27.56        93.62 o                         
 -14  11   2          1.34         93.37        89.99 o                         
 -13  11   2        131.88         74.12        71.68 o                         
 -12  11   2        130.61        143.06        76.86 o                         
 -11  11   2       1473.63       1355.30        93.92 o                         
 -10  11   2        957.90        905.61        76.73 o                         
  -9  11   2       1480.56       1344.80        87.77 o                         
  -8  11   2       1018.18        859.61        86.66 o                         
  -7  11   2       2327.40       2225.34       157.13 o                         
  -6  11   2       5540.44       5765.06       237.33 o                         
  -5  11   2       1250.82       1323.04        65.66 o                         
  -4  11   2       1174.90       1335.00        63.17 o                         
  -3  11   2          4.40         24.61        18.56 o                         
  -2  11   2        402.50        516.30        37.84 o                         
  -1  11   2        560.20        510.70        28.35 o                         
   0  11   2        839.70        871.39        47.72 o                         
   1  11   2       3041.95       3136.65        53.67 o                         
   2  11   2       1149.55       1100.41        31.40 o                         
   3  11   2       1241.16        987.18        28.26 o                         
   4  11   2       3539.28       3576.54        73.15 o                         
   5  11   2        763.34        800.17        64.62 o                         
   6  11   2        644.84        709.68        83.40 o                         
   7  11   2       8513.24       8742.42       289.30 o                         
   8  11   2         88.74         80.07        51.07 o                         
   9  11   2         53.33         42.21        49.43 o                         
  10  11   2        101.51        161.56        71.84 o                         
  11  11   2       1995.39       1944.61       175.68 o                         
  12  11   2          8.22         39.03        65.46 o                         
  13  11   2        329.76        292.91       102.41 o                         
  14  11   2          3.79         74.23        78.24 o                         
 -14  12   2         10.23        -52.45        95.09 o                         
 -13  12   2        164.40        122.30        83.51 o                         
 -12  12   2        633.78        431.62       108.74 o                         
 -11  12   2        118.55         42.09        66.27 o                         
 -10  12   2        164.59         51.79        43.46 o                         
  -9  12   2         30.32         56.10        39.58 o                         
  -8  12   2         31.67         10.78        80.42 o                         
  -7  12   2        267.92        235.92        69.64 o                         
  -6  12   2       2775.61       2747.60       151.48 o                         
  -5  12   2        152.47        197.50        34.66 o                         
  -4  12   2         15.33         24.31        18.84 o                         
  -3  12   2        414.72        478.49        27.28 o                         
  -2  12   2         35.40         17.21        15.35 o                         
  -1  12   2      11955.05      13190.43       137.48 o                         
   0  12   2       8048.98       8066.43       160.44 o                         
   1  12   2       1072.86       1030.30        36.01 o                         
   2  12   2        451.01        399.97        32.84 o                         
   3  12   2        227.66        311.08        31.12 o                         
   4  12   2       6675.09       6527.31       168.82 o                         
   5  12   2         50.72         25.31        29.92 o                         
   6  12   2         41.55         22.19        35.99 o                         
   7  12   2         89.74        123.11        54.27 o                         
   8  12   2          5.54        -34.32        57.62 o                         
   9  12   2        161.91         93.50        55.81 o                         
  10  12   2         21.62         -9.88        60.91 o                         
  11  12   2        537.09        691.49       114.64 o                         
  12  12   2         71.22         86.18        71.63 o                         
  13  12   2        288.62        229.23        98.44 o                         
  14  12   2         32.27         86.05        78.29 o                         
 -14  13   2        197.72        307.61       110.41 o                         
 -13  13   2          1.19         67.80        86.83 o                         
 -12  13   2         31.50        101.87        78.00 o                         
 -11  13   2        152.77        125.56        48.51 o                         
 -10  13   2        197.85        247.60        53.29 o                         
  -9  13   2          6.59         19.40        44.24 o                         
  -8  13   2        142.87        133.64        40.30 o                         
  -7  13   2        164.40        106.49        47.24 o                         
  -6  13   2         37.64         69.23        39.38 o                         
  -5  13   2       1543.99       1604.12        76.61 o                         
  -4  13   2       2392.03       2328.01        70.32 o                         
  -3  13   2       1320.07       1397.99        49.33 o                         
  -2  13   2        428.00        432.63        29.31 o                         
  -1  13   2        975.82       1135.19        44.82 o                         
   0  13   2        439.45        429.70        39.58 o                         
   1  13   2         72.41         41.56        32.29 o                         
   2  13   2       3616.00       3958.90       129.39 o                         
   3  13   2       1629.67       1791.82       157.68 o                         
   4  13   2        256.68        248.76       121.29 o                         
   5  13   2       1432.66       1455.25        90.33 o                         
   6  13   2         59.54        117.78        38.30 o                         
   7  13   2       1164.43       1117.74       100.55 o                         
   8  13   2       1946.40       2051.53       158.06 o                         
   9  13   2        268.83        239.44        71.22 o                         
  10  13   2         61.94         60.28        68.19 o                         
  11  13   2          0.18        -29.60        66.51 o                         
  12  13   2        602.67        670.29       122.60 o                         
  13  13   2         76.16         -8.35        78.61 o                         
  14  13   2         83.74         66.44        91.84 o                         
 -13  14   2        167.56        282.09       113.20 o                         
 -12  14   2        371.56        235.43        76.75 o                         
 -11  14   2        158.47        190.53       108.44 o                         
 -10  14   2        157.34        209.81        55.71 o                         
  -9  14   2       1096.75       1144.24        91.26 o                         
  -8  14   2        327.52        332.89        48.46 o                         
  -7  14   2        838.90        942.85        87.62 o                         
  -6  14   2        845.19        954.68        96.43 o                         
  -5  14   2         15.26         88.99        38.69 o                         
  -4  14   2        147.57        139.97        20.61 o                         
  -3  14   2      13954.25      13981.21       218.30 o                         
  -2  14   2       2143.33       2054.77        78.55 o                         
  -1  14   2         15.92         44.05        23.30 o                         
   0  14   2         23.55         37.28        26.30 o                         
   1  14   2       9078.62       9077.05       229.16 o                         
   2  14   2         35.25         86.47        50.86 o                         
   3  14   2         74.06         62.81        57.89 o                         
   4  14   2        444.43        540.60       100.38 o                         
   5  14   2        220.09        240.47        81.22 o                         
   6  14   2        158.66        123.50        40.10 o                         
   7  14   2          5.01        -30.72        44.32 o                         
   8  14   2         10.70         50.61        41.48 o                         
   9  14   2       2252.56       2144.30       135.30 o                         
  10  14   2         63.16        -41.70        67.91 o                         
  11  14   2         46.03         -7.09        69.62 o                         
  12  14   2         11.79          0.47        78.86 o                         
  13  14   2       1144.47       1474.15       187.60 o                         
 -13  15   2          4.19        -22.02        88.83 o                         
 -12  15   2         64.39         68.34        81.55 o                         
 -11  15   2        354.53        446.89        71.72 o                         
 -10  15   2         57.09         56.95        42.68 o                         
  -9  15   2         85.43         39.01        39.39 o                         
  -8  15   2        174.65        153.97        41.05 o                         
  -7  15   2       2298.97       2528.27       186.07 o                         
  -6  15   2         19.30        -22.41        40.23 o                         
  -5  15   2        342.98        286.91        52.82 o                         
  -4  15   2        539.09        528.83       105.91 o                         
  -3  15   2       5004.31       4940.00       256.29 o                         
  -2  15   2        137.99        149.30        30.83 o                         
  -1  15   2         58.69         91.34        24.51 o                         
   0  15   2       1155.60       1027.76        86.76 o                         
   1  15   2       1620.57       2001.74       118.75 o                         
   2  15   2        458.04        467.55        92.78 o                         
   3  15   2       4122.72       4144.80       249.27 o                         
   4  15   2        104.96         80.90        66.29 o                         
   5  15   2       5959.83       5966.38       311.82 o                         
   6  15   2        113.91        -12.17        68.12 o                         
   7  15   2         36.86         77.96        79.21 o                         
   8  15   2          0.35         26.24        53.40 o                         
   9  15   2        296.94        248.56        60.86 o                         
  10  15   2        156.71        121.01        65.96 o                         
  11  15   2        560.04        545.87       114.01 o                         
  12  15   2         16.26        -91.44        92.73 o                         
  13  15   2          7.82         34.95        96.22 o                         
 -12  16   2          3.83        131.67        71.19 o                         
 -11  16   2        211.53        142.52        86.46 o                         
 -10  16   2          4.86         15.71        46.48 o                         
  -9  16   2        557.73        600.82        64.50 o                         
  -8  16   2        277.59        299.64        49.11 o                         
  -7  16   2         27.92         -7.86        43.96 o                         
  -6  16   2          3.93        -87.65        87.65 o                         
  -5  16   2       1977.68       1873.99       175.69 o                         
  -4  16   2        129.27         79.61        60.52 o                         
  -3  16   2       2323.48       2260.44       180.04 o                         
  -2  16   2        232.25        199.65        51.12 o                         
  -1  16   2       4045.77       4154.89       191.73 o                         
   0  16   2        510.88        350.16        58.35 o                         
   1  16   2        936.59       1088.35        93.41 o                         
   2  16   2        232.03        177.97        71.56 o                         
   3  16   2         21.41        -50.14        61.89 o                         
   4  16   2        490.41        543.08       105.85 o                         
   5  16   2         19.33         -6.35        63.55 o                         
   6  16   2        622.05        575.15       123.59 o                         
   7  16   2        663.72        668.36       133.74 o                         
   8  16   2         90.08        205.56       108.18 o                         
   9  16   2        476.99        424.97       115.86 o                         
  10  16   2        644.07        558.51       140.70 o                         
  11  16   2        694.63        719.26       172.38 o                         
  12  16   2        248.05        388.03        92.20 o                         
 -12  17   2         25.22         90.12        74.29 o                         
 -11  17   2        414.42        433.18        59.51 o                         
 -10  17   2         27.82        -39.99        47.20 o                         
  -9  17   2       1052.45       1076.18       106.69 o                         
  -8  17   2         10.91         15.65        54.56 o                         
  -7  17   2        626.53        570.53       137.66 o                         
  -6  17   2        767.04        792.17       135.62 o                         
  -5  17   2       1790.43       2011.21       191.09 o                         
  -4  17   2        566.23        606.81       110.60 o                         
  -3  17   2          4.70        -35.73        61.91 o                         
  -2  17   2       1365.66       1358.93       145.72 o                         
  -1  17   2        420.05        465.24        86.16 o                         
   0  17   2        111.46        142.50        52.41 o                         
   1  17   2        161.63        183.31        54.16 o                         
   2  17   2         85.84         67.09        74.15 o                         
   3  17   2       1077.67       1266.29       148.78 o                         
   4  17   2        696.79        822.51       130.11 o                         
   5  17   2        101.38         13.08        67.87 o                         
   6  17   2       1463.19       1267.42       175.94 o                         
   7  17   2       1746.04       1919.51       211.50 o                         
   8  17   2         42.30        110.24        80.26 o                         
   9  17   2         92.02        152.32       106.84 o                         
  10  17   2        435.98        301.69       112.95 o                         
  11  17   2          2.24         -3.14        93.78 o                         
  12  17   2          4.37        -55.36        98.45 o                         
 -11  18   2         83.88        -20.53        63.80 o                         
 -10  18   2         97.23         86.09        62.80 o                         
  -9  18   2        222.00        218.39        84.98 o                         
  -8  18   2         98.97         52.32        66.88 o                         
  -7  18   2         15.57        -41.00        60.87 o                         
  -6  18   2        497.12        326.83       115.98 o                         
  -5  18   2         90.32         42.26        65.37 o                         
  -4  18   2        146.99         -7.38        73.44 o                         
  -3  18   2       6231.35       6188.21       317.54 o                         
  -2  18   2       2201.72       2481.02       211.69 o                         
  -1  18   2         11.86        -13.08        45.98 o                         
   0  18   2       1179.67       1295.57       106.73 o                         
   1  18   2       2908.34       2831.11       152.91 o                         
   2  18   2       2316.44       2414.66       208.79 o                         
   3  18   2        120.05        146.80        66.58 o                         
   4  18   2        448.04        412.21       106.43 o                         
   5  18   2        241.62        302.06       105.65 o                         
   6  18   2         13.18         23.74        71.15 o                         
   7  18   2        199.35        199.16        94.63 o                         
   8  18   2        243.85        424.46       136.77 o                         
   9  18   2          1.38        138.48       105.78 o                         
  10  18   2         69.19         14.31       111.12 o                         
  11  18   2         21.62        -96.26       112.98 o                         
 -10  19   2        611.69        722.25       101.35 o                         
  -9  19   2        287.93        250.95        85.70 o                         
  -8  19   2        196.53        124.96        71.21 o                         
  -7  19   2         98.88         75.76        60.75 o                         
  -6  19   2        409.19        363.08       103.35 o                         
  -5  19   2          5.99        -52.44        85.34 o                         
  -4  19   2        145.17        160.12        80.88 o                         
  -3  19   2        222.45        189.34        87.60 o                         
  -2  19   2       3054.72       3182.89       234.99 o                         
  -1  19   2          2.29         97.42        55.86 o                         
   0  19   2         44.46         79.13        84.62 o                         
   1  19   2        539.64        445.52       100.52 o                         
   2  19   2        400.39        427.78       120.28 o                         
   3  19   2        287.23        177.14        74.98 o                         
   4  19   2       1551.94       1529.20       178.90 o                         
   5  19   2        622.95        566.48       134.27 o                         
   6  19   2       1686.38       1872.10       212.81 o                         
   7  19   2         11.44         28.32       104.13 o                         
   8  19   2        121.74        141.77       103.99 o                         
   9  19   2       1230.03       1319.31       201.86 o                         
  10  19   2         83.00         88.27       113.04 o                         
 -10  20   2         71.59        120.42        80.06 o                         
  -9  20   2         39.11          1.52        63.88 o                         
  -8  20   2          2.73         -0.72       125.82 o                         
  -7  20   2        641.13        758.76       197.87 o                         
  -6  20   2        513.05        420.62       113.42 o                         
  -5  20   2          9.31        -99.37        99.37 o                         
  -4  20   2        105.03        257.44       113.34 o                         
  -3  20   2        106.07        130.55        79.18 o                         
  -2  20   2         23.37          9.43        67.46 o                         
  -1  20   2        101.41        133.13        60.72 o                         
   0  20   2       3289.88       3565.51       182.01 o                         
   1  20   2         95.93        152.33        83.34 o                         
   2  20   2        280.56        324.85       103.96 o                         
   3  20   2       1248.18        887.46       154.62 o                         
   4  20   2       1381.49       1365.09       184.43 o                         
   5  20   2        257.53        139.12        96.90 o                         
   6  20   2        445.18        311.90       109.69 o                         
   7  20   2        139.00         54.89       100.82 o                         
   8  20   2         17.09        -36.61       110.47 o                         
   9  20   2          1.53         -7.44        89.21 o                         
  -9  21   2         21.81        -46.32       109.10 o                         
  -8  21   2       1017.23       1131.04       124.10 o                         
  -7  21   2        147.59         83.18        73.21 o                         
  -6  21   2        913.88        873.89       108.88 o                         
  -5  21   2        541.63        397.52       114.15 o                         
  -4  21   2       1425.26       1478.55       193.96 o                         
  -3  21   2        240.54        121.44        86.29 o                         
  -2  21   2         16.17         15.91        71.69 o                         
  -1  21   2        185.76        232.02        69.67 o                         
   0  21   2          5.02         91.51        58.84 o                         
   1  21   2        545.14        513.95       121.56 o                         
   2  21   2       1656.28       1917.60       213.11 o                         
   3  21   2        119.94        262.82       120.54 o                         
   4  21   2       1986.07       2270.77       235.61 o                         
   5  21   2         67.44        -67.06       103.53 o                         
   6  21   2        746.09        872.49       169.62 o                         
   7  21   2          3.02       -103.22       103.22 o                         
   8  21   2         41.01        -57.12       122.47 o                         
  -8  22   2         99.02         74.26        76.19 o                         
  -7  22   2         18.09         33.96       124.23 o                         
  -6  22   2         77.98         76.48       123.35 o                         
  -5  22   2          4.11          9.49       115.40 o                         
  -4  22   2        954.43       1131.63       175.16 o                         
  -3  22   2        316.83        443.61       110.85 o                         
  -2  22   2        413.23        427.37       126.25 o                         
  -1  22   2        423.88        476.00       132.60 o                         
   0  22   2        265.89        390.64        83.89 o                         
   1  22   2        245.55        410.92       129.50 o                         
   2  22   2        194.85        157.32        92.35 o                         
   3  22   2          6.65        199.06        96.49 o                         
   4  22   2         12.19       -116.88       116.88 o                         
   5  22   2        140.30        -80.21        95.87 o                         
   6  22   2         24.24         18.90       111.99 o                         
   7  22   2         45.64         70.11       110.74 o                         
  -6  23   2       1667.58       2081.77       231.87 o                         
  -5  23   2         89.45         49.02        71.02 o                         
  -4  23   2        143.41         77.06        65.43 o                         
  -3  23   2        201.59        333.30       106.15 o                         
  -2  23   2        199.72        180.11        95.66 o                         
  -1  23   2        134.92        177.42       105.46 o                         
   0  23   2        382.38        584.03       101.08 o                         
   1  23   2        415.03        425.88        83.35 o                         
   2  23   2          1.12         35.67        61.25 o                         
   3  23   2        112.30         73.15        86.65 o                         
   4  23   2        577.79        736.73       174.92 o                         
   5  23   2         80.44        192.49       127.04 o                         
   6  23   2         72.54        297.34       131.53 o                         
  -4  24   2         30.28       -134.16       134.16 o                         
  -3  24   2        173.67        117.31       103.38 o                         
  -2  24   2        133.07         88.60        96.89 o                         
  -1  24   2       1063.63       1256.08       125.30 o                         
   0  24   2        116.68         69.70       102.27 o                         
   1  24   2        244.05        236.16       124.75 o                         
   2  24   2        109.47          5.41        95.81 o                         
   3  24   2        324.13        390.37       127.16 o                         
   4  24   2          3.61         22.06       113.03 o                         
   0  25   2         15.74        -80.91        80.91 o                         
 -15   0   3        438.73        449.30       108.49 o                         
 -13   0   3       1703.37       1411.12       146.33 o                         
 -11   0   3        236.27        123.08        59.74 o                         
  -9   0   3       6364.83       6794.25       253.01 o                         
  -7   0   3       3591.01       3175.53       267.57 o                         
  -5   0   3        181.43        270.62        41.95 o                         
  -3   0   3        184.59        318.34        21.96 o                         
  -1   0   3      10190.52      13409.55       112.87 o                         
   1   0   3       9393.44      10953.66       184.68 o                         
   3   0   3      23923.03      26372.29       287.50 o                         
   5   0   3        268.19        274.19        40.65 o                         
   7   0   3      40740.16      41403.69       514.27 o                         
   9   0   3       3328.44       2924.12       161.37 o                         
  11   0   3        445.69        383.80        80.79 o                         
  13   0   3        479.59        467.98        95.16 o                         
  15   0   3         74.81        126.65        86.12 o                         
 -16   1   3          0.12         -3.82        98.89 o                         
 -15   1   3         56.08         98.99        56.00 o                         
 -14   1   3        608.55        579.95        77.03 o                         
 -13   1   3        249.11        273.83        60.05 o                         
 -12   1   3        910.13        977.65        86.43 o                         
 -11   1   3          2.67          5.78        34.48 o                         
 -10   1   3       2912.99       3165.81       130.41 o                         
  -9   1   3       1256.88       1414.51        84.49 o                         
  -8   1   3       7400.41       7171.73        91.46 o                         
  -7   1   3       4722.45       5389.26       169.13 o                         
  -6   1   3      16758.11      16424.35       254.66 o                         
  -5   1   3         44.40         74.78        12.54 o                         
  -4   1   3       6649.55       6140.64        64.34 o                         
  -3   1   3      22028.66      23624.61       221.48 o                         
  -2   1   3         13.93        207.51        11.13 o                         
  -1   1   3       3220.06       3735.82        39.04 o                         
   0   1   3       7826.67       8167.69       194.90 o                         
   1   1   3      20383.63      22590.06       187.02 o                         
   2   1   3      24261.69      28330.15       228.73 o                         
   3   1   3       4607.74       4426.22        97.46 o                         
   4   1   3       8295.13       8733.31       130.07 o                         
   5   1   3         11.40          9.60        17.02 o                         
   6   1   3       1557.52       1351.58        63.58 o                         
   7   1   3        677.00        806.64        55.52 o                         
   8   1   3       3953.54       3844.54       162.66 o                         
   9   1   3         24.34         27.47        29.07 o                         
  10   1   3       1277.15       1098.06        79.48 o                         
  11   1   3       1470.56       1431.29        92.18 o                         
  12   1   3       1623.94       1620.09       102.77 o                         
  13   1   3          1.36        -31.20        43.76 o                         
  14   1   3        321.92        212.01        52.78 o                         
  15   1   3        168.27        118.08        54.52 o                         
  16   1   3          4.46        -46.11        56.65 o                         
 -16   2   3        136.03        108.03        65.63 o                         
 -15   2   3         25.28          0.89        50.31 o                         
 -14   2   3        283.67        343.54        81.77 o                         
 -13   2   3         90.04         54.15        90.55 o                         
 -12   2   3        157.91        149.53        48.83 o                         
 -11   2   3       3611.09       3534.53       146.23 o                         
 -10   2   3        294.49        242.01        44.64 o                         
  -9   2   3       2981.47       2728.02       114.14 o                         
  -8   2   3       1126.07       1040.41        47.74 o                         
  -7   2   3      17174.57      16634.40       160.84 o                         
  -6   2   3      29604.80      31703.50       245.22 o                         
  -5   2   3       1680.59       1560.91        35.84 o                         
  -4   2   3       3745.70       3631.53        64.27 o                         
  -3   2   3       6987.48       6710.98        77.81 o                         
  -2   2   3       5086.80       5483.05        90.03 o                         
  -1   2   3         20.90         27.71         7.73 o                         
   0   2   3      40687.06      40383.09       412.00 o                         
   1   2   3      44752.89      48157.59       342.17 o                         
   2   2   3        951.14       1236.04        27.59 o                         
   3   2   3        761.69        859.67        31.21 o                         
   4   2   3       4091.54       3443.39        82.87 o                         
   5   2   3      20422.51      20934.43       221.05 o                         
   6   2   3        486.45        658.00        46.17 o                         
   7   2   3      11545.45      11502.54       194.02 o                         
   8   2   3         52.36         87.64        32.08 o                         
   9   2   3       8847.01       7908.81       185.75 o                         
  10   2   3        750.85        717.52        63.28 o                         
  11   2   3       1221.08       1269.00        86.73 o                         
  12   2   3        311.05        312.71        55.34 o                         
  13   2   3        293.60        213.72        50.09 o                         
  14   2   3         49.70         60.78        60.04 o                         
  15   2   3        145.65        100.34        52.49 o                         
  16   2   3        121.40        103.40        63.81 o                         
 -16   3   3        125.09        139.57        63.67 o                         
 -15   3   3        895.07        918.65       100.57 o                         
 -14   3   3          1.07         57.54        47.12 o                         
 -13   3   3          8.78         47.23        44.18 o                         
 -12   3   3       1396.64       1470.53       138.93 o                         
 -11   3   3       1206.60       1429.60        96.46 o                         
 -10   3   3        305.99        139.70        39.73 o                         
  -9   3   3        122.38        156.24        37.49 o                         
  -8   3   3        721.42        800.26        44.28 o                         
  -7   3   3       2212.47       2494.88        63.53 o                         
  -6   3   3       7711.89       7400.89       110.15 o                         
  -5   3   3       1870.64       2525.41        51.62 o                         
  -4   3   3         53.48         33.96        10.49 o                         
  -3   3   3      47498.30      47325.87       353.04 o                         
  -2   3   3      22818.46      23739.87       115.11 o                         
  -1   3   3      30238.93      31638.36       261.61 o                         
   0   3   3       2992.50       3082.70        93.81 o                         
   1   3   3        209.90        160.40        11.41 o                         
   2   3   3       3606.34       3495.93       143.97 o                         
   3   3   3         24.63        101.27        13.48 o                         
   4   3   3      13414.53      13062.02       171.07 o                         
   5   3   3         16.85         98.73        36.07 o                         
   6   3   3       2923.59       3041.03        95.59 o                         
   7   3   3         70.85        199.51        31.24 o                         
   8   3   3        848.15        865.26        60.62 o                         
   9   3   3       1784.47       2043.77        96.31 o                         
  10   3   3       1273.31       1346.07       122.45 o                         
  11   3   3        113.69         74.65        82.22 o                         
  12   3   3        117.66         82.25        44.10 o                         
  13   3   3         92.20         21.70        45.53 o                         
  14   3   3        594.95        614.12       134.27 o                         
  15   3   3        111.36         53.67        52.45 o                         
  16   3   3         46.22         66.86        61.66 o                         
 -16   4   3        595.80        829.19       102.24 o                         
 -15   4   3         60.01         47.10        55.84 o                         
 -14   4   3       1029.33        994.45        98.20 o                         
 -13   4   3         50.96         25.79        43.67 o                         
 -12   4   3       1775.41       1814.58       113.46 o                         
 -11   4   3        277.91        307.50        53.44 o                         
 -10   4   3       2813.49       2796.63       124.05 o                         
  -9   4   3         14.52         31.22        21.84 o                         
  -8   4   3        340.51        373.02        33.28 o                         
  -7   4   3       3124.40       3369.67        85.46 o                         
  -6   4   3       1044.01        878.01        38.26 o                         
  -5   4   3       1384.34       1599.67        93.12 o                         
  -4   4   3       2686.64       2824.98        47.26 o                         
  -3   4   3        185.37        220.89        15.19 o                         
  -2   4   3        680.96        524.73        46.20 o                         
  -1   4   3      73784.94      76188.23       352.19 o                         
   0   4   3      41056.70      40445.64       200.97 o                         
   1   4   3      15026.41      15832.75       165.52 o                         
   2   4   3      53536.63      53717.96       307.12 o                         
   3   4   3       1226.87       1219.73        30.59 o                         
   4   4   3        161.66        193.64        17.33 o                         
   5   4   3        380.52        411.57        42.11 o                         
   6   4   3      13844.25      12887.92       189.50 o                         
   7   4   3        303.72        299.42        37.58 o                         
   8   4   3         89.66        124.58        29.40 o                         
   9   4   3        665.67        710.18        61.77 o                         
  10   4   3        288.81        417.31        64.28 o                         
  11   4   3       1265.77       1207.47        86.56 o                         
  12   4   3        508.22        517.31        66.81 o                         
  13   4   3         35.92         18.04        38.90 o                         
  14   4   3       1204.89       1229.60       105.26 o                         
  15   4   3          5.83        -58.57        58.57 o                         
  16   4   3         55.96        129.34        63.22 o                         
 -16   5   3          1.78        -92.55        99.56 o                         
 -15   5   3         42.30         22.94        78.58 o                         
 -14   5   3         82.88        144.08        51.53 o                         
 -13   5   3        842.19       1035.06        95.57 o                         
 -12   5   3       1776.55       2000.94       119.64 o                         
 -11   5   3         33.38         20.12        37.11 o                         
 -10   5   3        943.14        828.97        71.37 o                         
  -9   5   3        118.53        159.96        28.26 o                         
  -8   5   3        891.19        974.08        50.41 o                         
  -7   5   3         10.82         38.06        18.71 o                         
  -6   5   3      10379.86      10987.21       111.19 o                         
  -5   5   3         86.64         48.47        12.30 o                         
  -4   5   3      10314.20      10052.13        86.51 o                         
  -3   5   3       3602.20       3498.46        50.06 o                         
  -2   5   3        136.23        172.79        18.95 o                         
  -1   5   3      16478.41      16403.86       354.08 o                         
   0   5   3       2850.66       3064.20        50.43 o                         
   1   5   3      18447.11      18296.23       134.94 o                         
   2   5   3        209.95        247.57        15.19 o                         
   3   5   3      15907.46      16194.83       225.01 o                         
   4   5   3       1056.13        997.74        66.71 o                         
   5   5   3      12530.53      11732.96       105.33 o                         
   6   5   3       2608.17       2744.09        89.26 o                         
   7   5   3        817.98        627.64        49.09 o                         
   8   5   3       1609.17       1799.69        84.68 o                         
   9   5   3        473.91        534.71        55.89 o                         
  10   5   3       1350.18       1289.49        89.06 o                         
  11   5   3        189.57        189.07        46.48 o                         
  12   5   3        244.18        260.85        52.89 o                         
  13   5   3        304.01        305.34        57.87 o                         
  14   5   3         20.98          3.61        46.87 o                         
  15   5   3        246.99        301.08        69.51 o                         
  16   5   3         20.83         61.27       111.44 o                         
 -16   6   3         52.57          8.85        82.70 o                         
 -15   6   3        147.39        182.54        94.16 o                         
 -14   6   3         50.44         22.48        76.64 o                         
 -13   6   3        318.84        340.02        90.41 o                         
 -12   6   3         36.89         37.70        38.68 o                         
 -11   6   3        871.64       1038.76       118.79 o                         
 -10   6   3        782.81        738.54        51.40 o                         
  -9   6   3       1370.36       1427.60        63.51 o                         
  -8   6   3       2229.26       2168.12        61.98 o                         
  -7   6   3         41.36         62.20        15.63 o                         
  -6   6   3      13647.72      12566.67       120.96 o                         
  -5   6   3       1717.95       2100.08        44.06 o                         
  -4   6   3        289.67        263.69        17.53 o                         
  -3   6   3       8180.48       7984.68       115.70 o                         
  -2   6   3       3059.33       2832.90        57.47 o                         
  -1   6   3         18.15         97.71        14.22 o                         
   0   6   3       2119.68       2568.58        39.82 o                         
   1   6   3         44.10         44.18         9.13 o                         
   2   6   3       6466.06       7153.67        81.94 o                         
   3   6   3        931.02        933.64        25.23 o                         
   4   6   3      21737.52      21046.76       209.41 o                         
   5   6   3       1634.40       1535.97        44.55 o                         
   6   6   3       2794.34       2709.43       161.19 o                         
   7   6   3       1165.74       1161.20        64.03 o                         
   8   6   3       3445.38       3331.83       114.23 o                         
   9   6   3       3699.82       3230.12       177.76 o                         
  10   6   3         57.40         80.71        34.56 o                         
  11   6   3          5.80         15.29        74.65 o                         
  12   6   3         92.08        221.10        47.15 o                         
  13   6   3        832.24        715.26        79.33 o                         
  14   6   3          7.21        -44.91        46.56 o                         
  15   6   3        263.10        299.82        69.86 o                         
 -16   7   3         14.60        196.37        92.33 o                         
 -15   7   3         11.37          3.50        94.34 o                         
 -14   7   3        870.48        912.95       146.77 o                         
 -13   7   3        639.48        668.41       118.78 o                         
 -12   7   3          0.64        -22.92        62.57 o                         
 -11   7   3         40.19        -59.96        59.96 o                         
 -10   7   3       1756.40       1959.95        66.38 o                         
  -9   7   3         18.14         32.82        20.30 o                         
  -8   7   3       4706.70       4961.44        93.14 o                         
  -7   7   3         14.30          4.44        14.75 o                         
  -6   7   3       1592.37       1490.69        43.60 o                         
  -5   7   3       1358.69       1013.27        34.21 o                         
  -4   7   3      15682.25      15118.32       181.57 o                         
  -3   7   3        230.72        179.39        19.85 o                         
  -2   7   3         48.74         30.47        12.94 o                         
  -1   7   3      34780.33      34039.11       283.77 o                         
   0   7   3      18760.11      18213.02       251.37 o                         
   1   7   3       2029.80       1874.61        37.16 o                         
   2   7   3       2606.08       2656.59        52.61 o                         
   3   7   3       9448.36       9284.86        76.95 o                         
   4   7   3        103.00        117.82        12.68 o                         
   5   7   3       1249.64       1356.68       153.72 o                         
   6   7   3        176.40        167.89        29.50 o                         
   7   7   3        101.16        121.24        28.19 o                         
   8   7   3        813.36        795.88        59.30 o                         
   9   7   3       1841.58       1874.47        94.02 o                         
  10   7   3        379.55        367.69        51.52 o                         
  11   7   3        291.46        360.69        65.41 o                         
  12   7   3       1632.14       1586.98       104.39 o                         
  13   7   3        186.64        216.54        58.33 o                         
  14   7   3          1.16         12.34        50.51 o                         
  15   7   3          4.05        -15.08        55.25 o                         
 -15   8   3         37.06        101.48        85.66 o                         
 -14   8   3          4.57        -31.96        82.97 o                         
 -13   8   3        484.34        500.29       112.88 o                         
 -12   8   3        119.95        218.15        89.21 o                         
 -11   8   3        113.71        125.07        64.58 o                         
 -10   8   3       1661.75       1518.16        89.98 o                         
  -9   8   3       4944.51       4857.33       144.69 o                         
  -8   8   3          9.00         -9.47        23.80 o                         
  -7   8   3       1605.38       1531.55        50.82 o                         
  -6   8   3        961.75       1027.35        39.94 o                         
  -5   8   3      20616.11      20449.41       165.59 o                         
  -4   8   3       7736.52       7023.27       172.04 o                         
  -3   8   3        752.62        702.21        34.42 o                         
  -2   8   3        106.57        204.33        21.90 o                         
  -1   8   3       1045.81       1099.29        30.42 o                         
   0   8   3        576.25        402.82        33.37 o                         
   1   8   3       6128.33       5996.63        69.04 o                         
   2   8   3       6825.85       6745.93        71.09 o                         
   3   8   3       2195.05       1995.81        43.96 o                         
   4   8   3         80.55         94.03        12.27 o                         
   5   8   3        105.95         91.89        14.12 o                         
   6   8   3        853.84        747.21        40.33 o                         
   7   8   3       5556.62       5469.14       111.44 o                         
   8   8   3        633.02        572.72        52.17 o                         
   9   8   3        665.18        665.48        57.66 o                         
  10   8   3          8.62         35.52        34.91 o                         
  11   8   3         21.17         56.48        38.47 o                         
  12   8   3        356.77        345.27        59.23 o                         
  13   8   3        431.25        566.90        73.93 o                         
  14   8   3        269.07        272.42        99.73 o                         
  15   8   3          2.44         75.69        83.98 o                         
 -15   9   3        156.45         40.73        83.52 o                         
 -14   9   3        349.04        307.17       109.10 o                         
 -13   9   3         55.99          3.59        72.82 o                         
 -12   9   3         36.27         87.46        67.02 o                         
 -11   9   3        138.60        151.25        61.62 o                         
 -10   9   3       3503.50       3491.49       198.19 o                         
  -9   9   3        793.67        919.92        71.16 o                         
  -8   9   3       2951.35       2881.61        86.67 o                         
  -7   9   3         27.89         12.83        21.71 o                         
  -6   9   3       4127.11       4010.01       126.63 o                         
  -5   9   3       1102.23       1062.91        53.94 o                         
  -4   9   3        300.41        293.33        38.46 o                         
  -3   9   3       4268.87       4200.89        83.24 o                         
  -2   9   3       1560.10       1701.07        63.02 o                         
  -1   9   3       5377.69       5364.37        68.74 o                         
   0   9   3      11264.35      11751.81       390.62 o                         
   1   9   3      11392.50      11397.01       104.80 o                         
   2   9   3         46.20         47.37        11.02 o                         
   3   9   3       1775.74       1556.91        39.69 o                         
   4   9   3       4902.03       4957.29        72.14 o                         
   5   9   3        594.76        641.72        31.91 o                         
   6   9   3        809.02        875.30        44.12 o                         
   7   9   3       3540.42       3565.06       112.26 o                         
   8   9   3       2487.50       2531.63       102.08 o                         
   9   9   3        251.00        225.07        53.62 o                         
  10   9   3       2621.24       2589.51       121.40 o                         
  11   9   3       2376.88       2376.35       148.93 o                         
  12   9   3        262.45        301.81        90.93 o                         
  13   9   3         34.33        -16.53        74.32 o                         
  14   9   3        103.82        179.75        94.73 o                         
  15   9   3         89.25        111.63        93.74 o                         
 -15  10   3         67.27        134.15       116.45 o                         
 -14  10   3        384.63        511.02       127.59 o                         
 -13  10   3        177.00        123.08        77.41 o                         
 -12  10   3        402.19        457.63       105.96 o                         
 -11  10   3       2282.04       2116.96       184.45 o                         
 -10  10   3         36.27        -10.21        60.52 o                         
  -9  10   3          5.22         23.43        38.62 o                         
  -8  10   3        605.95        616.74        61.58 o                         
  -7  10   3       7699.75       7769.78       183.65 o                         
  -6  10   3        122.29         95.04        32.67 o                         
  -5  10   3          0.25         -6.58        20.49 o                         
  -4  10   3        197.45        262.89        26.88 o                         
  -3  10   3        476.23        350.76        33.55 o                         
  -2  10   3       1514.60       1845.76        55.88 o                         
  -1  10   3       3767.45       3756.42        66.39 o                         
   0  10   3        383.78        549.00        37.06 o                         
   1  10   3       4958.88       5015.88       102.20 o                         
   2  10   3      10553.44      11167.62       136.91 o                         
   3  10   3        152.19         86.51        13.76 o                         
   4  10   3       2007.27       1871.51        46.52 o                         
   5  10   3      13913.08      13899.32       174.74 o                         
   6  10   3       2089.68       1971.90        79.71 o                         
   7  10   3          0.86         15.56        24.75 o                         
   8  10   3          3.33         42.18        55.50 o                         
   9  10   3       1880.56       1823.52       151.17 o                         
  10  10   3        877.06        785.10       110.17 o                         
  11  10   3        294.95        305.70        87.45 o                         
  12  10   3        608.55        583.79       109.37 o                         
  13  10   3         89.34        216.48        88.67 o                         
  14  10   3          2.34         46.94        80.18 o                         
 -15  11   3        149.27        209.12       115.58 o                         
 -14  11   3        232.59        505.11       130.56 o                         
 -13  11   3        187.66        211.62        87.67 o                         
 -12  11   3         11.85         17.86        64.25 o                         
 -11  11   3        428.66        579.86        67.18 o                         
 -10  11   3        324.89        272.69        52.13 o                         
  -9  11   3          8.83         42.12        36.31 o                         
  -8  11   3       1097.18        811.40        94.61 o                         
  -7  11   3       2290.75       2379.76       109.06 o                         
  -6  11   3       2238.97       1914.67        96.26 o                         
  -5  11   3        342.44        420.57        35.54 o                         
  -4  11   3        193.57        128.93        23.18 o                         
  -3  11   3      15760.10      16097.57       552.35 o                         
  -2  11   3       1574.04       1557.41        47.93 o                         
  -1  11   3        111.89        178.91        19.33 o                         
   0  11   3        166.30        215.97        28.36 o                         
   1  11   3       5795.41       6498.96       123.07 o                         
   2  11   3          8.72          4.11         8.52 o                         
   3  11   3       2740.73       2886.72        65.86 o                         
   4  11   3        530.40        424.75        27.05 o                         
   5  11   3        830.64        697.36        42.94 o                         
   6  11   3       1306.29       1161.31        84.15 o                         
   7  11   3        234.57        241.63        59.26 o                         
   8  11   3        136.34         92.41        51.76 o                         
   9  11   3       2707.37       3150.47       195.16 o                         
  10  11   3        581.55        749.24       108.99 o                         
  11  11   3        184.40        148.46        68.69 o                         
  12  11   3         14.23         61.13        72.18 o                         
  13  11   3        993.79        891.97       143.65 o                         
  14  11   3         22.12        127.14        78.72 o                         
 -14  12   3         86.08        122.23        96.05 o                         
 -13  12   3         73.27        216.55       106.46 o                         
 -12  12   3        119.05        183.71        88.15 o                         
 -11  12   3         35.42         34.72        43.63 o                         
 -10  12   3        760.08        697.57       107.23 o                         
  -9  12   3        359.23        318.63        53.51 o                         
  -8  12   3       1222.96       1242.79        87.33 o                         
  -7  12   3        372.14        378.33        66.84 o                         
  -6  12   3         84.76         62.49        30.32 o                         
  -5  12   3       2616.26       2430.99        89.56 o                         
  -4  12   3       1413.01       1339.56        66.22 o                         
  -3  12   3       2187.66       2319.44        62.58 o                         
  -2  12   3        512.17        468.52        29.77 o                         
  -1  12   3       3936.18       4323.72       103.96 o                         
   0  12   3       5620.65       5955.98       124.69 o                         
   1  12   3         28.94         38.17        18.68 o                         
   2  12   3       4765.79       5005.38       122.51 o                         
   3  12   3       2334.94       2125.50        71.28 o                         
   4  12   3        670.24        682.79        43.50 o                         
   5  12   3       1614.14       1448.99       162.51 o                         
   6  12   3        476.03        551.33        61.33 o                         
   7  12   3       1278.64       1184.99       127.97 o                         
   8  12   3       1185.52       1102.93       116.38 o                         
   9  12   3         51.24        118.16        60.17 o                         
  10  12   3         10.06        -15.37        59.18 o                         
  11  12   3         44.08        -60.97        72.78 o                         
  12  12   3          0.51          7.78        73.57 o                         
  13  12   3        376.53        386.03       103.90 o                         
  14  12   3         88.42         56.19        82.08 o                         
 -14  13   3         28.56         66.19        98.43 o                         
 -13  13   3         39.95         62.48        94.41 o                         
 -12  13   3         10.06        -39.01        76.23 o                         
 -11  13   3         52.25         -7.11        47.52 o                         
 -10  13   3        478.23        430.91        65.30 o                         
  -9  13   3        689.39        602.95        92.41 o                         
  -8  13   3         23.57        223.39       205.03 o                         
  -7  13   3        612.11        577.81        53.48 o                         
  -6  13   3        484.88        508.18        49.89 o                         
  -5  13   3       3433.40       3296.00       107.87 o                         
  -4  13   3       1625.41       1498.45        79.89 o                         
  -3  13   3         58.90         50.08        30.41 o                         
  -2  13   3       3991.06       3950.09       104.54 o                         
  -1  13   3       7531.62       7931.79       147.75 o                         
   0  13   3        621.37        557.36        44.46 o                         
   1  13   3         17.31         15.40        25.59 o                         
   2  13   3        211.94        129.43        34.20 o                         
   3  13   3       3316.09       3421.02       124.34 o                         
   4  13   3         14.71         -8.73        32.12 o                         
   5  13   3       1139.29       1212.68        82.12 o                         
   6  13   3        164.04        143.69        42.06 o                         
   7  13   3         16.85         34.62        35.52 o                         
   8  13   3        274.14        320.26        88.83 o                         
   9  13   3        834.94        827.53       111.13 o                         
  10  13   3         37.85         59.96        64.41 o                         
  11  13   3        672.56        710.37       123.80 o                         
  12  13   3         14.46        -73.75        73.75 o                         
  13  13   3        118.80         63.49        78.49 o                         
 -13  14   3         51.27        152.70       104.20 o                         
 -12  14   3        186.92        355.03       111.93 o                         
 -11  14   3          0.91         13.01        52.02 o                         
 -10  14   3        352.59        216.28        71.38 o                         
  -9  14   3         58.41         78.10        48.41 o                         
  -8  14   3        900.59       1055.07        75.48 o                         
  -7  14   3       2880.59       2437.14       103.70 o                         
  -6  14   3       3880.60       3653.21       121.59 o                         
  -5  14   3          1.93        -33.41        33.41 o                         
  -4  14   3          5.57        -16.24        31.95 o                         
  -3  14   3       1950.84       1685.22       147.82 o                         
  -2  14   3       1509.43       1449.79        95.53 o                         
  -1  14   3          1.78         13.84        36.85 o                         
   0  14   3       6034.59       5940.43       220.24 o                         
   1  14   3        518.35        528.35        65.39 o                         
   2  14   3         64.11        151.83        38.06 o                         
   3  14   3         50.87         39.35        73.26 o                         
   4  14   3       4220.67       4519.15       151.16 o                         
   5  14   3        478.90        422.31        93.22 o                         
   6  14   3         21.41         39.51        68.36 o                         
   7  14   3        156.12        196.37        48.45 o                         
   8  14   3        402.02        416.51        65.74 o                         
   9  14   3        380.60        278.06        86.30 o                         
  10  14   3        542.49        554.67       104.34 o                         
  11  14   3        241.39        253.38        92.60 o                         
  12  14   3          3.80         29.34        76.50 o                         
  13  14   3         29.83         60.07        79.69 o                         
 -13  15   3        270.32        293.13       119.32 o                         
 -12  15   3         96.22        110.84        80.42 o                         
 -11  15   3         22.37         33.81        47.76 o                         
 -10  15   3         13.31        -22.38        40.46 o                         
  -9  15   3         39.01         73.39        42.32 o                         
  -8  15   3        986.82       1069.03        75.60 o                         
  -7  15   3         11.45         29.73        35.17 o                         
  -6  15   3       1250.18       1146.06        97.22 o                         
  -5  15   3       1326.32       1124.31        71.63 o                         
  -4  15   3        927.40        883.77        76.60 o                         
  -3  15   3       1629.13       1390.57       132.02 o                         
  -2  15   3       5714.32       5829.60       190.05 o                         
  -1  15   3       1852.36       1883.28       112.16 o                         
   0  15   3       1063.56       1055.38        88.03 o                         
   1  15   3        284.78        186.43        95.98 o                         
   2  15   3       7201.42       7043.15       204.19 o                         
   3  15   3        172.05        194.21        44.99 o                         
   4  15   3         52.16        206.02        88.78 o                         
   5  15   3        323.70        233.83        81.05 o                         
   6  15   3         62.89         37.41        67.08 o                         
   7  15   3         55.68         30.92        81.77 o                         
   8  15   3        957.96        859.64       143.59 o                         
   9  15   3        121.31         72.92        96.33 o                         
  10  15   3         74.74         26.78        48.99 o                         
  11  15   3          4.53         52.80        61.89 o                         
  12  15   3        321.86        335.89       106.44 o                         
  13  15   3        241.54        244.44        99.50 o                         
 -12  16   3         19.01         19.12        52.98 o                         
 -11  16   3          1.73         -4.52        45.60 o                         
 -10  16   3       1343.24       1232.83        89.13 o                         
  -9  16   3       1894.66       1976.78       119.50 o                         
  -8  16   3        461.20        412.56        57.74 o                         
  -7  16   3        883.69        948.39        72.33 o                         
  -6  16   3        688.30        762.01        65.07 o                         
  -5  16   3       1704.44       1655.67       108.66 o                         
  -4  16   3       1775.40       2002.43       172.16 o                         
  -3  16   3       1402.88       1545.74       145.82 o                         
  -2  16   3        174.69        192.80        55.95 o                         
  -1  16   3        260.88        325.51        57.69 o                         
   0  16   3          6.84        -11.75        38.54 o                         
   1  16   3         53.15        -20.88        68.37 o                         
   2  16   3       9086.98       9360.45       311.66 o                         
   3  16   3        884.49        755.88       116.75 o                         
   4  16   3       1409.23       1774.01       182.97 o                         
   5  16   3         52.60          6.02        59.87 o                         
   6  16   3       1912.40       1946.81       211.04 o                         
   7  16   3        615.10        754.52       137.37 o                         
   8  16   3         90.95        262.10        94.35 o                         
   9  16   3          5.11         49.98        90.57 o                         
  10  16   3         69.35        250.97       111.49 o                         
  11  16   3        209.43        387.65       134.57 o                         
  12  16   3          9.15         62.20       108.92 o                         
 -12  17   3        483.20        579.53        75.05 o                         
 -11  17   3        196.64        245.09        56.29 o                         
 -10  17   3         44.32         24.89        45.15 o                         
  -9  17   3        916.59       1039.57        82.46 o                         
  -8  17   3         23.43        -45.95        58.33 o                         
  -7  17   3         20.78        -10.49        63.63 o                         
  -6  17   3        944.02       1023.45        93.71 o                         
  -5  17   3       1435.62       1285.89       100.42 o                         
  -4  17   3        144.63        184.37        50.02 o                         
  -3  17   3        414.90        394.45        90.58 o                         
  -2  17   3        774.27        840.57        85.70 o                         
  -1  17   3        435.05        413.55        64.82 o                         
   0  17   3        823.50        795.02        96.15 o                         
   1  17   3        273.54        234.74        78.51 o                         
   2  17   3        158.34        145.31        46.80 o                         
   3  17   3        961.88        772.84        75.67 o                         
   4  17   3         24.11         -6.29        67.52 o                         
   5  17   3        560.54        608.09       117.53 o                         
   6  17   3        457.98        464.19       115.69 o                         
   7  17   3        270.23        413.49       118.69 o                         
   8  17   3        106.40        160.65        92.34 o                         
   9  17   3         10.56        -96.46        97.50 o                         
  10  17   3        599.74        355.20       121.09 o                         
  11  17   3         98.87        159.55       124.29 o                         
 -11  18   3         46.10        -14.08        96.71 o                         
 -10  18   3        235.11        332.33        72.33 o                         
  -9  18   3         29.70          9.70        59.52 o                         
  -8  18   3        963.91       1026.12       102.42 o                         
  -7  18   3       3295.30       3194.34       166.45 o                         
  -6  18   3        149.88        361.69       171.15 o                         
  -5  18   3        470.86        516.00        94.58 o                         
  -4  18   3       1768.27       1973.35       228.15 o                         
  -3  18   3        102.86         33.55        60.44 o                         
  -2  18   3        447.66        599.67        81.89 o                         
  -1  18   3       1611.53       1779.75       123.35 o                         
   0  18   3        448.01        395.05        69.22 o                         
   1  18   3        217.12        167.76        51.12 o                         
   2  18   3        892.30        908.45        83.83 o                         
   3  18   3        106.01        175.24        45.75 o                         
   4  18   3        141.11         -9.65        71.31 o                         
   5  18   3        188.89        354.29       106.15 o                         
   6  18   3       1352.46       1318.96       182.15 o                         
   7  18   3         18.66        -17.53        87.17 o                         
   8  18   3         28.43         63.51        96.24 o                         
   9  18   3        137.31         75.80       100.99 o                         
  10  18   3          5.20         -3.91       104.54 o                         
  11  18   3        715.24        715.44       154.88 o                         
 -10  19   3          9.00        -28.21        93.23 o                         
  -9  19   3        175.57         98.52        64.34 o                         
  -8  19   3         10.23        -68.77        68.77 o                         
  -7  19   3        176.15         42.31        59.60 o                         
  -6  19   3        915.87        790.15        87.35 o                         
  -5  19   3        146.29        172.80        89.98 o                         
  -4  19   3       2100.59       2258.65       138.86 o                         
  -3  19   3        226.74        262.14        62.72 o                         
  -2  19   3        690.04        822.90        97.76 o                         
  -1  19   3        459.18        402.21        65.09 o                         
   0  19   3         23.84         76.36        41.90 o                         
   1  19   3       1843.07       2031.91       126.52 o                         
   2  19   3         25.51        -22.12        46.94 o                         
   3  19   3         23.41         -5.97        45.90 o                         
   4  19   3         25.39        -39.47        87.55 o                         
   5  19   3        264.45        496.11       128.95 o                         
   6  19   3         46.50         22.28       101.09 o                         
   7  19   3        569.90        610.34       146.94 o                         
   8  19   3         20.85        -59.41        91.99 o                         
   9  19   3        163.40        373.69       134.42 o                         
  10  19   3          1.29        -66.64       105.94 o                         
 -10  20   3          0.11          2.81        94.70 o                         
  -9  20   3        588.62        587.51       126.30 o                         
  -8  20   3         32.27         -7.94        93.83 o                         
  -7  20   3         12.25        -11.80        56.75 o                         
  -6  20   3        238.40        193.25        66.04 o                         
  -5  20   3       1439.07       1557.05       123.77 o                         
  -4  20   3          4.09        -71.71        71.71 o                         
  -3  20   3        217.50        208.56        57.49 o                         
  -2  20   3        461.05        559.33        78.91 o                         
  -1  20   3          3.32         26.47        62.38 o                         
   0  20   3         17.83          4.44        41.85 o                         
   1  20   3       1517.21       1432.17       111.30 o                         
   2  20   3         67.64         95.29        49.09 o                         
   3  20   3       1344.09       1420.43       182.21 o                         
   4  20   3          2.75        -12.97        79.64 o                         
   5  20   3        419.42        374.76       125.91 o                         
   6  20   3         39.63       -163.18       163.18 o                         
   7  20   3         99.97        -13.38        90.99 o                         
   8  20   3          0.48       -123.42       123.42 o                         
   9  20   3        286.66        398.02       144.63 o                         
  -9  21   3          9.10        -45.44        90.83 o                         
  -8  21   3        188.14        230.56       100.77 o                         
  -7  21   3          3.54         66.84        90.62 o                         
  -6  21   3         32.84        -59.71        90.08 o                         
  -5  21   3        286.38        367.23       108.10 o                         
  -4  21   3        580.73        794.22        98.00 o                         
  -3  21   3        331.51        242.20       126.91 o                         
  -2  21   3        239.94        217.12        66.81 o                         
  -1  21   3       1919.29       2342.88       121.33 o                         
   0  21   3         94.81         13.27        61.00 o                         
   1  21   3        178.11        178.83        90.59 o                         
   2  21   3          7.70         54.90        52.39 o                         
   3  21   3        618.97        766.58       155.72 o                         
   4  21   3          4.83        -45.22        93.41 o                         
   5  21   3         65.51       -137.11       137.11 o                         
   6  21   3         39.96       -128.15       128.15 o                         
   7  21   3         72.89        -71.57        96.27 o                         
   8  21   3         97.67         89.94       106.44 o                         
  -7  22   3         38.53         25.91        91.83 o                         
  -6  22   3        303.09        317.61       106.57 o                         
  -5  22   3          5.01        -32.08       100.42 o                         
  -4  22   3         69.98         59.69        94.67 o                         
  -3  22   3         10.01       -110.69       110.69 o                         
  -2  22   3        750.50        958.70       147.89 o                         
  -1  22   3        444.20        499.70        65.99 o                         
   0  22   3         76.32        153.50        85.98 o                         
   1  22   3        446.15        334.03       199.01 o                         
   2  22   3          0.42         38.89        51.59 o                         
   3  22   3        448.55        452.75       130.31 o                         
   4  22   3        986.87       1189.32       188.94 o                         
   5  22   3        338.24        231.43       118.02 o                         
   6  22   3        309.89        425.24       160.80 o                         
   7  22   3        113.61        150.76       119.83 o                         
  -6  23   3        229.14        140.07        99.13 o                         
  -5  23   3        201.49         65.54        94.65 o                         
  -4  23   3        515.68       1069.59       184.58 o                         
  -3  23   3        209.13        255.60       101.79 o                         
  -2  23   3       1200.00       1323.39       170.85 o                         
  -1  23   3        541.17        724.87       131.30 o                         
   0  23   3        395.44        338.84        91.90 o                         
   1  23   3        399.35        507.80        85.73 o                         
   2  23   3        147.70        277.88       116.25 o                         
   3  23   3         88.41         39.28       105.28 o                         
   4  23   3         39.50        106.15       113.18 o                         
   5  23   3        209.08        126.63       114.02 o                         
   6  23   3         19.84        193.29       108.72 o                         
  -4  24   3        471.76        551.70       134.50 o                         
  -3  24   3          0.09        -99.31        99.31 o                         
  -2  24   3          6.10          6.81        98.94 o                         
  -1  24   3         14.06        -32.36       130.52 o                         
   0  24   3         28.42         52.62       161.37 o                         
   1  24   3        306.82        257.08        72.56 o                         
   2  24   3        308.80        385.15       135.65 o                         
   3  24   3         45.47        -96.79       112.27 o                         
   4  24   3        652.23        782.21       171.00 o                         
 -16   0   4         26.95        -86.77        86.77 o                         
 -14   0   4          3.13         28.58        68.04 o                         
 -12   0   4       3651.82       3586.42       220.04 o                         
 -10   0   4       4223.71       4296.84       216.86 o                         
  -8   0   4       2354.90       2190.30        76.85 o                         
  -6   0   4      30788.39      31241.92       260.91 o                         
  -4   0   4       9436.40       8392.48       106.45 o                         
  -2   0   4     107102.80     103271.29       329.09 o                         
   0   0   4      18184.67      20405.31       225.62 o                         
   2   0   4      65401.16      63060.82       753.79 o                         
   4   0   4       3727.49       3697.71       126.85 o                         
   6   0   4       3124.56       3488.91       144.94 o                         
   8   0   4       5016.66       5500.83       208.06 o                         
  10   0   4        676.41        822.63        99.04 o                         
  12   0   4        380.26        377.33        85.56 o                         
  14   0   4        191.92        102.34        63.36 o                         
  16   0   4        120.17        139.71        93.80 o                         
 -16   1   4        124.61        175.20        66.15 o                         
 -15   1   4        122.39        193.39        62.63 o                         
 -14   1   4        109.23         95.33        95.02 o                         
 -13   1   4          0.85        -29.85        47.77 o                         
 -12   1   4       1080.21       1162.53        93.30 o                         
 -11   1   4        485.07        525.74        65.54 o                         
 -10   1   4       1159.36       1124.10        82.62 o                         
  -9   1   4        150.99         91.12        32.91 o                         
  -8   1   4       1507.24       1356.03        43.57 o                         
  -7   1   4       7832.21       8218.96        99.72 o                         
  -6   1   4        672.87        583.00        46.15 o                         
  -5   1   4       1708.37       1298.76        41.60 o                         
  -4   1   4      14134.43      13866.90       103.93 o                         
  -3   1   4       5975.88       6877.72        82.92 o                         
  -2   1   4        371.46        499.11        23.58 o                         
  -1   1   4      29699.43      25641.63       149.76 o                         
   0   1   4       4193.11       4283.48        91.07 o                         
   1   1   4      19868.24      21225.37       111.98 o                         
   2   1   4       6278.11       5681.96        78.41 o                         
   3   1   4        821.60        485.19        24.28 o                         
   4   1   4       6137.49       5910.08       112.56 o                         
   5   1   4       7073.32       7832.67       139.85 o                         
   6   1   4       8587.02       8137.10       155.27 o                         
   7   1   4        470.73        493.89        46.16 o                         
   8   1   4        497.08        568.11        53.30 o                         
   9   1   4       6373.74       6303.66       166.74 o                         
  10   1   4        718.04        687.27        65.67 o                         
  11   1   4       1160.29       1191.65        86.87 o                         
  12   1   4         95.69        134.74        46.35 o                         
  13   1   4        374.76        314.37        57.34 o                         
  14   1   4        114.10         82.78        53.12 o                         
  15   1   4        341.19        338.77        69.05 o                         
  16   1   4        181.60        171.29        82.78 o                         
 -16   2   4        118.39        151.38        73.78 o                         
 -15   2   4        345.82        322.64        72.65 o                         
 -14   2   4        137.74         99.61        54.28 o                         
 -13   2   4        137.02        100.74        45.08 o                         
 -12   2   4        914.32        937.14        85.55 o                         
 -11   2   4         85.64        159.12        47.41 o                         
 -10   2   4       1714.40       1693.51       100.41 o                         
  -9   2   4        290.80        328.01        45.34 o                         
  -8   2   4         85.27         71.24        17.05 o                         
  -7   2   4         38.87         57.04        14.87 o                         
  -6   2   4       2561.43       2663.88        52.54 o                         
  -5   2   4       3747.73       3603.03       108.73 o                         
  -4   2   4      18788.26      18903.35       141.80 o                         
  -3   2   4      43375.37      43369.40       275.51 o                         
  -2   2   4      26607.42      26197.71       128.58 o                         
  -1   2   4      26721.71      27580.15       272.02 o                         
   0   2   4      21620.26      21931.82       113.23 o                         
   1   2   4      29899.38      30245.14        96.64 o                         
   2   2   4        266.35        350.69        14.64 o                         
   3   2   4        712.19        580.80        23.03 o                         
   4   2   4       3467.58       3952.42       115.22 o                         
   5   2   4        607.73        529.10        39.32 o                         
   6   2   4         34.32         59.88        23.99 o                         
   7   2   4         26.45         48.43        23.63 o                         
   8   2   4       3010.25       2951.90       109.61 o                         
   9   2   4         73.44        172.21        43.02 o                         
  10   2   4         22.55         17.27        31.41 o                         
  11   2   4        113.69        133.91        42.50 o                         
  12   2   4       1452.50       1408.60       144.38 o                         
  13   2   4         32.85         70.67        46.75 o                         
  14   2   4         81.81         77.51        48.24 o                         
  15   2   4          0.34        -23.82        54.66 o                         
  16   2   4         39.59         12.13       110.89 o                         
 -16   3   4         62.22         80.42        60.52 o                         
 -15   3   4          1.80         57.94        68.48 o                         
 -14   3   4        207.98        260.56        61.06 o                         
 -13   3   4        246.69        193.14        93.22 o                         
 -12   3   4       1070.12       1039.68        90.88 o                         
 -11   3   4        333.15        389.68        57.04 o                         
 -10   3   4         87.37         72.32        36.68 o                         
  -9   3   4       3194.21       3068.37        88.19 o                         
  -8   3   4       1473.91       1217.20        54.64 o                         
  -7   3   4         13.58         12.17        12.79 o                         
  -6   3   4        761.37        877.28        31.36 o                         
  -5   3   4       2511.98       2143.11        45.76 o                         
  -4   3   4          0.64         48.74         9.79 o                         
  -3   3   4      19877.52      18109.41       119.73 o                         
  -2   3   4       3904.09       3629.92        65.88 o                         
  -1   3   4        209.43         94.22        19.99 o                         
   0   3   4       7828.02       8218.78       324.55 o                         
   1   3   4      33287.44      35121.83       242.10 o                         
   2   3   4       4651.07       4009.83        41.01 o                         
   3   3   4        978.46       1151.67        38.66 o                         
   4   3   4       7090.39       6163.71       137.92 o                         
   5   3   4        802.60        764.68        33.43 o                         
   6   3   4       3649.49       3518.05       102.62 o                         
   7   3   4       6686.59       6626.99       150.12 o                         
   8   3   4       2021.75       1880.25        88.51 o                         
   9   3   4        488.69        481.12        53.06 o                         
  10   3   4         53.56         82.06        35.57 o                         
  11   3   4        188.13        184.56        44.66 o                         
  12   3   4         78.26        105.81        43.35 o                         
  13   3   4        754.54        674.37        78.14 o                         
  14   3   4        169.19        172.85        55.38 o                         
  15   3   4         18.41        -39.67        54.86 o                         
  16   3   4        187.88         73.70       217.78 o                         
 -16   4   4          6.55        200.69        99.14 o                         
 -15   4   4        164.34        312.20        69.00 o                         
 -14   4   4        276.72        217.34        63.71 o                         
 -13   4   4        492.11        703.85        76.89 o                         
 -12   4   4         86.03         23.90        40.87 o                         
 -11   4   4        386.21        326.77        52.62 o                         
 -10   4   4       1781.01       1726.91       102.19 o                         
  -9   4   4        153.83        154.12        50.06 o                         
  -8   4   4       1003.15        960.57        49.84 o                         
  -7   4   4        120.79        236.42        24.93 o                         
  -6   4   4       5171.20       4980.90        88.21 o                         
  -5   4   4       2083.43       2332.83        50.11 o                         
  -4   4   4       1116.22       1013.02        29.47 o                         
  -3   4   4       1350.68       1191.17        31.98 o                         
  -2   4   4      15941.40      16286.09       238.94 o                         
  -1   4   4      31974.81      32349.94       175.30 o                         
   0   4   4      37266.84      40495.78       518.69 o                         
   1   4   4        521.43        397.85        25.11 o                         
   2   4   4       1682.14       1508.89        32.47 o                         
   3   4   4      22724.46      22340.55       136.78 o                         
   4   4   4       3160.28       3462.68        58.27 o                         
   5   4   4       3152.20       2674.82        60.36 o                         
   6   4   4        156.36        159.24        28.93 o                         
   7   4   4        302.58        269.98        37.31 o                         
   8   4   4         12.07        -37.11        37.11 o                         
   9   4   4       3194.69       3124.39       119.66 o                         
  10   4   4       2108.61       2072.78       106.23 o                         
  11   4   4       1922.46       1856.85       106.44 o                         
  12   4   4         43.91         38.67        38.12 o                         
  13   4   4        102.17         77.22        46.22 o                         
  14   4   4        178.88        142.03        98.09 o                         
  15   4   4        198.47        213.59        65.12 o                         
 -16   5   4         78.50          8.79        86.74 o                         
 -15   5   4         53.64        116.48        86.36 o                         
 -14   5   4        833.68        928.00        97.32 o                         
 -13   5   4        770.10        859.00        89.99 o                         
 -12   5   4       1229.45       1309.08       100.26 o                         
 -11   5   4         17.52        -40.21        40.21 o                         
 -10   5   4        727.18        797.97        72.22 o                         
  -9   5   4       2612.70       2583.30        85.15 o                         
  -8   5   4        427.96        372.59        35.21 o                         
  -7   5   4       2644.80       2447.79        64.03 o                         
  -6   5   4       2336.87       2643.06        66.19 o                         
  -5   5   4       4106.56       3993.44        61.39 o                         
  -4   5   4       1260.15       1677.17        40.49 o                         
  -3   5   4        728.57        666.53        24.58 o                         
  -2   5   4       1777.09       1383.59        44.26 o                         
  -1   5   4      25069.67      26732.37       175.96 o                         
   0   5   4       1244.35       1653.63        35.62 o                         
   1   5   4      18974.06      19274.28       124.16 o                         
   2   5   4       1739.29       1380.49        33.38 o                         
   3   5   4       7073.70       7025.77       111.69 o                         
   4   5   4         51.65         21.82        15.08 o                         
   5   5   4       9602.97       9746.67       173.52 o                         
   6   5   4       3187.53       2784.70        92.67 o                         
   7   5   4        707.04        700.58        53.98 o                         
   8   5   4       1030.52       1191.85        71.42 o                         
   9   5   4        250.09        266.94        43.70 o                         
  10   5   4        295.50        342.63        50.83 o                         
  11   5   4        291.90        304.07        53.39 o                         
  12   5   4         13.41         11.21        47.91 o                         
  13   5   4         15.96         -6.58        61.96 o                         
  14   5   4        316.86        320.67        66.80 o                         
  15   5   4         20.31         18.62        71.90 o                         
 -16   6   4          0.24        -56.85       108.48 o                         
 -15   6   4       1934.54       1956.61       208.72 o                         
 -14   6   4          0.83        -65.77        73.63 o                         
 -13   6   4          9.98         64.22        79.20 o                         
 -12   6   4         98.23         79.18        67.44 o                         
 -11   6   4       1004.48       1086.40       130.85 o                         
 -10   6   4        448.65        526.87        46.27 o                         
  -9   6   4       3202.83       2979.63        78.12 o                         
  -8   6   4        962.96       1176.42        51.02 o                         
  -7   6   4         56.37        105.20        19.86 o                         
  -6   6   4        616.37        608.30        30.06 o                         
  -5   6   4        541.40        497.34        25.81 o                         
  -4   6   4        854.80       1038.15        32.91 o                         
  -3   6   4      10906.54      11136.22       142.31 o                         
  -2   6   4        834.94        694.56        35.06 o                         
  -1   6   4       5814.90       6751.04       128.84 o                         
   0   6   4         54.93        195.37        12.96 o                         
   1   6   4      20472.14      19981.32       127.36 o                         
   2   6   4        133.01        174.02        14.89 o                         
   3   6   4       2427.03       2445.71        48.87 o                         
   4   6   4       1119.69       1177.89        52.20 o                         
   5   6   4        439.34        239.85        26.39 o                         
   6   6   4        191.60        167.15        29.69 o                         
   7   6   4       2959.70       2906.66       101.73 o                         
   8   6   4        876.46        787.10        61.01 o                         
   9   6   4        364.78        485.06        55.12 o                         
  10   6   4        754.31        793.39        68.21 o                         
  11   6   4        338.20        338.53        71.65 o                         
  12   6   4         90.21         52.18       111.93 o                         
  13   6   4        276.36        260.29        59.11 o                         
  14   6   4          1.36         18.12        50.05 o                         
  15   6   4        310.09        357.31        79.17 o                         
 -16   7   4         15.77        146.33       101.34 o                         
 -15   7   4         97.21        247.44       101.66 o                         
 -14   7   4        350.51        270.94       100.30 o                         
 -13   7   4         35.92         -1.86        73.39 o                         
 -12   7   4         43.91         50.47        62.64 o                         
 -11   7   4        329.71        324.13        50.40 o                         
 -10   7   4       2009.98       1917.36        76.98 o                         
  -9   7   4          1.83         22.63        20.77 o                         
  -8   7   4        579.18        618.22        36.71 o                         
  -7   7   4      14490.17      14340.95       153.25 o                         
  -6   7   4       1062.61       1062.95        41.48 o                         
  -5   7   4        127.13        245.14        20.02 o                         
  -4   7   4        168.52        240.34        19.62 o                         
  -3   7   4      10724.59      10357.75       221.70 o                         
  -2   7   4        309.19        182.36        22.40 o                         
  -1   7   4       6470.25       5958.69        84.47 o                         
   0   7   4       2983.53       3197.83        46.73 o                         
   1   7   4       9357.18      10406.52       103.24 o                         
   2   7   4       4125.19       4235.12        61.30 o                         
   3   7   4         91.45        208.22        13.62 o                         
   4   7   4        331.98        356.30        19.44 o                         
   5   7   4       3043.10       2852.97        74.39 o                         
   6   7   4       2773.71       2618.15        90.39 o                         
   7   7   4        246.75        324.02        39.71 o                         
   8   7   4        655.76        691.16        55.57 o                         
   9   7   4       2218.02       1901.03        96.78 o                         
  10   7   4        596.16        577.79        61.09 o                         
  11   7   4       1299.92       1394.16        92.73 o                         
  12   7   4         82.97        116.29        56.65 o                         
  13   7   4         12.89         31.70        45.04 o                         
  14   7   4          6.95        125.84        55.72 o                         
  15   7   4        380.44        507.60        83.56 o                         
 -15   8   4         70.92        229.41       107.08 o                         
 -14   8   4        120.92        177.73        98.68 o                         
 -13   8   4        342.57        383.25       110.14 o                         
 -12   8   4       1182.39       1317.70       157.57 o                         
 -11   8   4        296.76        340.32        92.37 o                         
 -10   8   4          8.55         19.08        31.32 o                         
  -9   8   4        641.79        692.59        47.75 o                         
  -8   8   4        186.85        239.85        34.26 o                         
  -7   8   4        873.57        905.20        50.13 o                         
  -6   8   4       4275.70       4337.78        89.01 o                         
  -5   8   4          8.16         36.62        14.43 o                         
  -4   8   4         18.87         49.87        12.83 o                         
  -3   8   4       1996.68       2274.05        60.75 o                         
  -2   8   4      10047.03       9567.02       157.42 o                         
  -1   8   4         43.78         35.03        14.78 o                         
   0   8   4       1228.12       1563.37        41.26 o                         
   1   8   4       1126.28       1250.46        33.64 o                         
   2   8   4        117.20         64.09        13.03 o                         
   3   8   4        562.12        564.60        43.57 o                         
   4   8   4        166.50        178.79        15.45 o                         
   5   8   4        309.98        296.94        21.10 o                         
   6   8   4       6852.93       6853.93       115.61 o                         
   7   8   4        533.88        482.00        45.58 o                         
   8   8   4        449.76        495.22        50.77 o                         
   9   8   4       1470.31       1438.11        84.95 o                         
  10   8   4        848.48        992.73       117.54 o                         
  11   8   4         84.83          9.95        39.28 o                         
  12   8   4        343.27        338.53        58.85 o                         
  13   8   4        146.15        177.38        54.34 o                         
  14   8   4        319.58        348.52       110.43 o                         
  15   8   4         17.41         40.83        93.37 o                         
 -15   9   4         74.94         24.37        81.72 o                         
 -14   9   4         37.45        148.32       105.08 o                         
 -13   9   4        205.20        218.91        94.40 o                         
 -12   9   4        826.09        803.41       133.84 o                         
 -11   9   4         10.69         30.89        65.30 o                         
 -10   9   4       2171.18       2482.74       153.38 o                         
  -9   9   4       1986.85       1940.81        77.72 o                         
  -8   9   4       2306.00       2332.31        81.18 o                         
  -7   9   4       3414.35       3357.88        93.62 o                         
  -6   9   4         90.22         78.16        30.56 o                         
  -5   9   4       1590.81       1351.68        61.71 o                         
  -4   9   4       1161.81       1166.06        48.83 o                         
  -3   9   4       2193.77       2467.04        74.50 o                         
  -2   9   4       1026.55       1285.02        45.71 o                         
  -1   9   4       4500.42       3990.90        58.79 o                         
   0   9   4         68.91        148.48        23.43 o                         
   1   9   4         60.60         41.87        11.29 o                         
   2   9   4       9382.54      10081.07       180.03 o                         
   3   9   4         96.35        106.00        14.13 o                         
   4   9   4       2056.60       1962.48        47.66 o                         
   5   9   4       1033.08       1007.38        55.32 o                         
   6   9   4       2294.11       2270.09        85.94 o                         
   7   9   4        226.91        196.16        41.49 o                         
   8   9   4         99.64        137.27        34.84 o                         
   9   9   4       1036.42       1095.81        76.37 o                         
  10   9   4        270.50        353.17        70.63 o                         
  11   9   4        556.52        532.59        64.33 o                         
  12   9   4         22.03         69.27        75.23 o                         
  13   9   4        429.01        489.58       114.98 o                         
  14   9   4        145.63         46.13        84.35 o                         
  15   9   4         98.85         51.99        85.17 o                         
 -15  10   4         60.73        156.95       101.08 o                         
 -14  10   4          3.68         65.78        79.46 o                         
 -13  10   4          4.37         53.06        81.17 o                         
 -12  10   4         14.37         82.87        72.89 o                         
 -11  10   4        201.65        285.36        60.17 o                         
 -10  10   4       2240.32       2083.62       112.99 o                         
  -9  10   4          0.05         15.86        38.62 o                         
  -8  10   4       1447.65       1422.88        66.70 o                         
  -7  10   4          1.66         -0.33        33.99 o                         
  -6  10   4          5.27         -8.09        30.40 o                         
  -5  10   4         21.40         -0.95        18.94 o                         
  -4  10   4      21932.82      22137.39       208.81 o                         
  -3  10   4          1.20         -5.10        20.68 o                         
  -2  10   4        830.53        725.44        36.46 o                         
  -1  10   4       1459.24       1613.26        52.29 o                         
   0  10   4      20682.43      21595.22       186.40 o                         
   1  10   4         54.14         53.67        13.13 o                         
   2  10   4         18.50         18.77        12.95 o                         
   3  10   4        472.56        335.88        29.55 o                         
   4  10   4        169.05        185.17        20.45 o                         
   5  10   4         17.65         44.77        20.26 o                         
   6  10   4          6.52         11.89        22.99 o                         
   7  10   4       1459.82       1426.30        75.96 o                         
   8  10   4       2909.85       2751.61       109.53 o                         
   9  10   4       1397.67       1424.75       112.82 o                         
  10  10   4          0.37         59.67        65.96 o                         
  11  10   4          7.41        103.93        71.27 o                         
  12  10   4        719.90        815.89       134.57 o                         
  13  10   4          2.19        120.61        92.61 o                         
  14  10   4          5.36         -1.07        87.34 o                         
 -14  11   4          5.27        100.07        94.86 o                         
 -13  11   4          6.75         20.01        70.38 o                         
 -12  11   4         15.58         58.22        74.34 o                         
 -11  11   4         40.97         30.64        42.50 o                         
 -10  11   4          5.66         61.75        41.55 o                         
  -9  11   4         14.91        -11.00        37.09 o                         
  -8  11   4       3540.27       3323.03       133.49 o                         
  -7  11   4       1545.04       1306.35        82.98 o                         
  -6  11   4       1781.87       1677.13        91.54 o                         
  -5  11   4       3389.85       3358.98       104.49 o                         
  -4  11   4        335.47        235.22        28.78 o                         
  -3  11   4         35.91         29.66        25.77 o                         
  -2  11   4        377.95        451.59        25.33 o                         
  -1  11   4        549.02        493.28        24.85 o                         
   0  11   4       3183.16       3465.42        92.60 o                         
   1  11   4       2630.61       2776.44        71.16 o                         
   2  11   4       3031.46       3169.71        69.19 o                         
   3  11   4        722.36        763.02        35.47 o                         
   4  11   4       3851.39       3603.25        93.93 o                         
   5  11   4         69.26         42.93        18.71 o                         
   6  11   4        540.06        548.20        42.76 o                         
   7  11   4       1672.92       1648.89        81.92 o                         
   8  11   4       2594.43       2482.53       164.77 o                         
   9  11   4         47.28         97.38        59.42 o                         
  10  11   4        235.73        240.75        77.79 o                         
  11  11   4        526.40        324.59        89.94 o                         
  12  11   4        228.64        201.10        87.94 o                         
  13  11   4        718.30        864.63       141.88 o                         
  14  11   4          0.25        -56.78        93.54 o                         
 -14  12   4        272.96        497.77       136.21 o                         
 -13  12   4        667.37        978.48       154.88 o                         
 -12  12   4        252.85        397.54       115.30 o                         
 -11  12   4         74.83         83.59        44.90 o                         
 -10  12   4       1233.81       1074.71        89.68 o                         
  -9  12   4          4.38        -23.80        45.54 o                         
  -8  12   4          5.53        -16.75        41.05 o                         
  -7  12   4       1060.71        986.46        77.34 o                         
  -6  12   4       2059.04       1836.03       148.90 o                         
  -5  12   4         71.48         20.08        27.41 o                         
  -4  12   4        103.90        128.01        26.35 o                         
  -3  12   4         53.36         27.45        17.97 o                         
  -2  12   4       4163.09       4291.13        73.96 o                         
  -1  12   4       4872.67       4932.78       163.00 o                         
   0  12   4       1893.86       1812.24        73.35 o                         
   1  12   4       2153.40       2389.20        90.39 o                         
   2  12   4       3436.22       3590.64       124.30 o                         
   3  12   4       3377.35       3219.29        71.15 o                         
   4  12   4         91.58        112.72        22.21 o                         
   5  12   4       1793.03       1789.30        94.58 o                         
   6  12   4        328.07        313.54        72.50 o                         
   7  12   4        375.30        328.56        53.69 o                         
   8  12   4       1016.77       1196.16       122.10 o                         
   9  12   4         12.09        -27.87        62.31 o                         
  10  12   4       1268.01       1404.17       144.59 o                         
  11  12   4         51.66        -22.80        70.64 o                         
  12  12   4         74.54         -8.31        75.21 o                         
  13  12   4        156.03          5.34        76.20 o                         
  14  12   4          6.94        -93.36        93.36 o                         
 -14  13   4        610.71        772.43       150.56 o                         
 -13  13   4          0.50         60.98        85.59 o                         
 -12  13   4        234.85        319.01       106.73 o                         
 -11  13   4        298.06        212.73        59.04 o                         
 -10  13   4       2114.15       2179.70       191.78 o                         
  -9  13   4        558.40        681.28        74.46 o                         
  -8  13   4         17.72         13.64        37.67 o                         
  -7  13   4       1405.71       1272.90        76.64 o                         
  -6  13   4       1660.90       1842.32        85.61 o                         
  -5  13   4          6.12        -18.62        30.60 o                         
  -4  13   4       2008.41       2112.64        84.07 o                         
  -3  13   4       2151.04       2051.17        98.33 o                         
  -2  13   4       6920.90       6895.39       149.68 o                         
  -1  13   4        819.16        864.89        56.48 o                         
   0  13   4        472.11        493.72        44.23 o                         
   1  13   4         13.51        -17.53        33.77 o                         
   2  13   4       6879.56       7070.26       180.13 o                         
   3  13   4        958.17        926.87        68.30 o                         
   4  13   4         15.06          1.52        45.07 o                         
   5  13   4       2183.72       1965.86       102.12 o                         
   6  13   4       1770.58       1779.01       103.78 o                         
   7  13   4          5.08        -16.37        35.45 o                         
   8  13   4          8.04        -11.65        42.48 o                         
   9  13   4         10.86        -68.01        68.01 o                         
  10  13   4       1280.60       1340.34       146.48 o                         
  11  13   4        418.31        454.91       109.43 o                         
  12  13   4         45.61         63.56        79.68 o                         
  13  13   4         55.34        147.04        94.75 o                         
 -13  14   4         35.02        106.18       108.05 o                         
 -12  14   4        280.77        458.93       119.35 o                         
 -11  14   4        538.36        645.03        80.94 o                         
 -10  14   4        110.73        103.18        57.99 o                         
  -9  14   4         22.80         -3.79        45.28 o                         
  -8  14   4          3.11         37.40        36.36 o                         
  -7  14   4         49.97         50.56        34.17 o                         
  -6  14   4        535.57        545.88        53.28 o                         
  -5  14   4        367.29        389.78        45.05 o                         
  -4  14   4       1037.59        847.65        99.28 o                         
  -3  14   4        527.52        516.54        57.99 o                         
  -2  14   4        332.84        333.31        40.67 o                         
  -1  14   4       5637.01       6048.25       145.74 o                         
   0  14   4         34.91         -1.16        30.75 o                         
   1  14   4       4409.38       4633.59       153.69 o                         
   2  14   4       1366.20       1372.16        87.03 o                         
   3  14   4          4.96         31.36        53.05 o                         
   4  14   4         40.57         69.14        34.00 o                         
   5  14   4        167.11        126.68        72.34 o                         
   6  14   4       1876.24       1789.59       184.24 o                         
   7  14   4       1117.47       1228.09       160.34 o                         
   8  14   4        117.14         99.62        47.41 o                         
   9  14   4        102.64         75.38        48.34 o                         
  10  14   4         38.19        -13.18        67.58 o                         
  11  14   4        222.88        352.66       103.10 o                         
  12  14   4         58.77        -21.28        75.41 o                         
  13  14   4         47.04        -88.13        88.13 o                         
 -13  15   4          3.58        -15.58       100.01 o                         
 -12  15   4         30.54        -19.52        54.65 o                         
 -11  15   4        989.00       1061.00       121.49 o                         
 -10  15   4        275.63        125.84        46.90 o                         
  -9  15   4        204.93        206.98        51.89 o                         
  -8  15   4         31.44         13.07        38.30 o                         
  -7  15   4       3907.69       4205.46       140.69 o                         
  -6  15   4        183.36        213.72        47.58 o                         
  -5  15   4        206.89        209.46        38.76 o                         
  -4  15   4         30.78         -1.73        42.18 o                         
  -3  15   4       1944.37       2059.69       110.05 o                         
  -2  15   4       2720.57       2656.50       103.55 o                         
  -1  15   4        144.73        148.26        34.83 o                         
   0  15   4        728.31        631.88        55.63 o                         
   1  15   4       1695.73       1481.25        94.50 o                         
   2  15   4       1827.55       1799.86       101.89 o                         
   3  15   4       2158.82       2080.67       108.04 o                         
   4  15   4       1467.60       1619.22       177.52 o                         
   5  15   4        793.73        754.86       121.69 o                         
   6  15   4       1953.64       1959.53       196.71 o                         
   7  15   4         74.94        139.74        85.25 o                         
   8  15   4        662.91        669.22       137.82 o                         
   9  15   4         61.64         24.19        90.95 o                         
  10  15   4         37.15         41.47        96.91 o                         
  11  15   4        208.70        166.71        59.22 o                         
  12  15   4          0.13         54.06        77.93 o                         
 -12  16   4         80.14         45.86       127.74 o                         
 -11  16   4          0.86         11.61        54.49 o                         
 -10  16   4         12.89         18.80        53.71 o                         
  -9  16   4        976.35        924.47        78.30 o                         
  -8  16   4         99.19         71.63        39.81 o                         
  -7  16   4        193.91        157.91        45.98 o                         
  -6  16   4         17.17         -1.13        38.70 o                         
  -5  16   4       1238.60       1062.76        90.52 o                         
  -4  16   4        297.52        239.44        50.53 o                         
  -3  16   4        417.59        404.50        57.95 o                         
  -2  16   4        567.75        644.52        58.11 o                         
  -1  16   4       1380.46       1402.53        80.75 o                         
   0  16   4         74.98         81.47        33.52 o                         
   1  16   4         16.86        -17.01        59.26 o                         
   2  16   4        100.05        126.47        42.14 o                         
   3  16   4       2505.08       2437.15       120.02 o                         
   4  16   4        522.35        518.90       112.57 o                         
   5  16   4         12.20          1.29        67.04 o                         
   6  16   4        871.16        824.38       147.76 o                         
   7  16   4        177.17        -18.77        77.21 o                         
   8  16   4          7.34         44.60        82.32 o                         
   9  16   4        768.55        791.90       154.95 o                         
  10  16   4       1363.25       1276.92       190.76 o                         
  11  16   4         85.64          5.62       101.14 o                         
  12  16   4         52.62         79.23       134.67 o                         
 -12  17   4        156.19        153.68        67.00 o                         
 -11  17   4          4.03         -5.38        74.05 o                         
 -10  17   4         55.64         89.41        54.78 o                         
  -9  17   4        646.58        724.08        84.73 o                         
  -8  17   4         14.93        -43.85        43.85 o                         
  -7  17   4        836.64        784.18        85.86 o                         
  -6  17   4        115.89        198.27        57.33 o                         
  -5  17   4       1517.01       1574.82       107.44 o                         
  -4  17   4        271.74        312.91        54.17 o                         
  -3  17   4          1.65        -18.65        44.16 o                         
  -2  17   4       2243.86       2348.26       106.09 o                         
  -1  17   4        110.12         79.15        36.11 o                         
   0  17   4       3469.74       3427.78       135.95 o                         
   1  17   4         76.17         82.04        43.17 o                         
   2  17   4        812.43        719.78        72.88 o                         
   3  17   4        956.37        836.62        79.35 o                         
   4  17   4       2202.53       2498.92       220.83 o                         
   5  17   4        718.04        855.97       140.48 o                         
   6  17   4        157.62        180.51        94.23 o                         
   7  17   4        869.25        860.22       152.51 o                         
   8  17   4         88.71         98.27        91.70 o                         
   9  17   4         51.09         92.04        95.27 o                         
  10  17   4        111.22       -107.50       107.50 o                         
  11  17   4          9.08        -34.58        91.94 o                         
 -11  18   4         11.36        -57.15        65.35 o                         
 -10  18   4        120.17        149.57        74.97 o                         
  -9  18   4          0.29        -90.83        90.83 o                         
  -8  18   4        382.66        398.07        90.49 o                         
  -7  18   4          0.41        -52.25        69.38 o                         
  -6  18   4        202.38        272.32        82.35 o                         
  -5  18   4        117.94         42.04        46.86 o                         
  -4  18   4        606.12        696.93        79.41 o                         
  -3  18   4        333.19        359.73        62.69 o                         
  -2  18   4       1755.48       1696.56        94.67 o                         
  -1  18   4       1278.53       1374.90        86.96 o                         
   0  18   4        283.62        326.46        49.74 o                         
   1  18   4        646.48        470.65        65.81 o                         
   2  18   4        963.30        723.30        77.37 o                         
   3  18   4        248.65        125.84        55.34 o                         
   4  18   4        994.89        803.64       136.68 o                         
   5  18   4        458.69        560.92       129.13 o                         
   6  18   4          2.59         59.15        93.42 o                         
   7  18   4        336.67        411.31       134.09 o                         
   8  18   4        658.36        662.63       143.34 o                         
   9  18   4          0.89        -59.36       100.22 o                         
  10  18   4         19.53         64.38       108.09 o                         
 -10  19   4        212.00        442.96       125.08 o                         
  -9  19   4        245.40        186.19        86.69 o                         
  -8  19   4         40.83         84.17        85.21 o                         
  -7  19   4       1395.06       1636.79       166.32 o                         
  -6  19   4        204.24        242.32        86.26 o                         
  -5  19   4        621.17        675.94       111.55 o                         
  -4  19   4         57.39        -32.93        79.89 o                         
  -3  19   4       1279.61       1252.05       137.76 o                         
  -2  19   4         18.65        -47.03        47.03 o                         
  -1  19   4       2644.06       2725.24       120.71 o                         
   0  19   4        354.92        298.48        49.52 o                         
   1  19   4          0.52        -53.46        53.46 o                         
   2  19   4        685.62        632.45        78.53 o                         
   3  19   4        718.83        772.35       139.49 o                         
   4  19   4        346.10        314.55       111.73 o                         
   5  19   4        505.96        495.45       131.91 o                         
   6  19   4       1885.95       2176.25       241.59 o                         
   7  19   4         10.00        -12.20        95.64 o                         
   8  19   4         13.72        -49.23        98.59 o                         
   9  19   4        787.53        795.40       163.48 o                         
  10  19   4         88.54        -36.97       118.85 o                         
  -9  20   4        471.89        318.24       113.02 o                         
  -8  20   4          1.20         64.22        84.81 o                         
  -7  20   4         21.69        -19.46        85.53 o                         
  -6  20   4        123.07        177.82        84.61 o                         
  -5  20   4         29.63          9.59        78.44 o                         
  -4  20   4        381.83        256.15        75.13 o                         
  -3  20   4        109.12         26.42        75.69 o                         
  -2  20   4       2228.73       2612.16       151.31 o                         
  -1  20   4         64.13          8.84        54.74 o                         
   0  20   4        792.00        683.03        83.84 o                         
   1  20   4        226.63        310.29        65.59 o                         
   2  20   4       1736.54       1785.56       121.58 o                         
   3  20   4         11.49        -63.47       100.47 o                         
   4  20   4          0.78         11.46        89.89 o                         
   5  20   4         79.54        119.14       101.63 o                         
   6  20   4        535.35        474.43       144.41 o                         
   7  20   4        296.58        197.28       105.63 o                         
   8  20   4         13.21        -20.08       105.30 o                         
   9  20   4          6.71        -25.42       107.64 o                         
  -8  21   4        242.17        185.59       103.69 o                         
  -7  21   4         80.96        -69.45        93.93 o                         
  -6  21   4        477.97        482.50       120.82 o                         
  -5  21   4         10.75        -52.05        84.49 o                         
  -4  21   4         63.69        -92.42        92.42 o                         
  -3  21   4        179.03        116.90        79.05 o                         
  -2  21   4        148.63        122.32        72.53 o                         
  -1  21   4         50.66         47.54       101.26 o                         
   0  21   4          0.75        -50.94        50.94 o                         
   1  21   4          0.66         -6.46        56.43 o                         
   2  21   4       1372.00       1332.60       141.38 o                         
   3  21   4         67.31        196.74       100.92 o                         
   4  21   4         11.47       -120.48       120.48 o                         
   5  21   4         75.12       -112.61       125.87 o                         
   6  21   4        542.37        462.43       144.10 o                         
   7  21   4        121.50         67.26        89.46 o                         
   8  21   4         48.41        -51.88       104.82 o                         
  -7  22   4          6.49        -27.04        93.08 o                         
  -6  22   4        104.78          6.74        85.25 o                         
  -5  22   4         98.70         67.64        87.55 o                         
  -4  22   4       1339.90       1463.77       175.50 o                         
  -3  22   4        252.73        322.16       114.90 o                         
  -2  22   4        686.38        799.48       139.33 o                         
  -1  22   4        143.52        141.17        64.11 o                         
   0  22   4       1205.40       1351.92       121.31 o                         
   1  22   4        777.57        864.74       100.30 o                         
   2  22   4        241.56        167.88        98.26 o                         
   3  22   4         70.60         82.24       100.91 o                         
   4  22   4        440.41        370.01       123.87 o                         
   5  22   4         29.52        -10.17       113.30 o                         
   6  22   4          4.15         56.47       117.23 o                         
   7  22   4        269.05        400.40       145.60 o                         
  -6  23   4        130.74       -111.23       111.23 o                         
  -5  23   4        161.74         67.34        88.13 o                         
  -4  23   4         77.03         75.21       102.04 o                         
  -3  23   4         12.53        130.11        92.31 o                         
  -2  23   4         36.24         -6.41        94.15 o                         
  -1  23   4        103.38        129.41        68.30 o                         
   0  23   4          4.41         96.88       159.99 o                         
   1  23   4        605.93        700.18       231.78 o                         
   2  23   4         84.76        -25.98        97.30 o                         
   3  23   4        952.66       1106.81       191.07 o                         
   4  23   4         85.45        384.43       134.40 o                         
   5  23   4        251.34        126.82       119.99 o                         
  -4  24   4         54.50       -119.23       119.23 o                         
  -3  24   4         52.50        -91.80       105.43 o                         
  -2  24   4          3.19        -82.58       106.04 o                         
  -1  24   4        770.62        925.90       300.23 o                         
   0  24   4         94.22         16.83        66.47 o                         
   1  24   4         51.21        -68.34        68.34 o                         
   2  24   4        227.84         23.06        90.02 o                         
   3  24   4        437.19        368.41       148.44 o                         
 -15   0   5        118.61         86.87        82.59 o                         
 -13   0   5         14.78        150.74        75.51 o                         
 -11   0   5        694.97        807.34       114.23 o                         
  -9   0   5       4151.28       4824.80       224.73 o                         
  -7   0   5       2385.41       2208.79        68.85 o                         
  -5   0   5        214.04        154.25        25.73 o                         
  -3   0   5      47098.02      44777.68       218.91 o                         
  -1   0   5       6902.48       6512.88       162.58 o                         
   1   0   5       6980.54       6458.93       164.86 o                         
   3   0   5       4223.50       5319.24        97.74 o                         
   5   0   5       1439.99       1522.66        94.77 o                         
   7   0   5       1915.79       2488.56       135.70 o                         
   9   0   5       4793.13       4559.40       205.82 o                         
  11   0   5         42.61         72.55        57.84 o                         
  13   0   5       1346.26       1379.16       148.95 o                         
  15   0   5       1508.61       1733.27       183.76 o                         
 -16   1   5         63.74          8.26       192.75 o                         
 -15   1   5          6.00        -53.44        53.44 o                         
 -14   1   5          6.76          6.10        53.32 o                         
 -13   1   5         68.91        127.48        51.74 o                         
 -12   1   5        144.10         80.45        49.97 o                         
 -11   1   5        736.42        623.72        72.58 o                         
 -10   1   5        243.55        280.29        51.63 o                         
  -9   1   5         17.65          4.35        23.50 o                         
  -8   1   5       1563.00       1412.54        47.54 o                         
  -7   1   5       3552.69       3545.15        68.42 o                         
  -6   1   5       6308.10       7126.35        92.36 o                         
  -5   1   5      11564.54      12597.21       103.83 o                         
  -4   1   5       7736.00       7167.94        74.39 o                         
  -3   1   5      14670.76      13899.83        86.26 o                         
  -2   1   5       1151.46       1263.11        29.30 o                         
  -1   1   5      24687.88      25261.40       268.05 o                         
   0   1   5      31571.26      30612.52       369.26 o                         
   1   1   5       6098.03       6272.63        48.69 o                         
   2   1   5       9778.21       9492.56        94.59 o                         
   3   1   5        311.98        420.49        18.58 o                         
   4   1   5       3241.95       3150.44       155.07 o                         
   5   1   5       3407.95       3405.87        97.71 o                         
   6   1   5        303.49        310.88        37.62 o                         
   7   1   5         41.52         59.96        24.92 o                         
   8   1   5       1233.24       1307.32        75.05 o                         
   9   1   5        723.35        734.84        65.30 o                         
  10   1   5        349.15        357.69        52.87 o                         
  11   1   5          5.11         44.42        36.48 o                         
  12   1   5       2108.51       2308.29       125.67 o                         
  13   1   5        169.23        214.51        57.10 o                         
  14   1   5        226.03        245.91        62.46 o                         
  15   1   5        186.76        170.71        91.68 o                         
 -16   2   5          3.19         25.24       176.58 o                         
 -15   2   5        170.59        173.54        80.25 o                         
 -14   2   5        251.48        249.79        62.76 o                         
 -13   2   5         46.49         74.90        47.77 o                         
 -12   2   5        737.83        735.71        80.44 o                         
 -11   2   5        628.03        619.73        70.63 o                         
 -10   2   5        149.76        191.16        43.13 o                         
  -9   2   5         98.02         77.46        55.12 o                         
  -8   2   5       4475.31       4571.84        83.59 o                         
  -7   2   5       8973.71       8631.59       110.00 o                         
  -6   2   5        187.79        343.19        23.14 o                         
  -5   2   5        131.26        169.55        16.96 o                         
  -4   2   5       1072.05       1011.89        26.37 o                         
  -3   2   5      16185.69      15921.32       122.36 o                         
  -2   2   5      11541.64      11403.61        92.15 o                         
  -1   2   5      26180.10      24995.95       348.05 o                         
   0   2   5       7200.60       7606.21       100.59 o                         
   1   2   5       2161.80       2825.56        36.66 o                         
   2   2   5        171.11        331.49        14.39 o                         
   3   2   5        697.51        579.95        24.56 o                         
   4   2   5      10775.46      10509.56       102.65 o                         
   5   2   5        405.30        478.13        39.48 o                         
   6   2   5       2678.28       2501.50        89.51 o                         
   7   2   5       2048.81       2111.55        89.01 o                         
   8   2   5        299.08        302.45        42.70 o                         
   9   2   5       1230.20       1255.29        79.78 o                         
  10   2   5         38.33         74.80        36.21 o                         
  11   2   5          7.72         57.35        40.34 o                         
  12   2   5        365.03        376.72        61.62 o                         
  13   2   5        104.09         65.48        44.85 o                         
  14   2   5        245.95        256.11        67.70 o                         
  15   2   5        328.42        457.50        76.92 o                         
 -16   3   5          5.29        -52.44        63.92 o                         
 -15   3   5       1092.79       1120.44       112.56 o                         
 -14   3   5        680.38        873.27        96.77 o                         
 -13   3   5        149.36        156.76        56.44 o                         
 -12   3   5        371.71        347.36        60.24 o                         
 -11   3   5       2637.14       2725.29       136.12 o                         
 -10   3   5        729.64        811.59        74.38 o                         
  -9   3   5       3014.91       2886.04        90.17 o                         
  -8   3   5        884.16       1007.57        41.58 o                         
  -7   3   5       1887.39       1541.54        70.69 o                         
  -6   3   5      10988.14      11786.25       118.77 o                         
  -5   3   5       6290.12       6298.34        73.50 o                         
  -4   3   5        544.52        508.65        20.87 o                         
  -3   3   5        841.82        636.46        23.70 o                         
  -2   3   5       5759.99       5608.30        72.29 o                         
  -1   3   5       4981.17       4923.76        73.88 o                         
   0   3   5      11237.37      12175.90       184.24 o                         
   1   3   5       1627.14       1641.25        27.74 o                         
   2   3   5      27529.13      29133.36       118.50 o                         
   3   3   5       2595.64       2507.16        49.00 o                         
   4   3   5       2989.53       2505.22        51.57 o                         
   5   3   5       3079.72       2755.82        85.88 o                         
   6   3   5          5.04         -5.30        23.13 o                         
   7   3   5      12206.95      11672.39       205.70 o                         
   8   3   5       1346.04       1397.14        80.16 o                         
   9   3   5       1070.13       1022.62        74.66 o                         
  10   3   5       1886.58       2050.89       104.99 o                         
  11   3   5       2120.04       1984.69       114.61 o                         
  12   3   5        204.05        227.98        55.71 o                         
  13   3   5         16.74        -38.78        45.50 o                         
  14   3   5        163.62        101.10        97.60 o                         
  15   3   5         50.49        -53.28        58.46 o                         
 -16   4   5         36.76        169.79        80.08 o                         
 -15   4   5        104.46        245.31        62.52 o                         
 -14   4   5        618.16        700.84        88.36 o                         
 -13   4   5         13.64         -7.99        43.09 o                         
 -12   4   5        257.84        298.84       102.25 o                         
 -11   4   5        938.45        854.37        81.95 o                         
 -10   4   5      10406.29      10876.93       247.67 o                         
  -9   4   5         65.80         70.99        27.18 o                         
  -8   4   5       1012.68        993.95        52.40 o                         
  -7   4   5       3031.35       3327.46        86.94 o                         
  -6   4   5      14747.00      13577.69       162.76 o                         
  -5   4   5       1161.19       1223.19        36.26 o                         
  -4   4   5          0.92         17.46        11.63 o                         
  -3   4   5        383.38        332.26        22.90 o                         
  -2   4   5        204.84        291.39        25.64 o                         
  -1   4   5        967.16        844.41        31.85 o                         
   0   4   5       7671.06       8121.60        91.16 o                         
   1   4   5       3541.85       3965.37        71.78 o                         
   2   4   5      10676.86      10201.80       116.14 o                         
   3   4   5        769.37        823.85        30.30 o                         
   4   4   5        595.58        791.26        30.28 o                         
   5   4   5        680.64        581.94        27.89 o                         
   6   4   5       9181.99       8523.95       186.15 o                         
   7   4   5       1369.60       1504.18        76.48 o                         
   8   4   5         91.52         92.25        32.14 o                         
   9   4   5       2163.68       2009.26        99.28 o                         
  10   4   5       1748.17       1697.64       108.61 o                         
  11   4   5          0.31         35.60        39.67 o                         
  12   4   5       1282.51       1333.96        99.19 o                         
  13   4   5         63.81         85.92        47.65 o                         
  14   4   5          4.65          5.48        46.59 o                         
  15   4   5        185.45         82.69        58.43 o                         
 -16   5   5        144.34        109.26        95.14 o                         
 -15   5   5        111.45        159.43        91.09 o                         
 -14   5   5        104.89        233.92        97.23 o                         
 -13   5   5       2108.70       2196.73       235.13 o                         
 -12   5   5        168.64        114.57        47.86 o                         
 -11   5   5       1333.71       1346.63        98.03 o                         
 -10   5   5       3073.64       2853.09       227.15 o                         
  -9   5   5       1525.72       1556.03        69.83 o                         
  -8   5   5        897.95        774.71        41.05 o                         
  -7   5   5       1929.72       1874.72        57.37 o                         
  -6   5   5        849.77        890.77        35.60 o                         
  -5   5   5         36.40         77.48        15.10 o                         
  -4   5   5       5448.80       5325.57        87.68 o                         
  -3   5   5         13.58         16.16        13.15 o                         
  -2   5   5       4995.94       4612.38       139.21 o                         
  -1   5   5        639.77        719.91        30.72 o                         
   0   5   5       9407.75       9968.03       111.51 o                         
   1   5   5        506.28        499.48        23.49 o                         
   2   5   5       9677.73       9105.55       236.86 o                         
   3   5   5       2361.92       2307.24       111.06 o                         
   4   5   5       1057.15       1135.49        82.53 o                         
   5   5   5       5924.21       5740.92       109.92 o                         
   6   5   5        843.89        962.85        58.26 o                         
   7   5   5       3119.15       2953.30       105.52 o                         
   8   5   5       1726.52       1645.97        87.31 o                         
   9   5   5       4988.48       4843.41       150.96 o                         
  10   5   5         68.10         78.94        36.47 o                         
  11   5   5        775.74        742.31        73.78 o                         
  12   5   5        101.31         17.70        40.57 o                         
  13   5   5        111.21         57.94        45.05 o                         
  14   5   5        648.48        456.57        75.86 o                         
  15   5   5        197.02        163.04        64.20 o                         
 -16   6   5        322.61        464.67       127.63 o                         
 -15   6   5          3.73          4.37        95.28 o                         
 -14   6   5        202.37        219.30        92.01 o                         
 -13   6   5          2.34        102.72        87.26 o                         
 -12   6   5        718.38        890.97       132.22 o                         
 -11   6   5         72.22         51.56        29.88 o                         
 -10   6   5        202.76        253.68        31.22 o                         
  -9   6   5        279.66        329.24        31.93 o                         
  -8   6   5       5888.00       6036.95       106.69 o                         
  -7   6   5       1153.00       1103.78        46.03 o                         
  -6   6   5         38.22         41.57        17.73 o                         
  -5   6   5       2690.55       2579.21        55.75 o                         
  -4   6   5        588.89        493.75        36.00 o                         
  -3   6   5       2806.01       2268.86        69.63 o                         
  -2   6   5        937.01        952.44        52.69 o                         
  -1   6   5       3589.72       3101.20        40.02 o                         
   0   6   5       2182.67       2600.56        50.46 o                         
   1   6   5        615.29        828.18        27.59 o                         
   2   6   5        519.17        539.20        23.99 o                         
   3   6   5        143.23         82.32        19.22 o                         
   4   6   5      23708.19      25119.97       251.17 o                         
   5   6   5        118.59        140.45        18.21 o                         
   6   6   5        305.21        269.75        35.64 o                         
   7   6   5        169.72        138.44        31.52 o                         
   8   6   5       1058.46       1101.25        71.51 o                         
   9   6   5       4557.77       4433.23       146.15 o                         
  10   6   5       4165.16       4160.56       149.38 o                         
  11   6   5        271.03        273.41        54.07 o                         
  12   6   5        973.92        978.61        87.71 o                         
  13   6   5         39.62         64.59        45.74 o                         
  14   6   5         51.24         39.24        49.27 o                         
  15   6   5        408.32        449.14        78.34 o                         
 -15   7   5          2.48        125.04        94.38 o                         
 -14   7   5          0.20         82.28        95.01 o                         
 -13   7   5       1225.06       1143.49       154.84 o                         
 -12   7   5        155.39        116.12        80.18 o                         
 -11   7   5        669.12        720.93        69.93 o                         
 -10   7   5        917.72        944.37        57.80 o                         
  -9   7   5       1203.82       1147.25        61.61 o                         
  -8   7   5       1358.69       1514.14       122.16 o                         
  -7   7   5       1445.52       1438.87        52.56 o                         
  -6   7   5          1.92          6.55        15.69 o                         
  -5   7   5         32.44         56.76        14.92 o                         
  -4   7   5       3795.61       3160.69        86.80 o                         
  -3   7   5       1459.26       1336.54        52.05 o                         
  -2   7   5       1211.49       1432.51        51.61 o                         
  -1   7   5        129.76        171.87        19.26 o                         
   0   7   5      14771.53      13565.01       162.85 o                         
   1   7   5       1240.62       1526.51        87.52 o                         
   2   7   5       1301.26       1288.85        36.48 o                         
   3   7   5        482.24        313.57        17.35 o                         
   4   7   5        470.09        672.73        30.80 o                         
   5   7   5         25.12         18.89        16.46 o                         
   6   7   5         18.87         41.54        24.13 o                         
   7   7   5        507.35        511.41        49.99 o                         
   8   7   5        545.14        538.80        54.02 o                         
   9   7   5       2508.46       2775.12       116.17 o                         
  10   7   5         18.25         20.08        65.62 o                         
  11   7   5       2233.50       2142.26       115.83 o                         
  12   7   5         98.06        132.39        50.57 o                         
  13   7   5        143.85        113.60        51.71 o                         
  14   7   5          2.89        -29.65        54.75 o                         
  15   7   5          0.30         61.93       154.01 o                         
 -15   8   5        152.76        166.85       106.54 o                         
 -14   8   5         10.29        107.94        97.62 o                         
 -13   8   5          6.23        221.81        95.11 o                         
 -12   8   5         16.13        112.70        84.89 o                         
 -11   8   5         25.77         94.52        39.74 o                         
 -10   8   5       1037.09        926.91        60.56 o                         
  -9   8   5        119.87        201.71        34.46 o                         
  -8   8   5        478.56        522.99        43.94 o                         
  -7   8   5        274.04        265.54        32.34 o                         
  -6   8   5         43.22         44.45        21.70 o                         
  -5   8   5       9646.28       9703.80       159.72 o                         
  -4   8   5          0.04          6.98        22.77 o                         
  -3   8   5        894.16        782.29        49.59 o                         
  -2   8   5       6071.32       5858.31       109.12 o                         
  -1   8   5        135.48         62.91         9.96 o                         
   0   8   5         49.36         61.71        13.53 o                         
   1   8   5       4590.62       4458.57        65.36 o                         
   2   8   5       5877.89       6338.75       106.95 o                         
   3   8   5       3433.88       3729.39        78.56 o                         
   4   8   5       5252.22       6154.74       142.64 o                         
   5   8   5       4039.88       4048.03       112.89 o                         
   6   8   5       1467.78       1471.51        72.95 o                         
   7   8   5        625.14        641.81        53.76 o                         
   8   8   5          2.52         12.66        27.93 o                         
   9   8   5        319.04        380.96        49.53 o                         
  10   8   5       1660.48       1654.34        97.69 o                         
  11   8   5          4.45        -52.15        56.97 o                         
  12   8   5        134.54        127.93        48.43 o                         
  13   8   5        730.96        738.10        84.51 o                         
  14   8   5          2.32         79.11        54.51 o                         
  15   8   5          4.29        -89.78        89.78 o                         
 -15   9   5         23.28         59.18        92.09 o                         
 -14   9   5         74.15         86.91        86.54 o                         
 -13   9   5        430.52        573.99       129.48 o                         
 -12   9   5        203.45        240.06        90.91 o                         
 -11   9   5        584.38        648.23        71.25 o                         
 -10   9   5        285.87        323.54        42.65 o                         
  -9   9   5        799.75        776.15        54.82 o                         
  -8   9   5        478.52        428.13        42.23 o                         
  -7   9   5       1033.42        975.16        55.22 o                         
  -6   9   5       1237.53       1400.37        80.03 o                         
  -5   9   5        731.73        670.65        55.44 o                         
  -4   9   5        478.73        346.13        29.92 o                         
  -3   9   5       6159.18       6261.44       213.71 o                         
  -2   9   5      11257.18      11541.48       229.42 o                         
  -1   9   5        657.83        563.01        32.36 o                         
   0   9   5       2494.21       2323.61        45.22 o                         
   1   9   5       4021.95       4242.98        65.15 o                         
   2   9   5       8281.13       8191.03        95.39 o                         
   3   9   5       1224.52       1034.48        36.12 o                         
   4   9   5        272.81        198.06        21.65 o                         
   5   9   5        387.08        495.04        43.29 o                         
   6   9   5        351.16        382.87        41.38 o                         
   7   9   5       4055.37       4411.37       146.31 o                         
   8   9   5         78.49         18.53        39.43 o                         
   9   9   5       2268.85       2217.00       162.15 o                         
  10   9   5       1050.56       1088.30        82.12 o                         
  11   9   5       1362.79       1243.39        95.09 o                         
  12   9   5         45.18        108.42        80.08 o                         
  13   9   5         49.80         96.39        81.38 o                         
  14   9   5        647.46        673.96       132.66 o                         
 -15  10   5        189.91        475.60       134.14 o                         
 -14  10   5         83.36        253.01       112.64 o                         
 -13  10   5         18.87         23.91        75.84 o                         
 -12  10   5        431.81        623.61       123.14 o                         
 -11  10   5        294.26        347.10        61.42 o                         
 -10  10   5         39.64         55.78        45.04 o                         
  -9  10   5        376.97        434.04        45.35 o                         
  -8  10   5        964.81        972.74        57.84 o                         
  -7  10   5       7567.46       7330.49       191.00 o                         
  -6  10   5        534.82        441.90        53.56 o                         
  -5  10   5        420.66        428.99        41.44 o                         
  -4  10   5        351.26        353.47        36.65 o                         
  -3  10   5       2276.53       2000.98       177.43 o                         
  -2  10   5       1027.82        994.37        45.13 o                         
  -1  10   5       8090.61       7691.10       101.81 o                         
   0  10   5        244.87        283.68        28.45 o                         
   1  10   5          0.87         -1.73        12.61 o                         
   2  10   5        176.73        232.53        21.91 o                         
   3  10   5       9121.48       8581.04       111.59 o                         
   4  10   5        118.05        155.15        20.66 o                         
   5  10   5       4254.29       3953.92        99.77 o                         
   6  10   5        634.37        470.81        44.05 o                         
   7  10   5       1515.16       1446.05        76.79 o                         
   8  10   5        648.22        544.55        55.65 o                         
   9  10   5       2683.17       2769.39       118.60 o                         
  10  10   5         92.37         20.06        36.56 o                         
  11  10   5        260.18        306.35        90.72 o                         
  12  10   5        241.70        174.80        85.32 o                         
  13  10   5          6.61        112.98        79.12 o                         
  14  10   5          1.14        115.34        93.96 o                         
 -14  11   5          9.97        123.68       107.33 o                         
 -13  11   5          8.60        -43.19        78.60 o                         
 -12  11   5        110.92         84.32        77.85 o                         
 -11  11   5         28.79         84.44        52.28 o                         
 -10  11   5        152.92        132.41        49.13 o                         
  -9  11   5        129.95        182.55        48.12 o                         
  -8  11   5         10.03         -8.13        37.06 o                         
  -7  11   5        706.05        682.51        74.91 o                         
  -6  11   5       1145.02        929.60        83.94 o                         
  -5  11   5        549.92        492.44        44.00 o                         
  -4  11   5       1452.00       1625.81        70.72 o                         
  -3  11   5       3426.29       3645.60       120.00 o                         
  -2  11   5       5839.70       6031.16       106.69 o                         
  -1  11   5       9476.09       9335.69       130.56 o                         
   0  11   5        751.47        737.71        38.64 o                         
   1  11   5      11684.95      11420.83       216.66 o                         
   2  11   5        688.24        782.99        42.14 o                         
   3  11   5         23.86         27.09        15.58 o                         
   4  11   5        718.86        699.00        36.30 o                         
   5  11   5          8.78         35.90        22.53 o                         
   6  11   5        231.88        217.33        31.43 o                         
   7  11   5        918.34        952.94        65.03 o                         
   8  11   5        142.92        157.76        39.71 o                         
   9  11   5        408.89        357.07        82.09 o                         
  10  11   5         86.63         64.84        56.14 o                         
  11  11   5         19.21         99.07        74.20 o                         
  12  11   5        112.09        108.99        79.75 o                         
  13  11   5         21.35         77.25        74.56 o                         
  14  11   5          2.33       -113.33       113.33 o                         
 -14  12   5         63.28        119.97       105.41 o                         
 -13  12   5         18.62         32.06        82.73 o                         
 -12  12   5         76.05        198.88       105.14 o                         
 -11  12   5        784.28        783.90        83.78 o                         
 -10  12   5       1237.16       1395.54       100.77 o                         
  -9  12   5        620.24        550.72        68.05 o                         
  -8  12   5        299.12        281.94        62.13 o                         
  -7  12   5        137.20        124.44        36.29 o                         
  -6  12   5       1775.36       1727.29        82.41 o                         
  -5  12   5        913.52        877.45        57.46 o                         
  -4  12   5        509.03        514.01        66.92 o                         
  -3  12   5       1218.54       1258.09        75.27 o                         
  -2  12   5        178.76        149.88        27.77 o                         
  -1  12   5       2122.76       2189.37        83.04 o                         
   0  12   5        799.37        768.46        51.02 o                         
   1  12   5       2414.92       2550.90       109.00 o                         
   2  12   5        866.70        615.98        58.07 o                         
   3  12   5        788.27        765.91        54.47 o                         
   4  12   5         92.55        109.71        19.99 o                         
   5  12   5       3709.09       3800.25       100.90 o                         
   6  12   5       1772.83       1632.44       157.98 o                         
   7  12   5        596.64        522.99        64.55 o                         
   8  12   5         12.05         -8.44        51.96 o                         
   9  12   5        187.29        136.37        59.70 o                         
  10  12   5          8.99         79.81        67.34 o                         
  11  12   5         40.25         22.11        64.82 o                         
  12  12   5         20.25         40.62        67.64 o                         
  13  12   5        328.18        246.70        94.56 o                         
 -14  13   5         25.72        193.12       106.88 o                         
 -13  13   5        183.16        454.07       126.88 o                         
 -12  13   5        331.55        237.48       103.63 o                         
 -11  13   5        255.11        247.44        57.19 o                         
 -10  13   5        459.22        453.10        69.08 o                         
  -9  13   5         92.18        120.50        49.39 o                         
  -8  13   5          0.50         -2.10        50.52 o                         
  -7  13   5        754.14        778.45        65.50 o                         
  -6  13   5        842.27        902.64        63.83 o                         
  -5  13   5         23.82          6.14        27.68 o                         
  -4  13   5       6519.55       6095.42       174.42 o                         
  -3  13   5        891.48        870.64       105.85 o                         
  -2  13   5        212.87        150.84        31.15 o                         
  -1  13   5       5035.57       4814.77       125.93 o                         
   0  13   5       1520.47       1264.77        67.00 o                         
   1  13   5        564.06        520.86        57.73 o                         
   2  13   5        930.36       1081.90        74.91 o                         
   3  13   5        985.93        959.16        72.98 o                         
   4  13   5        177.59        148.86        40.29 o                         
   5  13   5       2536.33       2267.44       192.20 o                         
   6  13   5         10.16         92.05        43.07 o                         
   7  13   5       1314.80       1375.74        98.19 o                         
   8  13   5        150.88        137.33        47.98 o                         
   9  13   5        120.75         86.31        61.32 o                         
  10  13   5        309.13        308.41        88.86 o                         
  11  13   5        187.11        141.69        81.25 o                         
  12  13   5         71.48        133.08        82.05 o                         
  13  13   5         33.65         17.13        89.06 o                         
 -13  14   5        103.76        156.73       101.14 o                         
 -12  14   5        122.17        252.41        70.83 o                         
 -11  14   5         87.57        141.35        56.36 o                         
 -10  14   5          4.54         41.03        49.71 o                         
  -9  14   5         10.53          2.76        44.13 o                         
  -8  14   5       1561.69       1558.97        88.71 o                         
  -7  14   5         28.10         22.91        35.36 o                         
  -6  14   5        849.89        764.75        60.23 o                         
  -5  14   5        343.86        379.05        42.85 o                         
  -4  14   5        612.05        524.14        59.95 o                         
  -3  14   5        217.71        147.92        37.10 o                         
  -2  14   5        474.40        452.51        45.57 o                         
  -1  14   5         22.65          6.71        40.12 o                         
   0  14   5       5513.68       5951.74       238.42 o                         
   1  14   5       4385.60       4357.62       152.70 o                         
   2  14   5        325.64        379.82        51.14 o                         
   3  14   5        136.66         49.46        35.36 o                         
   4  14   5       3285.97       3123.19       229.29 o                         
   5  14   5        229.39        192.72        81.83 o                         
   6  14   5         31.67        -10.06        66.43 o                         
   7  14   5        178.83         86.15        82.80 o                         
   8  14   5       1388.72       1671.98       189.19 o                         
   9  14   5        110.98         64.70        75.99 o                         
  10  14   5         31.49         -4.28        78.77 o                         
  11  14   5        330.30        230.09        82.12 o                         
  12  14   5         20.49          2.41        71.81 o                         
 -13  15   5        428.86        427.80       121.13 o                         
 -12  15   5        326.66        383.18        76.06 o                         
 -11  15   5        571.38        463.83        77.38 o                         
 -10  15   5        368.00        395.55        67.98 o                         
  -9  15   5        646.20        766.04        85.71 o                         
  -8  15   5         44.76        -46.93        46.93 o                         
  -7  15   5        952.71        916.89        84.29 o                         
  -6  15   5        743.14        689.72        61.52 o                         
  -5  15   5        876.79        843.48        78.07 o                         
  -4  15   5       2847.89       2910.07       129.99 o                         
  -3  15   5       1713.81       1627.71        98.86 o                         
  -2  15   5         48.40         -0.26        30.41 o                         
  -1  15   5        198.59        256.98        41.72 o                         
   0  15   5        763.85        775.19        60.38 o                         
   1  15   5        189.00         73.26        38.41 o                         
   2  15   5       1476.70       1409.50        93.91 o                         
   3  15   5         20.51          3.20        50.24 o                         
   4  15   5        211.45        201.95        84.17 o                         
   5  15   5        370.07        486.56       121.39 o                         
   6  15   5       1571.97       1634.85       179.27 o                         
   7  15   5        315.75        176.02        88.16 o                         
   8  15   5       5283.18       4552.74       316.86 o                         
   9  15   5         49.97        119.21        79.35 o                         
  10  15   5       1108.71       1279.43       192.64 o                         
  11  15   5        494.22        459.23       139.68 o                         
  12  15   5        792.39        761.64       106.15 o                         
 -12  16   5         13.57         29.22        94.44 o                         
 -11  16   5         78.95        101.86        57.38 o                         
 -10  16   5        822.53        913.48        95.38 o                         
  -9  16   5        101.26        100.31        49.15 o                         
  -8  16   5         88.75         58.70        46.08 o                         
  -7  16   5        447.66        399.11        61.53 o                         
  -6  16   5       1277.22       1252.98        93.55 o                         
  -5  16   5       1112.59       1178.87       128.16 o                         
  -4  16   5         13.17        -20.30        59.57 o                         
  -3  16   5         89.48         90.79        59.46 o                         
  -2  16   5        752.03        732.15        62.16 o                         
  -1  16   5        274.69        185.90        39.19 o                         
   0  16   5         30.57         20.23        43.73 o                         
   1  16   5       3590.79       3802.50       153.62 o                         
   2  16   5       3968.30       3705.28       151.31 o                         
   3  16   5       1250.23       1370.46        94.71 o                         
   4  16   5        483.37        505.13       107.61 o                         
   5  16   5         30.27        135.66        92.60 o                         
   6  16   5       3585.00       3968.73       283.32 o                         
   7  16   5        259.37        202.24        95.50 o                         
   8  16   5        396.90        287.29       112.60 o                         
   9  16   5          7.81        -69.76        95.05 o                         
  10  16   5         24.20        130.68       108.67 o                         
  11  16   5         86.68       -115.72       115.72 o                         
 -12  17   5         55.11        -15.82        61.96 o                         
 -11  17   5        171.42        116.35        66.25 o                         
 -10  17   5         17.14         82.75       111.95 o                         
  -9  17   5        246.03        177.69       124.74 o                         
  -8  17   5        372.15        427.99        67.90 o                         
  -7  17   5         15.02        -38.76        52.49 o                         
  -6  17   5         18.30        -57.67        72.21 o                         
  -5  17   5       2674.95       2651.14       185.68 o                         
  -4  17   5        104.79         58.22        62.23 o                         
  -3  17   5        577.08        517.31        94.42 o                         
  -2  17   5       6346.13       7077.00       227.71 o                         
  -1  17   5       1694.09       1888.24       115.53 o                         
   0  17   5        434.60        409.87        62.81 o                         
   1  17   5         88.78         23.72        42.30 o                         
   2  17   5       3254.83       3344.04       150.06 o                         
   3  17   5        878.01        702.52        73.00 o                         
   4  17   5        682.87        650.61       126.74 o                         
   5  17   5         17.65         66.49        85.32 o                         
   6  17   5        399.00        324.97       108.25 o                         
   7  17   5        125.97         51.33        83.27 o                         
   8  17   5        132.23        148.38        97.36 o                         
   9  17   5         62.64         51.89        79.97 o                         
  10  17   5        269.62        322.41       138.01 o                         
  11  17   5          3.90       -138.13       138.13 o                         
 -11  18   5         58.82        228.43       214.70 o                         
 -10  18   5        396.26        453.65       115.19 o                         
  -9  18   5        768.71        862.46       132.07 o                         
  -8  18   5         66.92         74.96        76.37 o                         
  -7  18   5       2381.53       2355.41       193.85 o                         
  -6  18   5        232.54        200.48        76.71 o                         
  -5  18   5         73.30         31.85        65.69 o                         
  -4  18   5        425.34        394.97        86.61 o                         
  -3  18   5        824.29        812.64       113.98 o                         
  -2  18   5         30.98         83.86        75.35 o                         
  -1  18   5        848.93        857.20        85.33 o                         
   0  18   5        111.46        145.71        50.21 o                         
   1  18   5        249.04        310.61        56.19 o                         
   2  18   5       1223.05       1172.62        97.20 o                         
   3  18   5        323.50        422.13       104.37 o                         
   4  18   5        182.03        129.77        82.52 o                         
   5  18   5        247.78        333.85       115.33 o                         
   6  18   5        294.39        135.29       105.04 o                         
   7  18   5          2.14         82.87       101.38 o                         
   8  18   5        121.42         28.88        94.23 o                         
   9  18   5         69.83        -16.62        94.74 o                         
  10  18   5          1.41       -126.40       126.40 o                         
 -10  19   5         11.02         81.42        84.13 o                         
  -9  19   5          0.91        -43.65        87.15 o                         
  -8  19   5        209.13        120.15        80.96 o                         
  -7  19   5        278.81         85.26        72.74 o                         
  -6  19   5         38.26         68.05        68.01 o                         
  -5  19   5        149.11         39.41        71.07 o                         
  -4  19   5       2096.05       2046.31       178.85 o                         
  -3  19   5       1680.63       1729.19       159.84 o                         
  -2  19   5        659.74        517.67        78.32 o                         
  -1  19   5        704.97        718.32       116.53 o                         
   0  19   5        113.97        109.05        61.39 o                         
   1  19   5        176.10        126.34        62.23 o                         
   2  19   5          3.02        -54.32        54.32 o                         
   3  19   5         47.53        -41.77       102.71 o                         
   4  19   5        441.03        312.60       101.73 o                         
   5  19   5         78.54        112.48        93.34 o                         
   6  19   5        156.65         84.27        93.88 o                         
   7  19   5        266.55        414.60       131.33 o                         
   8  19   5          6.30         19.21       101.22 o                         
   9  19   5         80.73        -16.73       116.91 o                         
  -9  20   5        443.31        323.36       105.26 o                         
  -8  20   5         52.67         25.01        77.01 o                         
  -7  20   5         46.77        -14.91        77.89 o                         
  -6  20   5         10.55         -8.67        81.00 o                         
  -5  20   5        260.15        240.31        92.44 o                         
  -4  20   5         14.35         25.59        72.70 o                         
  -3  20   5          5.91        -53.92        77.31 o                         
  -2  20   5         38.17         73.42       103.97 o                         
  -1  20   5        439.31        441.51       107.12 o                         
   0  20   5        438.06        421.31        86.80 o                         
   1  20   5        495.85        612.11        78.62 o                         
   2  20   5         29.49        -15.46        49.67 o                         
   3  20   5        692.38        903.14       157.38 o                         
   4  20   5        231.45        253.75       107.94 o                         
   5  20   5        459.74        421.11       132.44 o                         
   6  20   5         66.66          1.39       102.59 o                         
   7  20   5        550.78        371.07       151.03 o                         
   8  20   5          2.32         10.22       115.47 o                         
   9  20   5         34.63         29.59       103.00 o                         
  -8  21   5        124.76        137.60       102.55 o                         
  -7  21   5        382.02        298.92       105.53 o                         
  -6  21   5         17.43        -88.17        88.17 o                         
  -5  21   5       1080.01        992.04       150.07 o                         
  -4  21   5        218.31        290.98       107.59 o                         
  -3  21   5        119.10        114.25        81.28 o                         
  -2  21   5          2.05         35.99        61.45 o                         
  -1  21   5        237.73        276.29        69.56 o                         
   0  21   5        115.06        101.38        61.11 o                         
   1  21   5        141.32         92.22       101.95 o                         
   2  21   5          9.51          1.30        81.19 o                         
   3  21   5         84.78        216.44       100.13 o                         
   4  21   5        358.49        113.39        99.78 o                         
   5  21   5        349.61        157.64       100.89 o                         
   6  21   5         31.45        -16.89        99.69 o                         
   7  21   5        228.99         21.03        96.77 o                         
  -7  22   5        119.41        184.00       102.39 o                         
  -6  22   5         20.81        -27.43        86.25 o                         
  -5  22   5        138.04        103.02        90.53 o                         
  -4  22   5        443.83        520.31       113.96 o                         
  -3  22   5         82.82        122.71        87.88 o                         
  -2  22   5         50.48         -9.17        78.04 o                         
  -1  22   5        109.90         80.32        59.45 o                         
   0  22   5        228.44        152.86       108.65 o                         
   1  22   5        231.95        191.17        65.71 o                         
   2  22   5         60.16        134.99       101.76 o                         
   3  22   5        436.10        502.86       152.00 o                         
   4  22   5        305.10        342.32       126.25 o                         
   5  22   5        247.73         75.35       109.95 o                         
   6  22   5         34.61        -35.16       109.63 o                         
  -5  23   5          6.41       -109.10       109.10 o                         
  -4  23   5        939.66       1189.18       163.77 o                         
  -3  23   5        880.13       1002.71       150.35 o                         
  -2  23   5        696.79        739.73       121.18 o                         
  -1  23   5        246.58        357.26       123.75 o                         
   0  23   5        385.09        501.80       140.39 o                         
   1  23   5        412.18        472.98       121.86 o                         
   2  23   5         53.54       -111.94       111.94 o                         
   3  23   5         86.46         32.36        96.23 o                         
   4  23   5        118.08        159.94       126.89 o                         
   5  23   5         29.41        -44.36       107.41 o                         
  -3  24   5         33.27        -64.32       103.14 o                         
  -2  24   5          0.68        -80.20        95.36 o                         
  -1  24   5        131.25        102.60       118.15 o                         
   0  24   5        291.68        299.53       120.18 o                         
   1  24   5          2.48        -12.21        93.02 o                         
   2  24   5        173.90        152.11        98.34 o                         
 -16   0   6        311.95        421.22       115.80 o                         
 -14   0   6       1433.46       2295.77       207.09 o                         
 -12   0   6       1426.97       1530.18       156.57 o                         
 -10   0   6         28.56        150.19        60.46 o                         
  -8   0   6         96.09         94.53        28.86 o                         
  -6   0   6       8156.19       9099.08       138.00 o                         
  -4   0   6         66.46        108.68        22.21 o                         
  -2   0   6      11759.72      12375.15       131.99 o                         
   0   0   6      12287.49      12542.64       268.20 o                         
   2   0   6       9933.39       9885.28       179.03 o                         
   4   0   6       3863.87       3693.82        92.57 o                         
   6   0   6       3043.42       3146.51       147.66 o                         
   8   0   6        286.64        265.79        62.62 o                         
  10   0   6        693.57        686.41        95.93 o                         
  12   0   6       2459.13       2151.36       176.34 o                         
  14   0   6        750.32        739.86       120.17 o                         
 -16   1   6          7.37        114.83        70.03 o                         
 -15   1   6        714.89        885.82       110.51 o                         
 -14   1   6        670.02        855.61       100.03 o                         
 -13   1   6        251.67        336.32        69.14 o                         
 -12   1   6        208.38        191.73        52.11 o                         
 -11   1   6         32.98         70.08        46.92 o                         
 -10   1   6       3838.36       4123.12       157.42 o                         
  -9   1   6        385.90        308.03        36.02 o                         
  -8   1   6         13.75         31.43        17.15 o                         
  -7   1   6        534.05        669.33        43.38 o                         
  -6   1   6       3678.05       3511.88        61.39 o                         
  -5   1   6      12086.02      13318.65       116.47 o                         
  -4   1   6       2426.27       2471.45        44.69 o                         
  -3   1   6       2973.16       2327.98        47.99 o                         
  -2   1   6        244.23        389.53        18.55 o                         
  -1   1   6      28134.61      30261.81       131.35 o                         
   0   1   6       1581.50       1808.07        31.29 o                         
   1   1   6      14986.71      13440.13       149.69 o                         
   2   1   6      16466.48      17645.21       101.56 o                         
   3   1   6      10203.18       9986.95       152.56 o                         
   4   1   6       1912.43       1835.62        46.68 o                         
   5   1   6         80.99         21.60        20.73 o                         
   6   1   6       5149.82       5011.65       160.82 o                         
   7   1   6       1444.39       1514.07        80.60 o                         
   8   1   6        644.65        650.47        57.66 o                         
   9   1   6        262.96        245.42        46.14 o                         
  10   1   6          1.86         -4.21        32.93 o                         
  11   1   6       1239.76       1323.72        92.99 o                         
  12   1   6         76.05        133.55        49.96 o                         
  13   1   6        262.56        302.14        61.24 o                         
  14   1   6         25.24         92.48       134.28 o                         
  15   1   6         81.97        119.83        59.13 o                         
 -16   2   6        365.31        469.07        86.94 o                         
 -15   2   6          4.47         62.42       194.67 o                         
 -14   2   6        137.48        196.55        67.58 o                         
 -13   2   6        204.25        238.05        76.95 o                         
 -12   2   6        437.84        487.96        69.46 o                         
 -11   2   6       2992.40       3025.46       144.14 o                         
 -10   2   6          0.57         34.91        40.91 o                         
  -9   2   6       2461.43       2342.82        81.92 o                         
  -8   2   6         78.47        143.18        21.01 o                         
  -7   2   6       4520.42       4039.53        80.44 o                         
  -6   2   6        378.62        392.50        22.38 o                         
  -5   2   6       8678.70       8016.53        88.68 o                         
  -4   2   6       4625.98       4455.95        55.51 o                         
  -3   2   6       4167.11       5172.86        70.39 o                         
  -2   2   6         93.96         48.41        11.71 o                         
  -1   2   6      19739.58      20865.99       171.80 o                         
   0   2   6      11661.60      10531.87        85.99 o                         
   1   2   6        635.43        834.32        38.04 o                         
   2   2   6       1710.01       1839.39        33.60 o                         
   3   2   6        939.39       1012.20        48.35 o                         
   4   2   6       1996.59       1683.83        67.28 o                         
   5   2   6       1860.77       2071.84        65.01 o                         
   6   2   6         26.69         31.38        23.01 o                         
   7   2   6       5441.62       5352.50       143.79 o                         
   8   2   6       1408.64       1601.56       111.48 o                         
   9   2   6        886.63        772.91        66.32 o                         
  10   2   6        234.05        232.41        47.73 o                         
  11   2   6         15.92         17.61        38.34 o                         
  12   2   6        458.36        616.81        75.83 o                         
  13   2   6        762.64        843.17        89.45 o                         
  14   2   6         46.04         40.50       120.21 o                         
  15   2   6        155.23        177.46        64.69 o                         
 -16   3   6         18.39         50.92        70.21 o                         
 -15   3   6         25.02        149.62        66.55 o                         
 -14   3   6         28.64        159.12        55.51 o                         
 -13   3   6         11.93        106.87        52.44 o                         
 -12   3   6         20.40         69.14        43.60 o                         
 -11   3   6         59.12         89.34        45.76 o                         
 -10   3   6        394.43        401.74        58.74 o                         
  -9   3   6         75.89         65.01        26.45 o                         
  -8   3   6       1687.62       1550.80        53.77 o                         
  -7   3   6        155.49        138.66        20.84 o                         
  -6   3   6          7.94         65.75        16.33 o                         
  -5   3   6        219.56        272.73        25.94 o                         
  -4   3   6       1049.13        941.51        28.44 o                         
  -3   3   6       1304.81       1194.90        37.46 o                         
  -2   3   6       5073.59       4538.45        84.97 o                         
  -1   3   6       6179.90       6446.83        89.97 o                         
   0   3   6        901.59        798.18        24.40 o                         
   1   3   6       2752.19       2815.94        40.03 o                         
   2   3   6        196.60        207.83        13.74 o                         
   3   3   6        141.87        156.92        14.03 o                         
   4   3   6       8424.14       7822.42       126.90 o                         
   5   3   6       9794.09      10194.92       148.31 o                         
   6   3   6        244.58        291.27        36.25 o                         
   7   3   6        500.96        442.03        46.40 o                         
   8   3   6       4483.42       4173.81       135.15 o                         
   9   3   6         98.10         71.78        33.52 o                         
  10   3   6        147.03        171.36        44.24 o                         
  11   3   6         11.74         58.73        42.16 o                         
  12   3   6        332.70        296.36        59.99 o                         
  13   3   6        632.16        591.27        73.81 o                         
  14   3   6          4.33         49.28        52.45 o                         
  15   3   6        120.79         94.03        56.58 o                         
 -16   4   6         36.45         56.18        87.03 o                         
 -15   4   6         38.44         89.61        97.32 o                         
 -14   4   6         21.09         85.77        57.96 o                         
 -13   4   6       1440.66       1515.01       117.65 o                         
 -12   4   6        123.09        118.53        46.75 o                         
 -11   4   6        485.65        554.54        67.57 o                         
 -10   4   6        424.27        578.36        53.27 o                         
  -9   4   6       1440.33       1458.31        68.16 o                         
  -8   4   6          2.79         33.87        20.11 o                         
  -7   4   6       4602.55       4417.65        76.84 o                         
  -6   4   6       2213.06       2362.84        51.85 o                         
  -5   4   6          1.05         26.73        13.92 o                         
  -4   4   6        142.09         82.25        15.77 o                         
  -3   4   6       7895.75       6442.96        91.44 o                         
  -2   4   6        585.86        563.77        60.63 o                         
  -1   4   6      11879.55      12892.26       281.64 o                         
   0   4   6       2654.44       2774.46        56.39 o                         
   1   4   6         32.43         93.73         8.27 o                         
   2   4   6        514.60        557.74        19.02 o                         
   3   4   6       4008.26       4112.22        54.82 o                         
   4   4   6       1429.37       1437.63        43.01 o                         
   5   4   6       5647.78       5275.44       160.83 o                         
   6   4   6       5247.16       5488.80       136.55 o                         
   7   4   6       1240.54       1355.09        75.55 o                         
   8   4   6       3608.44       3593.93       125.53 o                         
   9   4   6       6020.44       6127.70       174.18 o                         
  10   4   6        302.82        296.22        49.72 o                         
  11   4   6          8.70         77.94        94.96 o                         
  12   4   6         35.27         10.35        45.77 o                         
  13   4   6        215.71        265.48        62.11 o                         
  14   4   6          1.09        -26.04        49.00 o                         
  15   4   6          7.30         31.97        51.95 o                         
 -16   5   6         31.03         -7.90        87.29 o                         
 -15   5   6         28.19        240.76       105.22 o                         
 -14   5   6        261.19        353.59       106.90 o                         
 -13   5   6        907.47        998.75       140.30 o                         
 -12   5   6        778.31        969.98        90.48 o                         
 -11   5   6         15.83        -13.86        36.85 o                         
 -10   5   6       2063.40       2396.84       135.83 o                         
  -9   5   6       1153.38       1067.65        52.25 o                         
  -8   5   6       3563.32       3497.97        84.62 o                         
  -7   5   6       1651.08       1687.09        57.32 o                         
  -6   5   6       3123.30       2836.29        69.09 o                         
  -5   5   6        311.78        316.20        23.51 o                         
  -4   5   6       2921.48       2792.54       104.22 o                         
  -3   5   6         40.34         48.12        17.28 o                         
  -2   5   6       6710.52       5676.47        92.87 o                         
  -1   5   6        888.54       1198.02        83.93 o                         
   0   5   6       8899.44       8946.06        96.49 o                         
   1   5   6      10886.20      10305.02       110.33 o                         
   2   5   6        540.82        733.80        28.15 o                         
   3   5   6       1734.72       1893.96        36.46 o                         
   4   5   6        112.65         92.62        15.49 o                         
   5   5   6       1212.02       1089.51        39.10 o                         
   6   5   6       5904.94       6207.80       146.54 o                         
   7   5   6         47.38         32.60        26.53 o                         
   8   5   6       4497.08       4242.32       137.39 o                         
   9   5   6        266.64        304.28        49.78 o                         
  10   5   6         52.84         60.51        37.76 o                         
  11   5   6         21.83         40.74        38.82 o                         
  12   5   6        967.58       1070.35        90.26 o                         
  13   5   6        120.21        122.56        53.11 o                         
  14   5   6        211.67        102.40        55.59 o                         
  15   5   6        514.03        570.12        84.58 o                         
 -15   6   6        155.69         58.35        94.45 o                         
 -14   6   6         53.80        134.58        91.17 o                         
 -13   6   6        456.49        428.96        79.27 o                         
 -12   6   6         27.01         62.68        43.48 o                         
 -11   6   6       1924.86       1939.19       109.98 o                         
 -10   6   6       1049.49        927.81        52.24 o                         
  -9   6   6       1411.73       1472.12        61.39 o                         
  -8   6   6        228.17        252.17        29.36 o                         
  -7   6   6       1000.56        838.96        41.80 o                         
  -6   6   6        705.28        659.69        39.25 o                         
  -5   6   6      11394.52      11453.07       120.98 o                         
  -4   6   6       6145.42       5775.90        98.56 o                         
  -3   6   6        217.89        224.09        32.80 o                         
  -2   6   6        129.84        105.89        15.31 o                         
  -1   6   6       6271.30       5371.35        94.40 o                         
   0   6   6       6315.35       5621.66        77.37 o                         
   1   6   6       6399.15       6819.02        66.74 o                         
   2   6   6       2751.15       3323.17        96.95 o                         
   3   6   6       2191.57       2589.28        95.83 o                         
   4   6   6        717.08        582.16        30.40 o                         
   5   6   6        637.37        748.62        37.53 o                         
   6   6   6       3812.45       3548.37       176.52 o                         
   7   6   6       2231.64       2173.11        94.84 o                         
   8   6   6         41.06         69.22        33.76 o                         
   9   6   6          7.85         15.67        30.97 o                         
  10   6   6       1466.15       1461.56        92.08 o                         
  11   6   6       4139.54       3854.55       156.72 o                         
  12   6   6        136.54        109.98        86.99 o                         
  13   6   6          9.26         55.76        48.30 o                         
  14   6   6        467.68        379.35        68.76 o                         
  15   6   6          2.80        -63.60        63.60 o                         
 -15   7   6         63.10        244.98       100.62 o                         
 -14   7   6        187.27        197.39        99.70 o                         
 -13   7   6       1000.39       1087.14       153.85 o                         
 -12   7   6         53.94         97.22        49.24 o                         
 -11   7   6        952.13       1056.72        84.97 o                         
 -10   7   6       2341.89       2438.78        91.40 o                         
  -9   7   6         13.48         -3.24        27.68 o                         
  -8   7   6         25.68        -10.10        25.80 o                         
  -7   7   6       6583.72       6786.44       112.65 o                         
  -6   7   6       3142.43       2995.74        72.16 o                         
  -5   7   6         17.16         39.74        25.43 o                         
  -4   7   6        126.25        170.15        35.73 o                         
  -3   7   6      10069.56       9290.90       178.90 o                         
  -2   7   6       2631.34       2616.05        67.06 o                         
  -1   7   6       9813.27       9921.04       167.70 o                         
   0   7   6        339.59        381.97        23.00 o                         
   1   7   6       5299.28       5390.12       170.01 o                         
   2   7   6       4277.18       4824.87       106.10 o                         
   3   7   6      11621.36      10339.82       221.34 o                         
   4   7   6         43.50         28.60        24.32 o                         
   5   7   6        271.17        190.12        22.52 o                         
   6   7   6       4865.34       4894.10       167.03 o                         
   7   7   6        192.57        121.33        30.63 o                         
   8   7   6       5557.82       5400.05       254.31 o                         
   9   7   6       1669.58       1734.02        95.04 o                         
  10   7   6        314.73        325.61        50.76 o                         
  11   7   6       1385.79       1369.28        97.06 o                         
  12   7   6       1450.72       1649.09       133.25 o                         
  13   7   6          5.02        -11.96        67.11 o                         
  14   7   6        483.21        341.09       100.78 o                         
 -15   8   6          5.86         87.62       105.51 o                         
 -14   8   6        574.84        837.41       154.55 o                         
 -13   8   6          8.93        -62.23        72.55 o                         
 -12   8   6         30.38         65.26        76.63 o                         
 -11   8   6        649.32        643.49        69.30 o                         
 -10   8   6        527.68        569.45        54.35 o                         
  -9   8   6         81.13         57.96        29.87 o                         
  -8   8   6         42.10         27.99        24.75 o                         
  -7   8   6       1953.88       2042.86        77.40 o                         
  -6   8   6       5523.65       5835.15       133.03 o                         
  -5   8   6        622.57        600.21        57.11 o                         
  -4   8   6        246.66        227.22        25.62 o                         
  -3   8   6       5062.59       5076.82       120.33 o                         
  -2   8   6      32356.38      33010.24       336.18 o                         
  -1   8   6        358.89        252.96        16.50 o                         
   0   8   6         23.29         -0.60        11.65 o                         
   1   8   6       5992.55       5976.70        79.24 o                         
   2   8   6       8040.02       7854.88        93.63 o                         
   3   8   6        211.59        220.41        20.08 o                         
   4   8   6       7544.71       6859.97       102.25 o                         
   5   8   6         13.56          5.59        21.40 o                         
   6   8   6         88.70        109.26        29.82 o                         
   7   8   6        878.35        727.44        57.68 o                         
   8   8   6        710.27        802.16        64.54 o                         
   9   8   6        335.28        260.52        47.32 o                         
  10   8   6        196.55        298.13        51.35 o                         
  11   8   6        533.63        403.85        59.06 o                         
  12   8   6        541.30        668.10        77.57 o                         
  13   8   6          6.92         43.86        77.65 o                         
  14   8   6        221.52        219.58        65.96 o                         
 -15   9   6         65.72         75.82       101.97 o                         
 -14   9   6         13.77        -12.59        84.29 o                         
 -13   9   6          4.19         52.82        84.09 o                         
 -12   9   6        171.43        156.90        89.57 o                         
 -11   9   6        754.81        702.18       132.24 o                         
 -10   9   6       1014.56       1020.07        65.42 o                         
  -9   9   6          5.42         28.60        29.16 o                         
  -8   9   6       1141.18       1017.38        60.41 o                         
  -7   9   6        302.13        358.86        55.26 o                         
  -6   9   6         67.79        135.32        76.64 o                         
  -5   9   6        659.08        635.14        57.93 o                         
  -4   9   6          5.18         -6.54        25.25 o                         
  -3   9   6        329.43        287.03        38.50 o                         
  -2   9   6        709.37        669.20        36.57 o                         
  -1   9   6        836.93        836.49        27.81 o                         
   0   9   6      11249.94      12218.81       118.78 o                         
   1   9   6       5724.19       5354.82       122.46 o                         
   2   9   6       6524.06       6154.05       224.92 o                         
   3   9   6        301.92        271.28        27.58 o                         
   4   9   6       2294.48       2527.25        63.90 o                         
   5   9   6       3785.65       3629.53        98.33 o                         
   6   9   6       3593.13       3300.16       111.28 o                         
   7   9   6        455.12        382.93        45.13 o                         
   8   9   6         20.79         89.75        33.11 o                         
   9   9   6        235.75        319.55        49.75 o                         
  10   9   6       1543.19       1562.74        98.11 o                         
  11   9   6          9.89         15.77        40.98 o                         
  12   9   6          8.66        -27.78        45.48 o                         
  13   9   6         18.96         -3.26        49.78 o                         
  14   9   6         20.49        -14.26        80.17 o                         
 -14  10   6        249.06        339.25       124.70 o                         
 -13  10   6        106.76        176.22        96.86 o                         
 -12  10   6        413.84        561.10       117.83 o                         
 -11  10   6        165.54        155.71        49.57 o                         
 -10  10   6         32.63         66.17        43.85 o                         
  -9  10   6          7.20          2.22        29.95 o                         
  -8  10   6         65.28         87.91        30.21 o                         
  -7  10   6        143.07        160.04        40.74 o                         
  -6  10   6        365.95        379.00        51.15 o                         
  -5  10   6          9.90         14.05        23.85 o                         
  -4  10   6      14760.57      14677.84       233.04 o                         
  -3  10   6          0.45          0.67        26.50 o                         
  -2  10   6       2363.82       2454.34        78.75 o                         
  -1  10   6      12987.33      14356.34       184.50 o                         
   0  10   6       7825.73       8037.76       180.68 o                         
   1  10   6        693.32        646.32        36.31 o                         
   2  10   6         38.11        112.51        23.28 o                         
   3  10   6        119.30         80.57        17.15 o                         
   4  10   6         73.51         42.12        17.25 o                         
   5  10   6        290.07        225.77        30.42 o                         
   6  10   6       2469.06       2582.61        98.78 o                         
   7  10   6        187.42        145.37        35.29 o                         
   8  10   6        453.17        437.71        52.92 o                         
   9  10   6         12.31         -0.41        34.33 o                         
  10  10   6        146.50        113.60        41.26 o                         
  11  10   6        176.85        195.65        51.41 o                         
  12  10   6        532.07        547.78       103.79 o                         
  13  10   6         65.66        -13.68        72.60 o                         
  14  10   6         45.01        280.99       116.44 o                         
 -14  11   6         90.02         20.68       107.55 o                         
 -13  11   6        124.42         28.56        84.48 o                         
 -12  11   6         76.40        141.80        89.58 o                         
 -11  11   6         91.32        166.99        52.81 o                         
 -10  11   6         12.16         19.99        43.26 o                         
  -9  11   6         21.48         47.27        39.78 o                         
  -8  11   6       4150.42       4268.86       158.30 o                         
  -7  11   6         23.32         64.86        46.91 o                         
  -6  11   6        168.64        172.32        35.23 o                         
  -5  11   6       1415.77       1350.88        67.54 o                         
  -4  11   6        730.69        623.90        56.26 o                         
  -3  11   6       2268.69       2235.75        95.14 o                         
  -2  11   6       7553.95       7110.76       231.06 o                         
  -1  11   6       1898.00       1961.21        74.75 o                         
   0  11   6         28.34         24.22        39.96 o                         
   1  11   6       1633.70       1601.89        84.99 o                         
   2  11   6       1290.91       1340.84       147.28 o                         
   3  11   6        557.95        695.10        36.72 o                         
   4  11   6       3844.85       3499.99        98.78 o                         
   5  11   6       1113.63       1184.46        59.67 o                         
   6  11   6          1.53         23.37        23.97 o                         
   7  11   6        403.20        430.77        43.48 o                         
   8  11   6         22.40         13.89        30.22 o                         
   9  11   6         69.82         -6.52        56.00 o                         
  10  11   6          8.04        -47.14        55.78 o                         
  11  11   6        218.95        210.83        85.68 o                         
  12  11   6         54.09          1.35        66.46 o                         
  13  11   6        338.56        542.47       122.89 o                         
 -14  12   6        190.52        158.00        92.90 o                         
 -13  12   6        457.38        618.08       130.97 o                         
 -12  12   6          0.38        133.19        95.88 o                         
 -11  12   6        337.55        452.43        73.64 o                         
 -10  12   6        311.42        293.57        62.34 o                         
  -9  12   6         69.38        147.26        47.46 o                         
  -8  12   6        122.28        221.30        52.27 o                         
  -7  12   6       1962.18       1893.12       110.01 o                         
  -6  12   6       1035.67        982.04        79.10 o                         
  -5  12   6        305.32        227.60        36.39 o                         
  -4  12   6        378.06        327.04        45.79 o                         
  -3  12   6        888.97        857.00        64.69 o                         
  -2  12   6       1787.21       1719.36        74.89 o                         
  -1  12   6       1546.24       1553.64        71.58 o                         
   0  12   6       1376.23       1628.65        89.46 o                         
   1  12   6          0.68          4.14        58.89 o                         
   2  12   6       1783.35       1809.30        94.93 o                         
   3  12   6        765.94        687.59        47.87 o                         
   4  12   6         14.55          8.29        22.11 o                         
   5  12   6        340.23        281.64        34.95 o                         
   6  12   6        516.49        640.83        48.79 o                         
   7  12   6        941.72        842.19        78.71 o                         
   8  12   6       1552.63       1514.80       109.81 o                         
   9  12   6       2177.18       2246.86       167.80 o                         
  10  12   6       1041.87        986.06       126.84 o                         
  11  12   6        249.84        261.64        95.69 o                         
  12  12   6         10.24        113.39        83.94 o                         
  13  12   6        155.36        183.34        97.06 o                         
 -13  13   6        254.70        333.46       108.05 o                         
 -12  13   6        149.79        152.68        60.56 o                         
 -11  13   6         52.28        129.96        57.00 o                         
 -10  13   6       1981.64       2287.68       132.62 o                         
  -9  13   6        287.55        412.89        66.11 o                         
  -8  13   6         54.82         88.36        43.24 o                         
  -7  13   6          6.23        -42.17        42.17 o                         
  -6  13   6       1192.66       1190.36        90.11 o                         
  -5  13   6        115.21        113.85        56.19 o                         
  -4  13   6        970.16       1038.25       107.07 o                         
  -3  13   6          2.79        -23.39        51.43 o                         
  -2  13   6        418.05        469.61        58.74 o                         
  -1  13   6        890.47        973.83        59.76 o                         
   0  13   6        250.45        283.79        55.30 o                         
   1  13   6       1932.63       1567.62       108.54 o                         
   2  13   6       2102.93       2016.80       101.61 o                         
   3  13   6       1756.94       1809.82        94.73 o                         
   4  13   6         23.00         26.08        55.69 o                         
   5  13   6       1169.32        985.51       135.49 o                         
   6  13   6        302.53        186.98        83.24 o                         
   7  13   6         36.14         32.44        39.70 o                         
   8  13   6        101.46        190.38        53.90 o                         
   9  13   6          0.18        -19.03        43.73 o                         
  10  13   6          5.09         39.53        61.07 o                         
  11  13   6         72.59         40.38        67.07 o                         
  12  13   6        291.54        369.77       107.72 o                         
  13  13   6         29.00        -47.66        90.20 o                         
 -13  14   6         36.78         85.56        99.54 o                         
 -12  14   6          1.32        165.85        66.14 o                         
 -11  14   6        343.71        458.40        75.25 o                         
 -10  14   6         96.02         97.07        56.43 o                         
  -9  14   6       2070.93       1890.41       120.39 o                         
  -8  14   6         84.13         85.64        60.71 o                         
  -7  14   6       1268.82       1368.54        99.13 o                         
  -6  14   6        882.16        966.43        82.05 o                         
  -5  14   6       5647.43       5668.08       243.92 o                         
  -4  14   6         85.22        156.94        62.57 o                         
  -3  14   6       2227.98       2204.23       151.75 o                         
  -2  14   6        295.04        333.02        55.26 o                         
  -1  14   6       9689.32       9857.14       232.45 o                         
   0  14   6        227.87        225.88        60.33 o                         
   1  14   6       3127.40       2852.52       126.38 o                         
   2  14   6        533.92        684.67        67.64 o                         
   3  14   6         13.35         19.67        39.75 o                         
   4  14   6          5.29        -76.05        76.05 o                         
   5  14   6        411.57        194.95        89.22 o                         
   6  14   6         75.60         79.17        63.35 o                         
   7  14   6       2038.90       1856.82       200.21 o                         
   8  14   6         55.30         41.92        80.85 o                         
   9  14   6         59.71        133.70       101.48 o                         
  10  14   6         47.08         53.16        54.29 o                         
  11  14   6         41.73        115.34        67.91 o                         
  12  14   6         23.33         14.30        77.58 o                         
 -12  15   6        117.35         94.50        59.34 o                         
 -11  15   6        258.31        290.25        74.35 o                         
 -10  15   6         18.52         -3.72        61.80 o                         
  -9  15   6        203.31        193.69        58.54 o                         
  -8  15   6          5.99        -18.12        48.29 o                         
  -7  15   6         77.00         52.42        44.62 o                         
  -6  15   6          7.62        -62.57        62.57 o                         
  -5  15   6        136.50        105.27        67.91 o                         
  -4  15   6         34.09         34.94        53.17 o                         
  -3  15   6        465.25        435.94        84.35 o                         
  -2  15   6         22.45         86.15        39.88 o                         
  -1  15   6       1638.71       1728.98       107.46 o                         
   0  15   6        737.51        738.53        73.85 o                         
   1  15   6        894.67       1015.83        84.53 o                         
   2  15   6          5.67        -11.34        37.00 o                         
   3  15   6       1534.60       1475.97        96.12 o                         
   4  15   6       2402.27       2338.62       207.05 o                         
   5  15   6        632.38        788.94       133.76 o                         
   6  15   6        507.93        575.47       127.69 o                         
   7  15   6        702.17        660.43       138.05 o                         
   8  15   6         85.86         91.37        76.98 o                         
   9  15   6        118.83        180.30       101.39 o                         
  10  15   6        267.59        272.74       115.23 o                         
  11  15   6          1.13        121.75       104.57 o                         
  12  15   6         83.20         42.03       107.69 o                         
 -12  16   6        100.61        105.62        88.50 o                         
 -11  16   6         46.26         70.85       131.75 o                         
 -10  16   6         14.59        -38.23        54.35 o                         
  -9  16   6         12.95        -61.88        61.88 o                         
  -8  16   6        246.49        212.02        59.75 o                         
  -7  16   6        960.02       1072.13        92.31 o                         
  -6  16   6        705.34        670.72       101.56 o                         
  -5  16   6        491.90        424.05        83.47 o                         
  -4  16   6        412.41        349.54        87.46 o                         
  -3  16   6       4904.95       5303.87       244.33 o                         
  -2  16   6         21.64        -18.57        43.18 o                         
  -1  16   6       2584.65       2570.67       162.25 o                         
   0  16   6       1761.73       1995.87       115.80 o                         
   1  16   6        747.32        812.16        78.00 o                         
   2  16   6        373.37        281.76        52.54 o                         
   3  16   6         80.09         45.71        39.99 o                         
   4  16   6         12.75         54.83        73.16 o                         
   5  16   6        101.86        105.19        72.05 o                         
   6  16   6        105.57         85.93        83.18 o                         
   7  16   6         11.39        -26.08        74.51 o                         
   8  16   6          3.02        -62.84        94.87 o                         
   9  16   6        260.98        242.46       114.28 o                         
  10  16   6        641.34        636.85       155.55 o                         
  11  16   6          0.23        166.49       116.05 o                         
 -11  17   6          9.19          8.47        58.04 o                         
 -10  17   6         28.21         17.67        86.42 o                         
  -9  17   6        203.59        143.07        60.99 o                         
  -8  17   6        312.83        258.82        59.82 o                         
  -7  17   6        268.34        283.76        81.77 o                         
  -6  17   6        625.32        511.74        99.56 o                         
  -5  17   6        626.74        662.63       104.78 o                         
  -4  17   6        572.34        459.10        91.50 o                         
  -3  17   6        243.83        257.05        77.02 o                         
  -2  17   6         98.90         87.26        47.75 o                         
  -1  17   6        174.61        111.87        47.47 o                         
   0  17   6         54.35         32.45        41.92 o                         
   1  17   6        696.53        868.35        86.55 o                         
   2  17   6        924.74        948.42        86.08 o                         
   3  17   6        187.44        195.87        65.79 o                         
   4  17   6        208.90        157.97        94.38 o                         
   5  17   6        284.52        274.82       100.34 o                         
   6  17   6        352.48        263.33       104.84 o                         
   7  17   6        899.02        678.22       145.95 o                         
   8  17   6         63.02         85.67        99.25 o                         
   9  17   6         30.54        248.95       112.24 o                         
  10  17   6        149.07         98.94       101.68 o                         
  11  17   6         59.85         18.05        99.18 o                         
 -11  18   6         18.67        -68.19        68.19 o                         
 -10  18   6          9.10         97.01        79.19 o                         
  -9  18   6         16.27        -29.34        59.73 o                         
  -8  18   6         25.61          7.01        70.29 o                         
  -7  18   6        206.53        109.97        70.40 o                         
  -6  18   6         27.42          0.37        67.23 o                         
  -5  18   6       1818.22       1914.87       173.19 o                         
  -4  18   6        208.97        159.38        75.07 o                         
  -3  18   6         10.99          7.76        65.73 o                         
  -2  18   6       1099.79       1133.80       101.89 o                         
  -1  18   6       1524.92       1660.77       115.45 o                         
   0  18   6        465.64        550.04        75.06 o                         
   1  18   6         98.90         23.19        43.64 o                         
   2  18   6         14.60         23.54        70.58 o                         
   3  18   6         83.90        178.34        93.64 o                         
   4  18   6         85.94         80.67        84.28 o                         
   5  18   6         13.72          3.34        87.21 o                         
   6  18   6       1585.49       1797.14       212.25 o                         
   7  18   6         18.63          6.27        93.34 o                         
   8  18   6         16.10       -101.85       101.85 o                         
   9  18   6         89.50        149.65       101.86 o                         
  10  18   6        347.90        473.93       140.03 o                         
 -10  19   6         55.43         95.02        97.76 o                         
  -9  19   6         24.07        -66.71        80.75 o                         
  -8  19   6        877.21       1022.78       141.28 o                         
  -7  19   6         39.16         24.97        71.60 o                         
  -6  19   6         11.14        -42.58        71.19 o                         
  -5  19   6         61.20        107.69        73.31 o                         
  -4  19   6         21.61          4.53        72.72 o                         
  -3  19   6        263.34        320.11        87.86 o                         
  -2  19   6        168.56        122.72        55.57 o                         
  -1  19   6        123.04        168.70        60.75 o                         
   0  19   6        112.43         82.38        49.72 o                         
   1  19   6        244.93        247.87        82.96 o                         
   2  19   6         42.53         58.14        47.67 o                         
   3  19   6        892.55        910.75       164.19 o                         
   4  19   6       2050.42       2192.17       232.49 o                         
   5  19   6         45.30        162.07       103.63 o                         
   6  19   6        388.47        561.63       143.62 o                         
   7  19   6         70.62        183.26       106.62 o                         
   8  19   6         29.82         85.87        99.69 o                         
   9  19   6          8.92        -28.78       107.98 o                         
  -9  20   6        172.78        117.76        93.43 o                         
  -8  20   6          6.80         46.44        76.33 o                         
  -7  20   6          0.23        -64.74        82.52 o                         
  -6  20   6        100.45         28.12        79.21 o                         
  -5  20   6        101.16        189.78        91.27 o                         
  -4  20   6        246.02        205.78        88.39 o                         
  -3  20   6        413.88        451.75       107.58 o                         
  -2  20   6       1837.73       2302.01       207.65 o                         
  -1  20   6        125.10        111.63        68.51 o                         
   0  20   6          4.52         38.52        61.92 o                         
   1  20   6        278.24        196.97        57.22 o                         
   2  20   6       1647.71       1716.61       124.70 o                         
   3  20   6        113.67        320.66       105.36 o                         
   4  20   6        621.59        749.51       154.60 o                         
   5  20   6        436.39        527.75       133.76 o                         
   6  20   6         51.28        105.20        83.35 o                         
   7  20   6        343.48        499.31       162.09 o                         
   8  20   6        811.83        987.15       197.08 o                         
  -8  21   6        110.98        170.90       103.60 o                         
  -7  21   6          1.14        -67.77        92.47 o                         
  -6  21   6        435.37        458.37       115.05 o                         
  -5  21   6        209.84        225.64        94.61 o                         
  -4  21   6        291.53        283.08       101.89 o                         
  -3  21   6        100.96         35.40        79.36 o                         
  -2  21   6        125.54        181.42        67.98 o                         
  -1  21   6        122.18        155.99       101.31 o                         
   0  21   6        562.53        477.75        81.69 o                         
   1  21   6        276.29        243.21       141.16 o                         
   2  21   6        499.42        443.95       133.45 o                         
   3  21   6        403.15        459.73       134.62 o                         
   4  21   6        354.49        385.63       131.19 o                         
   5  21   6         88.14       -103.98       127.91 o                         
   6  21   6        757.23        783.96       168.99 o                         
   7  21   6        101.28       -106.17       134.10 o                         
  -7  22   6        105.38         33.49        94.80 o                         
  -6  22   6        117.71        164.34        90.06 o                         
  -5  22   6         29.30        -22.71        84.16 o                         
  -4  22   6        988.10       1135.44       157.90 o                         
  -3  22   6        391.84        366.09       108.54 o                         
  -2  22   6       1136.13       1124.22       154.80 o                         
  -1  22   6        171.68        206.27       134.34 o                         
   0  22   6        586.38        514.63       135.43 o                         
   1  22   6         16.90        -42.91        64.86 o                         
   2  22   6         60.66         68.55        99.59 o                         
   3  22   6         40.06        124.08       115.14 o                         
   4  22   6          1.06       -117.58       127.87 o                         
   5  22   6          5.31       -110.90       110.90 o                         
   6  22   6          8.63        -11.80        96.63 o                         
  -5  23   6        163.90        -13.34       108.88 o                         
  -4  23   6        323.08        253.24       107.74 o                         
  -3  23   6          2.38         31.96        84.51 o                         
  -2  23   6         46.41        -25.80        86.99 o                         
  -1  23   6          9.73        -26.92        68.03 o                         
   0  23   6        258.01        165.33        68.87 o                         
   1  23   6        523.83        538.67        87.02 o                         
   2  23   6        129.71        145.14       129.07 o                         
   3  23   6         68.52       -104.17       104.17 o                         
   4  23   6        252.93        279.55       135.19 o                         
  -2  24   6          1.07        -99.75        99.75 o                         
  -1  24   6        149.94        211.47       205.43 o                         
   0  24   6         30.33         22.65        72.92 o                         
   1  24   6        142.40         71.57        69.72 o                         
 -15   0   7        155.47        273.93       108.40 o                         
 -13   0   7        469.65        681.70       123.70 o                         
 -11   0   7       3768.84       3688.39       225.13 o                         
  -9   0   7       1274.65       1351.21        76.01 o                         
  -7   0   7       3841.18       3417.69       107.07 o                         
  -5   0   7         17.82         43.78        21.42 o                         
  -3   0   7      16511.72      18134.44       344.76 o                         
  -1   0   7      16154.53      19406.13       476.79 o                         
   1   0   7      14910.90      14114.47       263.84 o                         
   3   0   7         49.54         35.42        15.05 o                         
   5   0   7      21465.24      20209.11       236.00 o                         
   7   0   7         66.56         73.72        45.20 o                         
   9   0   7         55.19        157.19        62.95 o                         
  11   0   7          6.21         52.29        57.72 o                         
  13   0   7        760.43        734.59       118.83 o                         
  15   0   7         18.09         -3.98        85.62 o                         
 -16   1   7        278.62        476.57        88.11 o                         
 -15   1   7         17.54        148.29        68.36 o                         
 -14   1   7        133.86        291.57        69.92 o                         
 -13   1   7         68.97        134.64        56.76 o                         
 -12   1   7        319.04        407.27        69.22 o                         
 -11   1   7        424.29        480.20        67.68 o                         
 -10   1   7       2503.68       2506.80       127.33 o                         
  -9   1   7        304.61        263.54        45.96 o                         
  -8   1   7       1579.59       1323.80        51.62 o                         
  -7   1   7       1757.89       1695.26        55.57 o                         
  -6   1   7       1083.43       1110.69        38.10 o                         
  -5   1   7       1013.88       1072.98        35.17 o                         
  -4   1   7        439.91        430.46        23.05 o                         
  -3   1   7      26255.24      26696.03       213.08 o                         
  -2   1   7         86.61         57.92        10.98 o                         
  -1   1   7      11524.21      12733.70       100.07 o                         
   0   1   7      12790.64      12933.67        97.60 o                         
   1   1   7       2247.47       2406.16        43.80 o                         
   2   1   7       4436.04       4094.35        45.87 o                         
   3   1   7         13.24         42.35        10.90 o                         
   4   1   7        806.31       1037.03        33.45 o                         
   5   1   7       4993.60       5167.30        84.48 o                         
   6   1   7       1197.22       1205.66        54.15 o                         
   7   1   7        712.02        682.60        57.91 o                         
   8   1   7        266.44        310.26        46.25 o                         
   9   1   7       1919.07       1801.01        99.10 o                         
  10   1   7        394.55        449.67        59.29 o                         
  11   1   7        143.08        147.86        47.46 o                         
  12   1   7          9.96         29.63        48.17 o                         
  13   1   7         82.48         64.20        50.35 o                         
  14   1   7         16.50        -52.93        52.93 o                         
  15   1   7         60.70         63.37        55.66 o                         
 -16   2   7          7.78        219.79        75.03 o                         
 -15   2   7        382.22        651.86        97.27 o                         
 -14   2   7          2.67        122.32        61.40 o                         
 -13   2   7       1046.98       1112.09       103.66 o                         
 -12   2   7        375.18        569.98        78.09 o                         
 -11   2   7         21.32         71.71        85.80 o                         
 -10   2   7          5.36          1.96        36.67 o                         
  -9   2   7        403.44        410.90        40.66 o                         
  -8   2   7       1115.51       1098.92        47.26 o                         
  -7   2   7       1484.12       1589.78        53.91 o                         
  -6   2   7       1781.28       1761.98        46.69 o                         
  -5   2   7         53.15        130.87        14.30 o                         
  -4   2   7        585.71        926.05        34.18 o                         
  -3   2   7       4532.42       4777.61        71.84 o                         
  -2   2   7        340.01        432.99        20.60 o                         
  -1   2   7       4751.69       4835.05        63.60 o                         
   0   2   7         65.48         32.94         9.38 o                         
   1   2   7       9032.31       9468.64       162.58 o                         
   2   2   7       3643.77       3440.87        49.02 o                         
   3   2   7      26951.32      28248.56       155.46 o                         
   4   2   7         15.53         25.14        11.66 o                         
   5   2   7       1084.33        973.65        38.57 o                         
   6   2   7       1022.18       1093.70        61.77 o                         
   7   2   7       2096.82       2004.25        92.24 o                         
   8   2   7       4121.43       3830.64       134.17 o                         
   9   2   7       1591.64       1599.89        92.84 o                         
  10   2   7         57.08         58.98        34.96 o                         
  11   2   7          4.71          0.28        72.30 o                         
  12   2   7        588.79        633.87        76.13 o                         
  13   2   7        115.56        167.93       102.55 o                         
  14   2   7        313.12        257.02        64.13 o                         
  15   2   7         36.44         20.75        57.67 o                         
 -16   3   7         59.91        -26.54        94.99 o                         
 -15   3   7        252.67        481.42       101.69 o                         
 -14   3   7        917.24       1123.02       110.30 o                         
 -13   3   7        157.00        265.11        65.49 o                         
 -12   3   7        455.10        433.07        72.87 o                         
 -11   3   7       2855.80       3177.59       148.41 o                         
 -10   3   7        953.82        936.62        84.17 o                         
  -9   3   7       1627.05       1422.21        65.72 o                         
  -8   3   7       4955.36       4917.25        96.67 o                         
  -7   3   7         70.67         40.07        17.44 o                         
  -6   3   7        928.90        972.28        35.09 o                         
  -5   3   7       8999.00       7997.38        86.50 o                         
  -4   3   7      13928.27      14165.57       146.30 o                         
  -3   3   7       3377.68       3102.68        77.56 o                         
  -2   3   7         52.87         94.89        33.54 o                         
  -1   3   7       4916.04       4366.89        62.32 o                         
   0   3   7        802.12        882.37        26.20 o                         
   1   3   7         15.46         12.31         9.62 o                         
   2   3   7         33.37         84.22        11.01 o                         
   3   3   7       3130.90       3263.38       100.73 o                         
   4   3   7        172.79        231.72        29.96 o                         
   5   3   7        353.82        362.26        22.54 o                         
   6   3   7       1062.66       1037.29        66.18 o                         
   7   3   7         82.59        109.36        32.84 o                         
   8   3   7         59.16         86.97        33.99 o                         
   9   3   7        203.98        212.32        45.45 o                         
  10   3   7        190.39        179.54        47.67 o                         
  11   3   7       2110.24       1888.62       114.49 o                         
  12   3   7        674.62        788.27        83.18 o                         
  13   3   7          3.88         37.33        61.72 o                         
  14   3   7        253.60        237.29        66.54 o                         
  15   3   7        335.16        398.31        78.29 o                         
 -16   4   7        128.76        -14.57        83.69 o                         
 -15   4   7         16.52         32.14        93.38 o                         
 -14   4   7        180.43         71.50        88.46 o                         
 -13   4   7        200.53        262.00        66.27 o                         
 -12   4   7        133.77        225.59        57.96 o                         
 -11   4   7        726.18        715.97        80.20 o                         
 -10   4   7       1164.27       1245.69        67.41 o                         
  -9   4   7         26.92         30.82        27.01 o                         
  -8   4   7        461.31        406.64        39.06 o                         
  -7   4   7          3.77         37.13        17.68 o                         
  -6   4   7       7906.86       7489.40        93.85 o                         
  -5   4   7        161.12        152.31        27.12 o                         
  -4   4   7        579.81        694.39        31.94 o                         
  -3   4   7       1539.98       1811.85        61.83 o                         
  -2   4   7        419.98        260.08        60.72 o                         
  -1   4   7       3421.45       4096.32        76.92 o                         
   0   4   7       3673.72       3638.65        54.10 o                         
   1   4   7      13071.97      14322.62       101.65 o                         
   2   4   7       2021.53       2301.47       122.85 o                         
   3   4   7       1717.30       1939.17        40.19 o                         
   4   4   7       3071.97       3234.22        54.89 o                         
   5   4   7         75.31        103.92        19.20 o                         
   6   4   7       6142.72       6320.50       153.06 o                         
   7   4   7        781.37        928.09        66.21 o                         
   8   4   7        162.02        133.59        37.45 o                         
   9   4   7         60.76         68.70        35.15 o                         
  10   4   7        108.17        149.72        44.58 o                         
  11   4   7        352.00        367.99        60.92 o                         
  12   4   7       1413.97       1571.73       111.22 o                         
  13   4   7         61.53         44.66        47.99 o                         
  14   4   7         68.50        116.41        59.67 o                         
  15   4   7         52.41         98.92        56.58 o                         
 -15   5   7        223.24        208.83       105.74 o                         
 -14   5   7         26.25         76.01        54.57 o                         
 -13   5   7        236.19        243.46        59.88 o                         
 -12   5   7         30.71         94.45        51.71 o                         
 -11   5   7        358.85        471.77        53.09 o                         
 -10   5   7        355.82        306.76        42.46 o                         
  -9   5   7        204.11        281.86        42.00 o                         
  -8   5   7         33.68         40.46        23.80 o                         
  -7   5   7       6079.05       6104.69       110.06 o                         
  -6   5   7       3744.82       3831.29        83.58 o                         
  -5   5   7       5409.24       4532.97        95.31 o                         
  -4   5   7       3593.75       3979.25       112.56 o                         
  -3   5   7      11571.64      11190.34       149.48 o                         
  -2   5   7       4084.67       4169.55        84.10 o                         
  -1   5   7      16791.39      16755.39       432.91 o                         
   0   5   7       2181.48       1990.55        35.94 o                         
   1   5   7       1071.57       1381.57        32.30 o                         
   2   5   7         57.78         23.23        12.66 o                         
   3   5   7         81.27        131.15        13.37 o                         
   4   5   7         33.72         18.97        11.65 o                         
   5   5   7        222.76        202.03        25.48 o                         
   6   5   7        226.60        282.62        41.23 o                         
   7   5   7        778.84        750.27        59.12 o                         
   8   5   7       1250.15       1124.96        76.02 o                         
   9   5   7        913.56        898.77        73.94 o                         
  10   5   7       1928.42       1845.95       124.51 o                         
  11   5   7         21.70         85.77        54.04 o                         
  12   5   7          7.70         11.30        46.16 o                         
  13   5   7        153.09        168.59        57.82 o                         
  14   5   7         39.10         68.26        56.76 o                         
 -15   6   7        277.02        564.79       136.35 o                         
 -14   6   7         35.93         62.80        93.91 o                         
 -13   6   7         63.10        124.23        76.46 o                         
 -12   6   7         10.91         11.01        43.97 o                         
 -11   6   7         21.16         46.29        39.98 o                         
 -10   6   7          1.52         69.15        32.52 o                         
  -9   6   7        296.98        302.81        34.13 o                         
  -8   6   7       8367.05       8479.98       134.98 o                         
  -7   6   7         34.50         30.99        23.11 o                         
  -6   6   7        602.94        605.08        45.31 o                         
  -5   6   7        801.35        797.53        48.79 o                         
  -4   6   7       1235.45       1252.00        55.53 o                         
  -3   6   7       2245.42       2123.10        52.77 o                         
  -2   6   7      12539.16      12077.16       144.62 o                         
  -1   6   7        365.97        367.17        33.06 o                         
   0   6   7       4882.33       5103.69        69.00 o                         
   1   6   7        186.43        173.17        11.23 o                         
   2   6   7      10804.52      10471.17       107.70 o                         
   3   6   7       4062.37       4155.62        52.32 o                         
   4   6   7       7111.09       7498.22        85.98 o                         
   5   6   7         15.44         -7.91        17.11 o                         
   6   6   7        862.38        981.49        64.14 o                         
   7   6   7        233.61        210.71        36.18 o                         
   8   6   7       1400.56       1471.56        86.02 o                         
   9   6   7        692.51        683.06        67.28 o                         
  10   6   7        792.56        734.41        73.83 o                         
  11   6   7        239.70        219.32        50.67 o                         
  12   6   7         65.02         91.21        49.17 o                         
  13   6   7         11.37        -23.03        45.99 o                         
  14   6   7         53.95        111.24        56.17 o                         
 -15   7   7        153.34        405.67       132.89 o                         
 -14   7   7         20.69        143.83        96.77 o                         
 -13   7   7       1132.70       1245.31       101.57 o                         
 -12   7   7        171.29        179.15        52.48 o                         
 -11   7   7         18.21         32.25        41.72 o                         
 -10   7   7        581.15        675.30        56.11 o                         
  -9   7   7        202.03        175.12        37.02 o                         
  -8   7   7         93.29         47.13        26.37 o                         
  -7   7   7       5267.58       5245.01       191.91 o                         
  -6   7   7        796.03        703.46        47.77 o                         
  -5   7   7        528.40        472.49        39.77 o                         
  -4   7   7       3964.72       3334.96       147.29 o                         
  -3   7   7         56.31         69.52        17.33 o                         
  -2   7   7       6811.13       7398.82       137.22 o                         
  -1   7   7         39.12         58.81        20.63 o                         
   0   7   7       7195.73       5940.43       311.02 o                         
   1   7   7       1590.15       1660.09        38.54 o                         
   2   7   7        209.34        453.68        45.60 o                         
   3   7   7       4312.61       4438.21        81.97 o                         
   4   7   7        373.98        479.74        30.31 o                         
   5   7   7         11.27         -1.78        17.31 o                         
   6   7   7       3561.93       3208.91       169.83 o                         
   7   7   7        896.11        809.52        63.30 o                         
   8   7   7        626.44        599.97        59.85 o                         
   9   7   7         25.94         18.51        33.24 o                         
  10   7   7        992.28        845.55        75.63 o                         
  11   7   7        682.83        584.49        71.21 o                         
  12   7   7        277.88        302.93        58.54 o                         
  13   7   7        159.34        235.16        61.03 o                         
  14   7   7          1.47        -56.08        56.08 o                         
 -15   8   7        897.17       1567.19       207.14 o                         
 -14   8   7         50.00        132.30       108.34 o                         
 -13   8   7        106.86        183.66        99.88 o                         
 -12   8   7        168.97        154.75        48.30 o                         
 -11   8   7       2638.75       2686.94       103.92 o                         
 -10   8   7       3972.10       3692.13       115.89 o                         
  -9   8   7         35.97         26.99        29.51 o                         
  -8   8   7        230.34        238.39        37.41 o                         
  -7   8   7        655.71        474.08        45.08 o                         
  -6   8   7        397.18        420.77        38.69 o                         
  -5   8   7        431.89        401.18        73.25 o                         
  -4   8   7        684.57        828.24        78.92 o                         
  -3   8   7         60.15         62.32        23.42 o                         
  -2   8   7        324.02        390.78        22.63 o                         
  -1   8   7       3169.84       3145.48        62.48 o                         
   0   8   7         44.45         17.29        13.02 o                         
   1   8   7       2322.57       1687.59        92.48 o                         
   2   8   7       3129.78       3018.74       147.32 o                         
   3   8   7       2288.57       2308.36        75.95 o                         
   4   8   7        619.37        523.77        36.38 o                         
   5   8   7        784.22        596.59        50.13 o                         
   6   8   7       1366.88       1578.52        79.55 o                         
   7   8   7       1608.00       1465.96        83.78 o                         
   8   8   7       1113.52       1121.16        78.26 o                         
   9   8   7        743.51        823.03        71.56 o                         
  10   8   7        510.55        593.54        67.82 o                         
  11   8   7         13.25        -33.77        41.03 o                         
  12   8   7        200.19        346.62        70.86 o                         
  13   8   7        122.76        112.22        53.96 o                         
  14   8   7          4.30        -53.10        53.10 o                         
 -15   9   7          3.50        -98.46        98.46 o                         
 -14   9   7        197.37        249.53       100.91 o                         
 -13   9   7         15.99        -12.62        81.66 o                         
 -12   9   7         39.33        112.52        88.93 o                         
 -11   9   7          2.42        -10.78        31.93 o                         
 -10   9   7        864.13        847.28        61.53 o                         
  -9   9   7        666.59        620.94        51.62 o                         
  -8   9   7        988.89        908.82        58.98 o                         
  -7   9   7        943.24       1024.31        61.39 o                         
  -6   9   7        513.22        631.01        62.74 o                         
  -5   9   7       5861.45       6044.94       219.62 o                         
  -4   9   7       1238.75       1562.90       115.31 o                         
  -3   9   7        701.27        590.59        75.85 o                         
  -2   9   7       1645.79       1907.64        89.13 o                         
  -1   9   7       3951.27       4171.90        92.74 o                         
   0   9   7       2718.70       2551.15        80.48 o                         
   1   9   7        133.67        156.06        20.45 o                         
   2   9   7       2851.44       2959.70        78.25 o                         
   3   9   7         55.16         43.46        16.80 o                         
   4   9   7       1383.66       1347.00        51.16 o                         
   5   9   7        110.17         97.30        27.14 o                         
   6   9   7        408.67        401.93        54.50 o                         
   7   9   7         42.51         26.67        29.68 o                         
   8   9   7        150.65        264.33        44.98 o                         
   9   9   7       1679.08       1407.72        88.76 o                         
  10   9   7         20.11         61.46        38.24 o                         
  11   9   7        675.78        761.74        76.31 o                         
  12   9   7        294.55        352.50        69.34 o                         
  13   9   7          0.47         51.42        58.96 o                         
  14   9   7         96.00         97.09        92.27 o                         
 -14  10   7         60.23         62.36        92.17 o                         
 -13  10   7        458.39        636.94       138.23 o                         
 -12  10   7        169.25        264.16        92.77 o                         
 -11  10   7         38.67        -12.20        49.78 o                         
 -10  10   7        200.39        149.15        51.23 o                         
  -9  10   7        146.16        128.21        33.43 o                         
  -8  10   7        812.79        786.08        76.23 o                         
  -7  10   7        211.10        164.93        70.68 o                         
  -6  10   7        340.41        381.48        52.15 o                         
  -5  10   7        221.62        231.44        63.63 o                         
  -4  10   7          2.86         -4.13        44.23 o                         
  -3  10   7        373.28        311.75        65.44 o                         
  -2  10   7       1238.99       1263.38        79.51 o                         
  -1  10   7       4087.08       4695.46       145.00 o                         
   0  10   7       1348.31       1358.10        80.34 o                         
   1  10   7       1075.56        974.92        67.41 o                         
   2  10   7        872.63        882.67        45.98 o                         
   3  10   7       4062.44       4621.42       112.79 o                         
   4  10   7        165.38        181.05        27.66 o                         
   5  10   7        401.20        336.81        37.05 o                         
   6  10   7         81.34         71.34        27.74 o                         
   7  10   7       4096.17       4285.28       137.39 o                         
   8  10   7        201.98        111.04        57.65 o                         
   9  10   7         35.97         72.47        33.84 o                         
  10  10   7          4.38        -22.72        37.30 o                         
  11  10   7         38.09         59.00        50.34 o                         
  12  10   7          0.88         -5.35        70.85 o                         
  13  10   7         72.14       -100.40       100.40 o                         
 -14  11   7         77.45        100.21        96.97 o                         
 -13  11   7          0.36         -7.08        79.46 o                         
 -12  11   7        567.47        686.83       143.74 o                         
 -11  11   7          5.78         18.41       105.14 o                         
 -10  11   7         32.32        -19.63        50.72 o                         
  -9  11   7        361.09        496.41        68.21 o                         
  -8  11   7         96.30        184.34        50.47 o                         
  -7  11   7        112.90        138.32        45.67 o                         
  -6  11   7        530.32        540.69        62.48 o                         
  -5  11   7       2671.19       2512.69       154.05 o                         
  -4  11   7        786.98        672.68        88.78 o                         
  -3  11   7       2572.48       2773.29       156.99 o                         
  -2  11   7       3260.83       3351.31       148.11 o                         
  -1  11   7       3495.21       3219.69       124.46 o                         
   0  11   7        435.97        362.20        50.61 o                         
   1  11   7        633.52        674.78        59.22 o                         
   2  11   7       2077.46       2120.73       205.27 o                         
   3  11   7        362.67        302.28        34.11 o                         
   4  11   7       5273.80       5636.63       103.06 o                         
   5  11   7        828.43        686.78        48.70 o                         
   6  11   7         10.81         57.25        30.16 o                         
   7  11   7       1120.67       1018.20       105.31 o                         
   8  11   7       1747.91       1953.24        98.23 o                         
   9  11   7         38.37         62.77        36.16 o                         
  10  11   7         58.14         33.41        61.42 o                         
  11  11   7       1705.52       1769.03       174.14 o                         
  12  11   7          4.20        -53.57        80.85 o                         
  13  11   7         11.87        125.06        95.03 o                         
 -14  12   7          5.83        -61.33        98.80 o                         
 -13  12   7          1.60         68.98        83.27 o                         
 -12  12   7        166.46        201.83       105.32 o                         
 -11  12   7        450.87        395.23        71.58 o                         
 -10  12   7        643.20        517.45        74.91 o                         
  -9  12   7        208.80        218.22       117.37 o                         
  -8  12   7         17.17          9.50        41.64 o                         
  -7  12   7       1876.79       1868.71       109.65 o                         
  -6  12   7        402.88        377.87        55.71 o                         
  -5  12   7          1.88          3.68        47.90 o                         
  -4  12   7         65.51         14.99        47.56 o                         
  -3  12   7        231.51        529.18        78.55 o                         
  -2  12   7        770.53        632.34        91.89 o                         
  -1  12   7         70.64         30.14        35.80 o                         
   0  12   7       3227.75       3358.48       178.37 o                         
   1  12   7       4903.34       5172.56       161.40 o                         
   2  12   7       2621.90       2756.91       117.78 o                         
   3  12   7        119.66         37.13        25.30 o                         
   4  12   7       4247.52       4648.23       116.25 o                         
   5  12   7       2926.21       3069.40       125.77 o                         
   6  12   7        544.37        571.44        55.89 o                         
   7  12   7        316.88        249.78        38.93 o                         
   8  12   7        333.11        214.30        52.73 o                         
   9  12   7        254.71        296.33        75.09 o                         
  10  12   7         17.37        -21.82        61.05 o                         
  11  12   7         77.85        105.17        75.02 o                         
  12  12   7        388.25        485.44       109.79 o                         
  13  12   7         19.22        101.64        91.62 o                         
 -13  13   7          9.06         -2.69        86.73 o                         
 -12  13   7        617.81        559.34        81.00 o                         
 -11  13   7        102.90        162.18        59.92 o                         
 -10  13   7          1.65         21.66        73.50 o                         
  -9  13   7        277.73        214.38       112.24 o                         
  -8  13   7        437.10        418.65        64.60 o                         
  -7  13   7        545.18        520.33        74.16 o                         
  -6  13   7       1356.49       1364.04       132.64 o                         
  -5  13   7         52.07          8.46        53.09 o                         
  -4  13   7       2167.08       1920.53       149.03 o                         
  -3  13   7       2815.21       2627.17       168.39 o                         
  -2  13   7        282.50        270.31        51.33 o                         
  -1  13   7       2525.20       2438.33       121.23 o                         
   0  13   7        463.62        673.66        67.85 o                         
   1  13   7       1779.24       1682.45       100.86 o                         
   2  13   7        123.76         85.94        49.41 o                         
   3  13   7        779.45        782.13        51.50 o                         
   4  13   7         48.50        155.95        37.69 o                         
   5  13   7       1259.44        922.64       136.45 o                         
   6  13   7        206.84        213.20        87.01 o                         
   7  13   7          3.57          4.57        76.89 o                         
   8  13   7        290.68        202.38        51.22 o                         
   9  13   7        320.03        127.85        49.88 o                         
  10  13   7        130.60        167.05        89.58 o                         
  11  13   7          3.56         -4.49        65.81 o                         
  12  13   7          2.12         26.92        75.13 o                         
 -13  14   7         53.21         81.02        95.50 o                         
 -12  14   7         29.70         93.96        61.67 o                         
 -11  14   7         10.25         15.07        56.08 o                         
 -10  14   7         87.67        138.68        56.05 o                         
  -9  14   7        106.86         49.70        48.02 o                         
  -8  14   7       2883.12       3043.63       171.88 o                         
  -7  14   7        523.52        445.69        63.69 o                         
  -6  14   7        242.12         41.18        59.94 o                         
  -5  14   7        137.89         68.46        57.08 o                         
  -4  14   7       2779.02       3080.25       182.60 o                         
  -3  14   7         20.94         38.81        62.50 o                         
  -2  14   7       2804.31       3073.16       134.58 o                         
  -1  14   7          5.24         16.90        38.90 o                         
   0  14   7        118.44          3.39        45.86 o                         
   1  14   7       3782.17       3300.46       278.20 o                         
   2  14   7        873.10        813.33        73.90 o                         
   3  14   7        425.56        482.13        62.66 o                         
   4  14   7        503.45        423.74        95.93 o                         
   5  14   7         41.74        -22.46        68.91 o                         
   6  14   7          1.17        -46.93        61.96 o                         
   7  14   7          4.23         20.76        65.56 o                         
   8  14   7         35.05         10.46        79.98 o                         
   9  14   7        110.78         72.45        93.20 o                         
  10  14   7        587.16        641.59       153.88 o                         
  11  14   7        180.15        247.32       112.93 o                         
  12  14   7         32.70         54.57        80.64 o                         
 -12  15   7         47.75         -8.35       165.98 o                         
 -11  15   7        104.21        198.84        69.29 o                         
 -10  15   7        419.76        297.29        78.73 o                         
  -9  15   7        222.61        163.23       121.01 o                         
  -8  15   7       1020.38       1031.32        96.22 o                         
  -7  15   7        320.67        397.19        91.47 o                         
  -6  15   7       1328.78       1249.32       131.87 o                         
  -5  15   7        591.17        635.42        99.75 o                         
  -4  15   7       4563.82       4162.45       216.51 o                         
  -3  15   7        145.75        154.23        70.32 o                         
  -2  15   7        545.88        505.28        65.43 o                         
  -1  15   7         18.84         52.64        41.39 o                         
   0  15   7         46.44         77.10        42.68 o                         
   1  15   7       2426.06       2758.13       132.45 o                         
   2  15   7        137.81        114.65        45.42 o                         
   3  15   7        285.87        267.34        53.09 o                         
   4  15   7         50.01         21.94        63.37 o                         
   5  15   7          0.91         30.79        73.19 o                         
   6  15   7        367.14        259.66        88.67 o                         
   7  15   7        221.83        233.68       107.43 o                         
   8  15   7        878.48        740.18       146.21 o                         
   9  15   7         45.65         23.87        95.83 o                         
  10  15   7        512.42        377.59       123.39 o                         
  11  15   7        305.90        505.31       156.18 o                         
 -12  16   7        122.20        292.81        90.49 o                         
 -11  16   7        102.21        136.83        82.00 o                         
 -10  16   7        391.82        383.15        73.47 o                         
  -9  16   7          0.82        -45.64        91.43 o                         
  -8  16   7        468.10        294.52        61.13 o                         
  -7  16   7         68.27         84.88        65.61 o                         
  -6  16   7       1162.64       1040.71       126.81 o                         
  -5  16   7         32.25        -18.89        62.75 o                         
  -4  16   7        445.60        445.30        99.17 o                         
  -3  16   7         28.72         23.40        60.20 o                         
  -2  16   7        840.67        851.28       157.40 o                         
  -1  16   7       2345.77       2064.82       130.99 o                         
   0  16   7         30.35         15.07        46.21 o                         
   1  16   7        967.12        743.50        82.54 o                         
   2  16   7        152.39        145.85        49.48 o                         
   3  16   7        827.25        747.83        77.80 o                         
   4  16   7        573.88        607.71       123.54 o                         
   5  16   7         89.62         63.95        87.39 o                         
   6  16   7         99.36         93.58        98.39 o                         
   7  16   7         46.34         89.50        87.54 o                         
   8  16   7         15.38        -60.37        93.75 o                         
   9  16   7         58.82         16.21        82.22 o                         
  10  16   7         46.50         99.87        91.90 o                         
  11  16   7          1.16        157.38       135.85 o                         
 -11  17   7         85.76         61.38       123.87 o                         
 -10  17   7        102.65        138.72       112.83 o                         
  -9  17   7         84.13         24.17       101.23 o                         
  -8  17   7         21.79         23.66        72.12 o                         
  -7  17   7        209.05        160.13        80.73 o                         
  -6  17   7        125.11        156.92        73.16 o                         
  -5  17   7        930.56        776.03       120.67 o                         
  -4  17   7          7.65         39.71        59.31 o                         
  -3  17   7        344.82        162.84        66.47 o                         
  -2  17   7       2463.96       2237.66       168.10 o                         
  -1  17   7       2072.00       2100.81       133.37 o                         
   0  17   7        161.71        165.35        55.56 o                         
   1  17   7         11.15         25.35        45.16 o                         
   2  17   7       2017.05       1741.70       117.72 o                         
   3  17   7        664.48        493.00       119.85 o                         
   4  17   7       1894.52       1861.42       207.92 o                         
   5  17   7          4.73        238.67       107.26 o                         
   6  17   7        231.97        162.88        96.83 o                         
   7  17   7        917.98        891.92       158.63 o                         
   8  17   7        566.77        653.76       152.97 o                         
   9  17   7        172.81        102.13       109.65 o                         
  10  17   7          3.27         63.50       102.27 o                         
 -10  18   7        222.34        270.35        72.54 o                         
  -9  18   7       1241.16       1493.33       169.68 o                         
  -8  18   7         47.63        124.48        81.75 o                         
  -7  18   7          5.35          6.31        68.73 o                         
  -6  18   7        151.04        181.54        79.66 o                         
  -5  18   7        335.58        377.08        92.75 o                         
  -4  18   7         97.33         65.74        72.06 o                         
  -3  18   7          1.19        -52.29        66.91 o                         
  -2  18   7        149.33        178.83        51.14 o                         
  -1  18   7       2114.10       2063.29       204.31 o                         
   0  18   7        217.12        199.62        59.35 o                         
   1  18   7        414.51        440.00        70.16 o                         
   2  18   7        316.83        345.58        62.17 o                         
   3  18   7       1553.73       1979.87       209.98 o                         
   4  18   7       1351.65       1126.94       177.92 o                         
   5  18   7        211.88         55.14        89.69 o                         
   6  18   7        120.34        -14.02        91.86 o                         
   7  18   7          4.76         34.10        80.57 o                         
   8  18   7          5.64         -7.71       116.71 o                         
   9  18   7         66.80        167.32       126.82 o                         
  -9  19   7         16.90        -81.10        81.10 o                         
  -8  19   7        401.91        465.12       106.73 o                         
  -7  19   7          2.27         31.14        70.88 o                         
  -6  19   7          9.24        -69.99        82.54 o                         
  -5  19   7       1285.11       1446.21       156.30 o                         
  -4  19   7        532.53        481.56       111.46 o                         
  -3  19   7        385.14        440.56       102.98 o                         
  -2  19   7        110.99        153.44        58.29 o                         
  -1  19   7       2168.47       2118.07       224.06 o                         
   0  19   7        533.47        620.65        80.20 o                         
   1  19   7          6.91          2.19        54.29 o                         
   2  19   7          3.35        -50.19        50.19 o                         
   3  19   7        108.40         72.73        83.60 o                         
   4  19   7          2.67       -112.60       112.60 o                         
   5  19   7         35.85        -94.11       120.07 o                         
   6  19   7        268.93        323.34       123.90 o                         
   7  19   7        247.87        222.68       112.55 o                         
   8  19   7         58.23         41.05        94.82 o                         
   9  19   7        380.89        329.82       144.75 o                         
  -9  20   7          7.08        -40.45        84.84 o                         
  -8  20   7          0.64         60.32        85.97 o                         
  -7  20   7        176.21        174.86        87.61 o                         
  -6  20   7         14.03        -61.33        86.09 o                         
  -5  20   7         21.56        -75.47        84.27 o                         
  -4  20   7         52.30         53.48        75.00 o                         
  -3  20   7        223.43        215.22        84.78 o                         
  -2  20   7        155.11         71.29        97.12 o                         
  -1  20   7        700.10        710.24        91.86 o                         
   0  20   7         58.42        111.26        58.58 o                         
   1  20   7       1328.48       1389.50       114.41 o                         
   2  20   7        393.91        289.16        66.06 o                         
   3  20   7        197.66         79.76       100.85 o                         
   4  20   7         69.50        242.78       118.31 o                         
   5  20   7        444.29        628.34       147.55 o                         
   6  20   7        185.65        283.16       133.46 o                         
   7  20   7        169.86        386.57       136.57 o                         
   8  20   7         18.49        121.85       134.47 o                         
  -7  21   7        473.26        537.08       118.45 o                         
  -6  21   7          5.20        -24.27        85.25 o                         
  -5  21   7        691.37        585.69       122.49 o                         
  -4  21   7         37.28        -37.58        85.99 o                         
  -3  21   7        655.65        955.24       140.97 o                         
  -2  21   7         88.17         85.01        75.43 o                         
  -1  21   7        182.22        214.15        69.03 o                         
   0  21   7        221.82        149.08        59.63 o                         
   1  21   7         22.26         70.37        54.29 o                         
   2  21   7        153.07        187.38       115.43 o                         
   3  21   7          4.43          8.88       102.24 o                         
   4  21   7          3.88         57.03        88.26 o                         
   5  21   7         55.43        -69.93       100.86 o                         
   6  21   7        174.92        362.11       156.88 o                         
  -6  22   7         99.63         29.52        88.38 o                         
  -5  22   7        116.97          8.84        86.05 o                         
  -4  22   7        301.91        253.41       102.99 o                         
  -3  22   7          2.03        -58.16        80.24 o                         
  -2  22   7         39.19         -4.42        79.08 o                         
  -1  22   7         32.56         38.61        69.09 o                         
   0  22   7          1.16         20.83        59.98 o                         
   1  22   7        183.71        150.88        62.56 o                         
   2  22   7         60.87         21.87        85.84 o                         
   3  22   7        280.08        333.90       130.10 o                         
   4  22   7        191.56         45.35        98.44 o                         
   5  22   7         49.10        -68.58       111.92 o                         
  -4  23   7        245.55        268.05        94.57 o                         
  -3  23   7         13.10        -83.53       100.33 o                         
  -2  23   7          4.24        -79.01       101.89 o                         
  -1  23   7        560.96        538.42        94.41 o                         
   0  23   7        858.13       1001.97       180.26 o                         
   1  23   7          2.21        219.53       184.49 o                         
   2  23   7         55.43         24.85       112.95 o                         
   3  23   7          7.68       -135.88       135.88 o                         
 -16   0   8         59.55        191.31        87.00 o                         
 -14   0   8       1182.06       1062.40       158.64 o                         
 -12   0   8        250.57        272.18        88.26 o                         
 -10   0   8        238.23        238.94        72.73 o                         
  -8   0   8      17723.30      18037.16       263.86 o                         
  -6   0   8       1377.15       1375.64       151.59 o                         
  -4   0   8      10479.02      10122.70       143.84 o                         
  -2   0   8        134.81        178.97        43.03 o                         
   0   0   8       4782.23       5443.31        81.78 o                         
   2   0   8        940.61        734.45        32.81 o                         
   4   0   8       1243.20       1316.08       112.69 o                         
   6   0   8       2107.37       2112.31        85.27 o                         
   8   0   8       9322.67       9711.46       305.40 o                         
  10   0   8        574.82        577.66        94.18 o                         
  12   0   8        601.95        824.45       125.07 o                         
  14   0   8          5.93         29.81        78.96 o                         
 -16   1   8          7.01        101.49        62.94 o                         
 -15   1   8         81.23        142.53        58.10 o                         
 -14   1   8         12.68        112.51        58.71 o                         
 -13   1   8         22.88        120.77        53.08 o                         
 -12   1   8        228.01        192.21        59.64 o                         
 -11   1   8       1959.73       2114.37       127.28 o                         
 -10   1   8         38.94         35.16        43.13 o                         
  -9   1   8        533.76        462.51        37.40 o                         
  -8   1   8       2077.77       2021.63       136.59 o                         
  -7   1   8        254.52        263.51        28.63 o                         
  -6   1   8         54.56         59.51        17.73 o                         
  -5   1   8        151.70        182.05        20.43 o                         
  -4   1   8       2967.48       3255.97        65.19 o                         
  -3   1   8       1332.25       1216.06        36.41 o                         
  -2   1   8       1629.86       1652.80        43.18 o                         
  -1   1   8       8162.18       7990.00        84.73 o                         
   0   1   8       6310.04       6255.99        72.32 o                         
   1   1   8        124.28        166.80        15.48 o                         
   2   1   8        610.34        632.74        20.77 o                         
   3   1   8      10014.20       9900.65        98.82 o                         
   4   1   8      16443.63      17218.61       135.74 o                         
   5   1   8        502.29        472.72        29.29 o                         
   6   1   8        340.21        347.59        27.96 o                         
   7   1   8       1547.12       1425.84        63.40 o                         
   8   1   8        429.70        521.37        56.72 o                         
   9   1   8       1156.50       1211.59        86.19 o                         
  10   1   8       2153.42       2212.61       121.59 o                         
  11   1   8       1113.58       1179.04        95.88 o                         
  12   1   8        134.45        115.94        51.69 o                         
  13   1   8        109.63        136.74        75.34 o                         
  14   1   8        131.81        113.23        55.93 o                         
 -15   2   8         41.17        159.74        65.09 o                         
 -14   2   8        174.63        307.15        74.35 o                         
 -13   2   8          1.64         35.85        48.68 o                         
 -12   2   8        726.17        638.19        83.55 o                         
 -11   2   8        152.43        166.33        55.12 o                         
 -10   2   8        220.68        237.39        47.31 o                         
  -9   2   8        764.86        744.73        52.10 o                         
  -8   2   8        649.75        597.90        38.91 o                         
  -7   2   8       3019.05       3143.12        69.99 o                         
  -6   2   8       6017.80       5982.39        86.33 o                         
  -5   2   8       1445.40       1080.03        40.90 o                         
  -4   2   8       5872.67       6718.89        92.83 o                         
  -3   2   8         28.87         27.48        13.10 o                         
  -2   2   8       2661.68       2501.53        53.02 o                         
  -1   2   8      26405.03      27075.00       158.70 o                         
   0   2   8        522.19        472.38        36.53 o                         
   1   2   8         22.63         27.82        11.26 o                         
   2   2   8         79.95         98.35        12.13 o                         
   3   2   8       2097.11       2103.74        46.38 o                         
   4   2   8       1815.76       2000.27        65.06 o                         
   5   2   8        879.90        878.24        33.53 o                         
   6   2   8       3848.67       3687.14        91.00 o                         
   7   2   8        196.13        194.00        37.99 o                         
   8   2   8          2.99          9.83        30.57 o                         
   9   2   8       1692.57       1599.47        95.79 o                         
  10   2   8         49.24         46.73        36.21 o                         
  11   2   8        406.84        539.13        70.19 o                         
  12   2   8         11.96         34.54        44.03 o                         
  13   2   8         69.01         99.45        55.27 o                         
  14   2   8          2.86         18.24       117.79 o                         
 -15   3   8          2.26        -33.28        82.04 o                         
 -14   3   8        563.51        621.14       146.32 o                         
 -13   3   8         11.31         66.58        53.89 o                         
 -12   3   8        231.66        123.58        57.77 o                         
 -11   3   8       1189.86       1305.00       122.03 o                         
 -10   3   8        156.91         90.40        39.67 o                         
  -9   3   8         73.07         52.04        50.94 o                         
  -8   3   8       1127.92       1175.67        46.41 o                         
  -7   3   8         76.58         14.02        20.49 o                         
  -6   3   8       2157.80       2206.11        53.25 o                         
  -5   3   8       5689.65       6276.70        93.43 o                         
  -4   3   8      12342.45      11876.77       124.31 o                         
  -3   3   8       2804.61       2727.80        58.65 o                         
  -2   3   8       6141.80       6586.52        93.80 o                         
  -1   3   8       5304.33       5802.22        75.68 o                         
   0   3   8       2381.06       1907.16        40.17 o                         
   1   3   8       8647.94       9631.67        90.97 o                         
   2   3   8        131.09         77.10        14.28 o                         
   3   3   8         67.36         69.93        13.14 o                         
   4   3   8          7.32         16.64        14.54 o                         
   5   3   8       3913.08       3947.98        67.07 o                         
   6   3   8         66.31         14.45        22.77 o                         
   7   3   8          6.35         22.86        26.11 o                         
   8   3   8       1726.65       1889.60        97.83 o                         
   9   3   8        380.65        395.56        54.57 o                         
  10   3   8        241.36        254.27        50.40 o                         
  11   3   8        127.12        182.24        50.38 o                         
  12   3   8          1.84         51.16        60.69 o                         
  13   3   8          1.22        -27.29        47.56 o                         
  14   3   8        265.97        270.36        68.61 o                         
 -15   4   8        101.20         48.19        94.18 o                         
 -14   4   8          0.50        -61.03        78.51 o                         
 -13   4   8        259.35        237.82        96.54 o                         
 -12   4   8        630.04        672.36        79.54 o                         
 -11   4   8          3.78         57.00        35.94 o                         
 -10   4   8         26.01         -5.15        26.24 o                         
  -9   4   8         56.85         21.73        25.13 o                         
  -8   4   8         54.16         47.35        27.34 o                         
  -7   4   8       2947.24       3070.43        71.22 o                         
  -6   4   8       3875.55       4178.68        79.85 o                         
  -5   4   8        670.57        508.09        31.66 o                         
  -4   4   8         55.64         20.07        22.83 o                         
  -3   4   8       8601.43       8767.81       117.64 o                         
  -2   4   8        809.82        860.56       151.84 o                         
  -1   4   8       1625.55       1363.02        42.04 o                         
   0   4   8       3618.29       3685.99        52.02 o                         
   1   4   8      20580.56      22282.91       250.55 o                         
   2   4   8        377.44        404.26        24.23 o                         
   3   4   8         16.23         32.01        11.78 o                         
   4   4   8          2.03          9.68        11.96 o                         
   5   4   8         53.75         50.13        16.20 o                         
   6   4   8        302.96        259.17        38.88 o                         
   7   4   8       1507.47       1478.54        83.39 o                         
   8   4   8        877.43       1088.40        76.95 o                         
   9   4   8        912.72        816.69        72.33 o                         
  10   4   8         45.24        121.17        41.97 o                         
  11   4   8          0.50         18.05        68.20 o                         
  12   4   8         39.91         47.90        45.74 o                         
  13   4   8        380.01        376.02        76.46 o                         
  14   4   8         19.99         79.75        53.59 o                         
 -15   5   8          1.81         86.87        92.76 o                         
 -14   5   8         59.04        125.11        58.80 o                         
 -13   5   8         82.31        131.86        56.56 o                         
 -12   5   8        137.89        184.65        62.54 o                         
 -11   5   8       3340.77       3235.85       148.56 o                         
 -10   5   8        146.89        114.89        29.67 o                         
  -9   5   8        275.77        345.73        53.97 o                         
  -8   5   8       1789.78       2030.23        93.90 o                         
  -7   5   8       1360.55       1220.98        53.13 o                         
  -6   5   8        632.93        586.18        39.53 o                         
  -5   5   8        131.07        176.57        28.64 o                         
  -4   5   8         76.74         59.89        30.53 o                         
  -3   5   8       1874.23       2056.31        69.97 o                         
  -2   5   8       6925.32       7162.83       287.75 o                         
  -1   5   8         61.98         58.13        16.75 o                         
   0   5   8        386.60        299.45        18.16 o                         
   1   5   8      13129.43      13436.58       184.14 o                         
   2   5   8       4000.00       3989.75        69.63 o                         
   3   5   8       1748.12       1894.97        37.84 o                         
   4   5   8       1731.44       1906.60        63.23 o                         
   5   5   8        792.23        682.78        71.16 o                         
   6   5   8         44.35         78.80        29.93 o                         
   7   5   8        200.82        122.90        35.14 o                         
   8   5   8          8.93          9.57        31.03 o                         
   9   5   8         55.49        160.27        42.03 o                         
  10   5   8        774.95        848.88        79.15 o                         
  11   5   8          5.19          4.10        41.81 o                         
  12   5   8         89.16         92.11        49.90 o                         
  13   5   8         26.10         36.58        51.19 o                         
  14   5   8        500.57        575.23        85.59 o                         
 -15   6   8          8.90        219.33       118.11 o                         
 -14   6   8        215.52        252.57        67.40 o
[truncated: 370,173 more chars]
