# Supplementary material for: Order versus disorder in two isomorphous pyrazolone-substituted diethyl propane­dioates prepared using a three-component one-pot reaction under solvent-free conditions
Source: Acta Crystallogr E Crystallogr Commun. 2020 Sep 8;76(Pt 10):1605–10. doi: 10.1107/S2056989020011676 (PMC7534245; doi:10.1107/S2056989020011676)
Supplement: Supplementary file 3 [file e-76-01605-IIsup3.hkl]

data_II                                                                         
_shelx_title '  98cg1'                                                          
_shelx_refln_list_code          4                                               
_shelx_F_calc_maximum      281.22                                               
_exptl_crystal_F_000      1920.00                                               
_reflns_d_resolution_high  0.8092                                               
                                                                                
loop_                                                                           
 _space_group_symop_operation_xyz                                               
 'x, y, z'                                                                      
 '-x+1/2, y+1/2, -z+1/2'                                                        
 '-x, -y, -z'                                                                   
 'x-1/2, -y-1/2, z-1/2'                                                         
                                                                                
_cell_length_a    13.5609                                                       
_cell_length_b    20.2800                                                       
_cell_length_c    17.7280                                                       
_cell_angle_alpha  90.000                                                       
_cell_angle_beta   95.363                                                       
_cell_angle_gamma  90.000                                                       
                                                                                
_shelx_F_squared_multiplier     1.000                                           
                                                                                
loop_                                                                           
 _refln_index_h                                                                 
 _refln_index_k                                                                 
 _refln_index_l                                                                 
 _refln_F_squared_calc                                                          
 _refln_F_squared_meas                                                          
 _refln_F_squared_sigma                                                         
 _refln_observed_status                                                         
   2   0   0        587.14        668.58        17.04 o                         
   4   0   0      34624.91      37274.35       199.64 o                         
   6   0   0      44988.25      44817.30       163.09 o                         
   8   0   0        733.33        682.54        52.67 o                         
  10   0   0        376.15        485.85        35.47 o                         
  12   0   0        103.56         49.77        16.17 o                         
  14   0   0         53.21        102.68        21.84 o                         
  16   0   0         77.95         95.95        27.22 o                         
   2   1   0       6658.45       6021.64        37.92 o                         
   3   1   0      32162.55      32871.24       103.28 o                         
   4   1   0      17967.39      16120.73       160.60 o                         
   5   1   0       6558.62       6095.03        44.33 o                         
   6   1   0         53.04        134.15         8.27 o                         
   7   1   0       3362.29       3767.58        36.70 o                         
   8   1   0       2583.20       2355.02        44.41 o                         
   9   1   0       1008.96        938.92        25.03 o                         
  10   1   0          5.80          1.72        18.67 o                         
  11   1   0        379.65        388.65        23.90 o                         
  12   1   0         40.61         17.06        10.41 o                         
  13   1   0         75.38         99.66        15.21 o                         
  14   1   0        167.98        177.91        20.34 o                         
  15   1   0         62.18         55.89        15.27 o                         
  16   1   0         14.45         -9.49        24.34 o                         
   2   2   0       1111.31       1287.27        26.10 o                         
   3   2   0       6324.37       6805.38        76.00 o                         
   4   2   0        617.89       1052.04        14.68 o                         
   5   2   0         89.23         48.53         4.27 o                         
   6   2   0       1575.13       1621.64        36.67 o                         
   7   2   0       2644.46       3033.91        38.00 o                         
   8   2   0       2209.90       2070.29        34.25 o                         
   9   2   0        871.94        864.19        24.05 o                         
  10   2   0          2.80          4.75         8.51 o                         
  11   2   0         64.33         85.54        13.37 o                         
  12   2   0        391.66        443.29        27.52 o                         
  13   2   0        120.95        134.35        18.04 o                         
  14   2   0          0.02        -19.87        19.87 o                         
  15   2   0         82.08         98.48        16.90 o                         
  16   2   0         13.62         23.16        13.65 o                         
   1   3   0        794.94        520.36        14.25 o                         
   2   3   0         13.40         10.52         5.24 o                         
   3   3   0       2400.96       1710.46        44.91 o                         
   4   3   0        945.42        695.05        15.18 o                         
   5   3   0       1827.67       1793.02        24.52 o                         
   6   3   0        160.43        173.69        12.99 o                         
   7   3   0         37.61         16.45         5.11 o                         
   8   3   0       1020.20       1179.19        25.80 o                         
   9   3   0          2.68         11.30         7.58 o                         
  10   3   0        770.33        765.52        24.02 o                         
  11   3   0        362.04        382.31        24.51 o                         
  12   3   0          4.41         34.30        19.56 o                         
  13   3   0         11.02         15.59        11.38 o                         
  14   3   0         75.70         56.67        14.35 o                         
  15   3   0          8.82          7.35        22.64 o                         
  16   3   0          7.75         -6.37        11.77 o                         
   0   4   0       7187.60       8154.39        63.13 o                         
   1   4   0       6804.74       6789.32        57.72 o                         
   2   4   0      19585.82      19452.32       118.29 o                         
   3   4   0       1754.68       1570.28        89.53 o                         
   4   4   0       8216.23       8522.40       128.81 o                         
   5   4   0         34.01         21.86         5.40 o                         
   6   4   0       2816.92       3140.65        53.86 o                         
   7   4   0         81.63        101.81         7.80 o                         
   8   4   0        178.26        249.32        13.16 o                         
   9   4   0        582.11        542.73        19.13 o                         
  10   4   0        753.97        894.40        34.64 o                         
  11   4   0          3.74         24.40        11.44 o                         
  12   4   0       1037.12        965.62        53.30 o                         
  13   4   0         25.51         29.11        12.66 o                         
  14   4   0         21.65         31.83        13.82 o                         
  15   4   0        102.94        118.38        28.66 o                         
  16   4   0          0.41         19.88        17.84 o                         
   1   5   0        947.64        801.86        22.63 o                         
   2   5   0       5826.07       5290.79       201.86 o                         
   3   5   0      16854.08      17319.10        69.47 o                         
   4   5   0       3008.40       3035.55        35.95 o                         
   5   5   0       1164.06       1258.52        24.25 o                         
   6   5   0        387.96        352.46        14.56 o                         
   7   5   0         14.91         20.48        13.78 o                         
   8   5   0        578.16        600.01        22.11 o                         
   9   5   0         27.27         13.42         6.51 o                         
  10   5   0        922.69        930.42        31.48 o                         
  11   5   0          5.72         30.89        18.14 o                         
  12   5   0         49.09        106.69        25.71 o                         
  13   5   0        106.43        150.85        27.99 o                         
  14   5   0         10.93         27.38        20.72 o                         
  16   5   0          3.06         68.87        26.86 o                         
   0   6   0       2042.96       2533.60        85.91 o                         
   1   6   0      32074.29      33301.25       155.49 o                         
   2   6   0       3573.55       4039.18        56.84 o                         
   3   6   0       4148.50       3886.01        33.98 o                         
   4   6   0        838.98        940.84        18.78 o                         
   5   6   0       8105.45       7199.34       108.61 o                         
   6   6   0       5462.97       5540.20        76.39 o                         
   7   6   0        473.38        368.86        16.29 o                         
   8   6   0        104.13        149.06        11.81 o                         
   9   6   0          8.17         -2.34         6.91 o                         
  10   6   0        824.44        926.32        51.58 o                         
  11   6   0        853.16       1012.63        55.81 o                         
  12   6   0          4.37          7.95        15.79 o                         
  13   6   0        216.26        259.87        34.23 o                         
  14   6   0         13.27          5.11        16.93 o                         
  15   6   0          0.00         25.74        21.07 o                         
  16   6   0         10.85         -3.23        18.11 o                         
   1   7   0        141.90        160.38         7.11 o                         
   2   7   0          7.72         18.75         6.11 o                         
   3   7   0         89.21         98.34        15.15 o                         
   4   7   0       1009.06        817.60        17.71 o                         
   5   7   0       2104.75       2208.30        29.71 o                         
   6   7   0         22.34         43.28         8.54 o                         
   7   7   0        735.00        703.06        22.12 o                         
   8   7   0        344.20        319.61        28.78 o                         
   9   7   0        486.93        447.70        34.27 o                         
  10   7   0          0.64          7.76        12.92 o                         
  11   7   0        288.25        216.66        30.04 o                         
  12   7   0          4.74         26.92        19.62 o                         
  13   7   0        448.13        523.11        47.37 o                         
  14   7   0          1.51          7.16        18.88 o                         
  15   7   0         38.98         50.03        20.58 o                         
  16   7   0         51.99         68.85        26.17 o                         
   0   8   0        539.22        411.65        32.56 o                         
   1   8   0       9534.19       9138.78        71.79 o                         
   2   8   0       3260.27       3599.05        33.61 o                         
   3   8   0       4495.81       4852.29       146.00 o                         
   4   8   0        709.20        588.56        32.26 o                         
   5   8   0         12.10         29.92        10.37 o                         
   6   8   0        164.71        171.52        18.11 o                         
   7   8   0        213.90        285.33        26.42 o                         
   8   8   0        135.49        109.11        19.20 o                         
   9   8   0        806.78        857.27        48.82 o                         
  10   8   0          2.70          1.02        13.24 o                         
  11   8   0         21.55         45.70        19.07 o                         
  12   8   0         85.19        161.95        30.24 o                         
  13   8   0        531.22        517.69        47.93 o                         
  14   8   0        172.65        174.57        32.19 o                         
  15   8   0          3.83        -14.77        19.97 o                         
   1   9   0       6405.91       6052.37        58.86 o                         
   2   9   0        476.31        610.44        19.25 o                         
   3   9   0        688.79        443.08        17.85 o                         
   4   9   0          5.31          2.73         9.06 o                         
   5   9   0        226.14        165.07         9.54 o                         
   6   9   0         76.26        164.53        19.87 o                         
   7   9   0        129.08        111.53        20.16 o                         
   8   9   0         97.13        141.07        23.13 o                         
   9   9   0        177.12        135.42        22.70 o                         
  10   9   0       1010.63        973.60        55.12 o                         
  11   9   0        126.83        127.23        25.78 o                         
  12   9   0        942.79        902.17        59.01 o                         
  13   9   0        254.77        178.70        32.22 o                         
  14   9   0          5.76        -19.68        19.68 o                         
  15   9   0         48.88         76.04        24.49 o                         
   0  10   0       2539.47       3306.89        39.20 o                         
   1  10   0       8885.56       8804.16        40.40 o                         
   2  10   0        326.30        507.37        22.76 o                         
   3  10   0          0.02         17.09         7.06 o                         
   4  10   0       1534.98       1396.97        51.13 o                         
   5  10   0        266.45        326.19        25.79 o                         
   6  10   0        444.44        463.25        32.59 o                         
   7  10   0       2799.60       2782.86        81.22 o                         
   8  10   0         32.47         92.64        22.61 o                         
   9  10   0        323.39        388.97        35.90 o                         
  10  10   0         87.70         94.60        22.09 o                         
  11  10   0        140.19        101.93        22.82 o                         
  12  10   0         46.84         40.90        18.19 o                         
  13  10   0         86.29         86.44        23.90 o                         
  14  10   0          0.49         11.63        19.78 o                         
  15  10   0         46.79         75.98        28.31 o                         
   1  11   0         48.02         47.51         3.95 o                         
   2  11   0       2169.17       2151.39        30.13 o                         
   3  11   0        860.80        806.26        34.50 o                         
   4  11   0         38.15         44.19        12.58 o                         
   5  11   0         32.22         29.51        10.32 o                         
   6  11   0         64.49         58.80        14.56 o                         
   7  11   0        938.95        948.66        50.45 o                         
   8  11   0        596.24        853.05        49.31 o                         
   9  11   0        154.38        155.60        24.30 o                         
  10  11   0        258.16        263.30        31.32 o                         
  11  11   0        144.13        129.73        24.65 o                         
  12  11   0        244.39        323.86        39.22 o                         
  13  11   0          2.17         -9.17        17.50 o                         
  14  11   0         25.68         33.19        20.60 o                         
   0  12   0       8268.48       7750.33       138.69 o                         
   1  12   0       1733.20       1556.25        54.08 o                         
   2  12   0        371.19        310.30        16.31 o                         
   3  12   0        162.67        204.99        19.25 o                         
   4  12   0        989.81        881.07        28.96 o                         
   5  12   0       3376.27       3452.17        89.24 o                         
   6  12   0        821.37        787.15        45.01 o                         
   7  12   0        716.79        745.97        48.24 o                         
   8  12   0         56.54         57.11        19.10 o                         
   9  12   0          7.34         -6.77        18.92 o                         
  10  12   0         49.88         53.99        17.30 o                         
  11  12   0         68.37         76.83        21.18 o                         
  12  12   0         23.66         50.36        20.02 o                         
  13  12   0         51.87         46.38        19.76 o                         
  14  12   0        136.75        181.74        34.45 o                         
   1  13   0        302.89        222.96        13.54 o                         
   2  13   0        767.68        734.34        22.93 o                         
   3  13   0       1162.87       1233.19        46.25 o                         
   4  13   0        875.29        713.56        26.92 o                         
   5  13   0        125.26         71.90        16.53 o                         
   6  13   0        127.42        127.01        21.19 o                         
   7  13   0        820.92        799.12        50.07 o                         
   8  13   0       3214.40       3008.03        95.64 o                         
   9  13   0         95.03        102.73        24.54 o                         
  10  13   0       1055.97       1097.12        63.42 o                         
  11  13   0          1.58          4.75        17.96 o                         
  12  13   0         36.59         39.18        19.65 o                         
  13  13   0          4.52          9.52        20.54 o                         
  14  13   0        102.82        126.18        33.66 o                         
   0  14   0        880.80        982.00        42.66 o                         
   1  14   0        653.33        615.81        24.14 o                         
   2  14   0        605.70        737.07        20.96 o                         
   3  14   0        552.85        487.76        23.57 o                         
   4  14   0        496.41        516.17        23.95 o                         
   5  14   0        154.61        167.88        23.40 o                         
   6  14   0        183.33        134.89        22.58 o                         
   7  14   0        479.10        399.51        36.27 o                         
   8  14   0        211.03        267.71        34.09 o                         
   9  14   0         53.70         61.68        20.41 o                         
  10  14   0          2.73         21.05        20.80 o                         
  11  14   0         18.97         51.21        22.86 o                         
  12  14   0         81.06        104.52        28.30 o                         
  13  14   0        310.81        338.63        46.25 o                         
   1  15   0       1265.54       1321.20        36.51 o                         
   2  15   0        116.28        132.69        22.14 o                         
   3  15   0       1039.55        930.30        31.93 o                         
   4  15   0        185.69        165.81        15.44 o                         
   5  15   0       2127.07       2006.77        76.09 o                         
   6  15   0         63.99         59.54        17.55 o                         
   7  15   0        273.09        293.70        32.75 o                         
   8  15   0        162.29        145.67        27.35 o                         
   9  15   0         71.03         91.80        22.78 o                         
  10  15   0          7.73          7.98        21.01 o                         
  11  15   0        119.26        112.78        27.08 o                         
  12  15   0         57.23         75.50        27.88 o                         
  13  15   0         83.24         68.10        27.97 o                         
   0  16   0        516.86        450.12        32.84 o                         
   1  16   0          9.85         40.47         9.75 o                         
   2  16   0       2334.08       2390.17        52.30 o                         
   3  16   0         35.07         37.20        23.41 o                         
   4  16   0        143.56        149.06        15.26 o                         
   5  16   0        148.81        200.96        27.88 o                         
   6  16   0          3.39        -19.08        19.09 o                         
   7  16   0         68.87         56.29        19.93 o                         
   8  16   0        260.47        267.03        36.05 o                         
   9  16   0          5.77         17.62        20.61 o                         
  10  16   0        248.65        240.33        35.45 o                         
  11  16   0          1.42         11.36        21.10 o                         
  12  16   0         46.95         32.71        19.89 o                         
   1  17   0         95.60        111.74        12.71 o                         
   2  17   0        420.87        458.31        24.61 o                         
   3  17   0        348.80        334.01        32.24 o                         
   4  17   0         12.62         16.34         8.07 o                         
   5  17   0        360.22        319.92        33.30 o                         
   6  17   0        162.95        127.01        24.93 o                         
   7  17   0         45.07         61.37        23.28 o                         
   8  17   0        169.26        207.18        33.10 o                         
   9  17   0         15.30         18.06        16.32 o                         
  10  17   0         11.10         32.42        21.36 o                         
  11  17   0         11.18         -0.36        20.37 o                         
  12  17   0         81.29         43.78        21.83 o                         
   0  18   0       1815.24       1772.76        66.21 o                         
   1  18   0        435.88        367.95        22.44 o                         
   2  18   0        215.03        212.02        18.22 o                         
   3  18   0        193.09        213.49        26.22 o                         
   4  18   0         93.31         86.49        13.35 o                         
   5  18   0         97.31         75.24        14.50 o                         
   6  18   0        254.23        239.70        32.65 o                         
   7  18   0        144.00        113.86        25.70 o                         
   8  18   0          2.98         15.60        17.56 o                         
   9  18   0         12.67         -5.99        19.42 o                         
  10  18   0        692.67        733.84        60.78 o                         
  11  18   0         25.88         39.16        25.88 o                         
   1  19   0         64.08         50.13        10.74 o                         
   2  19   0          3.25         26.79        10.61 o                         
   3  19   0        769.06        834.86        34.61 o                         
   4  19   0         11.47         28.81         8.37 o                         
   5  19   0         31.58         22.15        10.28 o                         
   6  19   0          0.61         -5.39        17.56 o                         
   7  19   0         26.74         10.84        17.34 o                         
   8  19   0          8.69          5.34        17.07 o                         
   9  19   0        215.33        189.34        34.26 o                         
  10  19   0         38.61         57.47        28.81 o                         
   0  20   0          1.47          0.59        13.10 o                         
   1  20   0         47.59         33.03         9.30 o                         
   2  20   0        907.62        983.48        38.31 o                         
   3  20   0        457.76        581.71        30.55 o                         
   4  20   0          2.11          2.91        10.03 o                         
   5  20   0         15.39         18.15        11.30 o                         
   6  20   0          2.60          2.95        11.15 o                         
   7  20   0         41.86         59.63        23.63 o                         
   8  20   0          2.30          7.96        19.73 o                         
   9  20   0        189.30        212.56        37.41 o                         
  10  20   0         13.80         43.86        26.90 o                         
   1  21   0          0.66         -7.04         9.80 o                         
   2  21   0        675.82        695.14        34.48 o                         
   3  21   0          3.48         26.35        11.72 o                         
   4  21   0         44.83         36.97        10.07 o                         
   5  21   0          2.40          2.10        15.15 o                         
   6  21   0          5.21        -12.18        12.18 o                         
   7  21   0         12.98         24.44        14.20 o                         
   8  21   0          2.31        -14.78        25.52 o                         
   9  21   0          2.62         -9.39        21.29 o                         
   0  22   0         12.29         29.42        13.60 o                         
   1  22   0        123.08        115.99        16.74 o                         
   2  22   0        212.20        222.12        20.87 o                         
   3  22   0        126.51        124.13        16.98 o                         
   4  22   0         19.07          9.92         9.43 o                         
   5  22   0          0.36        -13.50        13.50 o                         
   6  22   0          2.24          0.09        11.41 o                         
   7  22   0          0.27         15.24        18.39 o                         
   1  23   0         11.16          8.90        23.94 o                         
   2  23   0         47.62         40.62        11.19 o                         
   3  23   0        102.29        117.29        17.11 o                         
   4  23   0         22.17         29.30        10.33 o                         
   5  23   0        131.49        150.87        36.88 o                         
   6  23   0          1.69          3.47        13.76 o                         
   0  24   0          0.07         -0.53        17.41 o                         
   1  24   0        111.71        128.00        17.50 o                         
   2  24   0        146.09        145.03        19.63 o                         
   3  24   0          7.43         23.03        11.35 o                         
   4  24   0          0.20         13.55        17.05 o                         
   1  25   0         33.51         40.95        13.17 o                         
 -15   0   1          1.84         25.17        18.18 o                         
 -13   0   1        329.54        437.06        39.42 o                         
 -11   0   1         29.48         22.38        14.70 o                         
  -9   0   1       3721.55       4375.96       109.92 o                         
  -7   0   1       1900.40       1629.19        40.73 o                         
  -5   0   1      22061.96      21694.89       190.48 o                         
  -3   0   1      69203.48      68809.74       140.99 o                         
   3   0   1       7337.43       6260.98        66.50 o                         
   5   0   1       4946.98       4893.20        74.81 o                         
   7   0   1         83.20        228.46        21.66 o                         
   9   0   1          0.60         47.77        12.84 o                         
  11   0   1          0.46         21.92        13.26 o                         
  13   0   1         57.36         44.49        14.89 o                         
  15   0   1         49.51         31.38        20.47 o                         
 -16   1   1        113.24        100.16        18.31 o                         
 -15   1   1         97.67        102.79        18.98 o                         
 -14   1   1         21.49         18.14        11.18 o                         
 -13   1   1          3.79         -9.15        15.12 o                         
 -12   1   1         82.67         99.14        14.89 o                         
 -11   1   1        510.97        553.26        22.05 o                         
 -10   1   1        778.12        748.78        20.41 o                         
  -9   1   1        692.27        771.79        19.55 o                         
  -8   1   1        603.72        648.47        16.81 o                         
  -7   1   1       4726.99       4599.20        48.95 o                         
  -6   1   1        825.64        721.71        15.00 o                         
  -5   1   1       1319.93       1278.71        28.04 o                         
  -4   1   1       2075.08       2277.91        24.47 o                         
  -3   1   1      79085.79      75919.23       458.88 o                         
  -2   1   1       3999.20       4080.62        23.82 o                         
   2   1   1       9019.35       9774.63        49.12 o                         
   3   1   1        545.98        717.83        16.13 o                         
   4   1   1        335.77        329.88        12.99 o                         
   5   1   1         51.51         72.05         9.25 o                         
   6   1   1       1529.18       1621.70        45.92 o                         
   7   1   1       1330.09       1688.37        37.84 o                         
   8   1   1       1837.68       1698.47        40.58 o                         
   9   1   1          6.56         18.77         8.44 o                         
  10   1   1         18.77          3.56         8.15 o                         
  11   1   1        302.18        305.98        21.73 o                         
  12   1   1          1.57        -12.18        12.18 o                         
  13   1   1          0.03        -12.12        12.12 o                         
  14   1   1          4.59         21.05        13.06 o                         
  15   1   1         27.80         18.21        12.90 o                         
  16   1   1          0.00        -10.97        13.86 o                         
 -16   2   1          3.45          8.82        13.05 o                         
 -15   2   1          2.81        -10.07        13.05 o                         
 -14   2   1         50.34         42.07        12.28 o                         
 -13   2   1         20.05         36.25        12.33 o                         
 -12   2   1        558.16        560.08        29.81 o                         
 -11   2   1        886.76        893.55        27.41 o                         
 -10   2   1         54.35         70.22        10.89 o                         
  -9   2   1        122.71        164.11         9.95 o                         
  -8   2   1        651.74        741.48        17.75 o                         
  -7   2   1        545.20        544.14        14.45 o                         
  -6   2   1       1216.35       1075.71        23.34 o                         
  -5   2   1        155.00        167.66         7.53 o                         
  -4   2   1        954.33       1286.49        16.24 o                         
  -3   2   1       3055.01       3169.94        44.93 o                         
  -2   2   1        364.28        454.18        14.52 o                         
   1   2   1       1109.63       1061.52        15.67 o                         
   2   2   1      18464.22      19736.80        55.02 o                         
   3   2   1       3776.65       2895.87        36.94 o                         
   4   2   1        715.86        580.31        12.67 o                         
   5   2   1       1294.17       1216.70        20.39 o                         
   6   2   1        460.75        566.31        20.24 o                         
   7   2   1        455.33        539.17        21.94 o                         
   8   2   1        215.06        164.19        13.71 o                         
   9   2   1        277.34        227.17        17.48 o                         
  10   2   1         64.46         50.64        10.23 o                         
  11   2   1         27.15         24.03        15.68 o                         
  12   2   1         15.08          5.65        10.60 o                         
  13   2   1         46.47         46.62        12.95 o                         
  14   2   1          6.78         -2.76        12.57 o                         
  15   2   1          9.82         19.55        14.67 o                         
  16   2   1         22.43         48.78        31.48 o                         
 -16   3   1         84.81         86.29        17.22 o                         
 -15   3   1          9.51         19.87        13.01 o                         
 -14   3   1         71.93         63.55        19.81 o                         
 -13   3   1        122.21        128.74        17.77 o                         
 -12   3   1         69.78         33.67         8.72 o                         
 -11   3   1        502.11        506.89        21.01 o                         
 -10   3   1        380.07        370.49        17.43 o                         
  -9   3   1        945.71        950.31        24.77 o                         
  -8   3   1        233.80        183.97         9.40 o                         
  -7   3   1       1249.27       1255.31        21.54 o                         
  -6   3   1         79.22         93.65         6.26 o                         
  -5   3   1       4379.91       5057.97        47.27 o                         
  -4   3   1         38.90        106.68         5.40 o                         
  -3   3   1          3.69         33.02         4.37 o                         
  -2   3   1        582.84        472.97        11.77 o                         
  -1   3   1        220.91        266.49        11.32 o                         
   0   3   1      18829.88      17692.56        86.07 o                         
   1   3   1       7428.39       7597.86        59.36 o                         
   2   3   1       1812.91       2415.28        57.94 o                         
   3   3   1      10054.42       9525.31        95.00 o                         
   4   3   1       9558.89       9465.84       113.93 o                         
   5   3   1       6350.21       7588.03        98.51 o                         
   6   3   1       1562.22       1304.98        37.76 o                         
   7   3   1       5345.70       5634.12        53.56 o                         
   8   3   1       1539.65       1494.94        38.82 o                         
   9   3   1       1777.42       1753.03        44.56 o                         
  10   3   1         49.74         54.13        12.04 o                         
  11   3   1       1380.40       1314.75        43.93 o                         
  12   3   1          9.32         11.28        10.08 o                         
  13   3   1          3.44         -8.72        12.04 o                         
  14   3   1         14.61         46.71        14.74 o                         
  15   3   1         22.21          8.48        20.32 o                         
  16   3   1          4.94          9.38        18.35 o                         
 -16   4   1         12.79         18.98        21.29 o                         
 -15   4   1         13.05        -11.17        17.32 o                         
 -14   4   1         68.81         72.24        16.07 o                         
 -13   4   1         51.83         62.49        14.87 o                         
 -12   4   1         23.16         14.52         8.47 o                         
 -11   4   1        996.11       1008.15        39.00 o                         
 -10   4   1         53.09        106.75        10.87 o                         
  -9   4   1          3.97         -2.34         6.13 o                         
  -8   4   1        940.51       1032.11        24.25 o                         
  -7   4   1       2903.64       3086.56        33.70 o                         
  -6   4   1       1079.00       1547.35        51.41 o                         
  -5   4   1       1399.31       1536.78        23.02 o                         
  -4   4   1         35.81         50.36         6.09 o                         
  -3   4   1       6424.27       6967.90        98.28 o                         
  -2   4   1       1281.43       1314.90        17.04 o                         
  -1   4   1      17435.79      19100.62       103.21 o                         
   0   4   1        217.77        550.25         9.28 o                         
   1   4   1       3577.97       3354.19        38.12 o                         
   2   4   1       8326.71       8519.01        78.45 o                         
   3   4   1        376.21        353.08        12.73 o                         
   4   4   1       3043.07       3876.96        35.78 o                         
   5   4   1       1481.62       1538.57        26.33 o                         
   6   4   1         10.51         13.89         5.49 o                         
   7   4   1       1686.68       1657.23        28.75 o                         
   8   4   1       2572.55       2805.95       108.80 o                         
   9   4   1        360.04        405.36        22.46 o                         
  10   4   1        145.16        169.42        17.45 o                         
  11   4   1        165.80        197.90        19.04 o                         
  12   4   1        478.95        530.13        31.04 o                         
  13   4   1         86.51         95.18        16.25 o                         
  14   4   1        531.02        582.49        34.81 o                         
  15   4   1         50.49         73.62        24.96 o                         
  16   4   1         94.24         85.96        26.13 o                         
 -16   5   1          0.03         13.24        18.78 o                         
 -15   5   1         44.53         43.32        21.34 o                         
 -14   5   1        121.68        198.17        31.71 o                         
 -13   5   1        540.67        466.91        43.18 o                         
 -12   5   1        341.76        433.81        39.51 o                         
 -11   5   1         97.29        169.09        28.92 o                         
 -10   5   1         50.26         68.18        11.93 o                         
  -9   5   1       2935.74       2956.64        51.67 o                         
  -8   5   1       1619.25       1621.98        67.06 o                         
  -7   5   1        192.28        166.72        28.23 o                         
  -6   5   1          1.96          0.07         4.97 o                         
  -5   5   1         33.19         69.03         7.59 o                         
  -4   5   1        762.14        753.46        17.99 o                         
  -3   5   1       4747.33       4773.66        68.46 o                         
  -2   5   1      14039.04      14633.82       105.64 o                         
  -1   5   1       4744.59       4636.56        56.01 o                         
   0   5   1        330.74        473.70        25.62 o                         
   1   5   1         97.91        151.51         6.64 o                         
   2   5   1       2729.96       2777.11        31.48 o                         
   3   5   1         58.87         94.09         8.43 o                         
   4   5   1        577.93        567.55        12.51 o                         
   5   5   1         71.22        123.35         8.31 o                         
   6   5   1         72.03         51.85         6.29 o                         
   7   5   1         12.90         27.20        15.13 o                         
   8   5   1         24.85         32.02         7.10 o                         
   9   5   1        129.48        167.22        22.62 o                         
  10   5   1        105.31        156.61        24.01 o                         
  11   5   1        240.42        313.62        32.44 o                         
  12   5   1        833.49        781.94        53.06 o                         
  13   5   1         26.85         62.43        22.49 o                         
  14   5   1          3.43         14.14        19.08 o                         
  15   5   1         33.83          6.62        18.94 o                         
  16   5   1         18.52         49.92        23.17 o                         
 -16   6   1         25.92         20.15        20.00 o                         
 -15   6   1          0.33         40.38        21.02 o                         
 -14   6   1          8.50          4.18        16.68 o                         
 -13   6   1        317.81        348.09        38.92 o                         
 -12   6   1        229.58        201.83        29.16 o                         
 -11   6   1        316.45        366.39        35.31 o                         
 -10   6   1       2462.59       2234.97        76.85 o                         
  -9   6   1         40.99         53.97        10.31 o                         
  -8   6   1        239.13        333.66        17.19 o                         
  -7   6   1       2192.68       2354.90        43.29 o                         
  -6   6   1       7796.82       7842.65        86.70 o                         
  -5   6   1         35.32         29.48         6.33 o                         
  -4   6   1        107.12        110.89         7.47 o                         
  -3   6   1       3047.77       3610.71        62.87 o                         
  -2   6   1        156.14        165.22        12.73 o                         
  -1   6   1       6755.82       7551.51        97.76 o                         
   0   6   1        300.05        451.20        14.76 o                         
   1   6   1       4503.22       3889.34        84.58 o                         
   2   6   1       1347.83       1396.81        18.07 o                         
   3   6   1        369.22        365.17        20.91 o                         
   4   6   1         15.33         28.21         3.31 o                         
   5   6   1       1557.17       1488.39        24.79 o                         
   6   6   1       1884.40       1681.80        29.60 o                         
   7   6   1          3.11          6.99         5.22 o                         
   8   6   1        544.90        450.51        19.11 o                         
   9   6   1        189.21        138.45        21.69 o                         
  10   6   1        440.51        415.12        35.83 o                         
  11   6   1          8.99         68.79        21.74 o                         
  12   6   1          3.10         60.24        22.56 o                         
  13   6   1         88.72         95.77        22.78 o                         
  14   6   1        141.11        157.16        28.47 o                         
  15   6   1          0.01         14.84        19.12 o                         
  16   6   1         37.47         99.80        27.37 o                         
 -16   7   1          1.24         62.25        28.12 o                         
 -15   7   1         11.36          7.40        19.18 o                         
 -14   7   1        256.55        323.98        39.70 o                         
 -13   7   1         12.27         14.83        15.82 o                         
 -12   7   1        417.49        398.23        38.47 o                         
 -11   7   1        525.07        535.87        42.84 o                         
 -10   7   1        221.50        279.75        30.88 o                         
  -9   7   1          9.28          9.76        13.29 o                         
  -8   7   1       1019.13       1030.68        29.00 o                         
  -7   7   1        810.72        631.25        34.86 o                         
  -6   7   1       4339.19       4439.41        51.90 o                         
  -5   7   1          0.39         31.65         5.85 o                         
  -4   7   1        664.15        566.55        16.48 o                         
  -3   7   1         79.92         50.47         6.76 o                         
  -2   7   1        104.55         44.81         8.09 o                         
  -1   7   1       9232.77       9877.57        70.50 o                         
   0   7   1       3457.02       3844.06        32.13 o                         
   1   7   1        876.65        802.36        13.08 o                         
   2   7   1       1747.34       1920.34        25.65 o                         
   3   7   1       8156.54       8339.39       100.98 o                         
   4   7   1        947.89       1077.73        51.74 o                         
   5   7   1        678.65        708.12        19.63 o                         
   6   7   1        339.43        332.87        13.59 o                         
   7   7   1        547.23        447.52        17.24 o                         
   8   7   1       1149.66       1087.24        50.37 o                         
   9   7   1        342.94        410.82        35.26 o                         
  10   7   1          0.30          2.06        15.23 o                         
  11   7   1         70.62        107.05        25.14 o                         
  12   7   1       1001.64        973.31        59.40 o                         
  13   7   1         32.40         68.07        21.97 o                         
  14   7   1         13.53         19.53        20.40 o                         
  15   7   1          9.53         14.88        20.93 o                         
 -15   8   1         57.63        103.00        26.18 o                         
 -14   8   1          7.39         24.18        20.40 o                         
 -13   8   1        213.26        208.60        31.26 o                         
 -12   8   1          3.44          8.02        18.99 o                         
 -11   8   1       1736.11       1805.52        75.65 o                         
 -10   8   1        433.33        479.60        38.06 o                         
  -9   8   1          0.08         17.46        12.62 o                         
  -8   8   1          9.51         40.05        15.93 o                         
  -7   8   1        791.91        752.92        23.59 o                         
  -6   8   1       1966.87       2169.61       115.43 o                         
  -5   8   1        825.73        797.41        20.98 o                         
  -4   8   1        124.59        173.49        17.25 o                         
  -3   8   1       8894.03       9366.17       103.10 o                         
  -2   8   1       4333.72       5228.95        74.68 o                         
  -1   8   1       1231.71       1103.97        52.13 o                         
   0   8   1        109.73        166.03         5.73 o                         
   1   8   1        244.72        216.03        11.72 o                         
   2   8   1        199.85        255.27        11.88 o                         
   3   8   1       1935.01       1711.91        36.27 o                         
   4   8   1       4096.28       3682.34        75.29 o                         
   5   8   1       7646.23       8085.13        66.53 o                         
   6   8   1       2171.39       2218.95        66.33 o                         
   7   8   1       2652.14       2549.13        74.00 o                         
   8   8   1         81.80         51.52        15.54 o                         
   9   8   1          0.00         -6.11        13.44 o                         
  10   8   1         27.05         40.16        16.86 o                         
  11   8   1       1490.70       1665.29        74.54 o                         
  12   8   1         14.58         36.45        19.61 o                         
  13   8   1        153.89        115.38        26.06 o                         
  14   8   1         11.72         52.61        23.37 o                         
  15   8   1         90.11        100.98        27.43 o                         
 -15   9   1          1.79         40.53        26.49 o                         
 -14   9   1         61.11         80.81        20.82 o                         
 -13   9   1         18.12         10.20        15.42 o                         
 -12   9   1         17.86         23.79        19.15 o                         
 -11   9   1          3.11         44.42        21.72 o                         
 -10   9   1          4.85         13.56        15.30 o                         
  -9   9   1       1038.66        949.78        51.39 o                         
  -8   9   1          1.21         50.61        16.86 o                         
  -7   9   1         96.61         79.33        18.29 o                         
  -6   9   1        145.31        158.98        17.47 o                         
  -5   9   1       2019.39       2098.94        46.72 o                         
  -4   9   1        823.93        797.59        37.61 o                         
  -3   9   1       1926.74       1867.92        48.54 o                         
  -2   9   1       1770.66       2168.25        51.10 o                         
  -1   9   1        641.43        759.89        25.90 o                         
   0   9   1      12389.57      12449.75       104.43 o                         
   1   9   1        411.04        341.75         8.64 o                         
   2   9   1         67.89        244.91        11.50 o                         
   3   9   1      13032.86      12999.83        91.05 o                         
   4   9   1       8312.10       8526.98       118.08 o                         
   5   9   1        370.26        418.37        14.72 o                         
   6   9   1       1588.08       1552.02        57.13 o                         
   7   9   1        203.37        327.20        29.17 o                         
   8   9   1          0.27         17.44        14.08 o                         
   9   9   1        580.82        522.47        40.61 o                         
  10   9   1         68.44        103.56        24.46 o                         
  11   9   1         21.47         12.11        17.75 o                         
  12   9   1        186.06        246.15        34.19 o                         
  13   9   1         88.21         90.89        25.61 o                         
  14   9   1          5.41         44.34        20.65 o                         
  15   9   1          8.64        -11.45        20.07 o                         
 -15  10   1         11.19          2.13        20.72 o                         
 -14  10   1         35.87         57.37        21.13 o                         
 -13  10   1          4.39         13.27        17.68 o                         
 -12  10   1         43.31         28.85        18.39 o                         
 -11  10   1          0.91          0.54        16.92 o                         
 -10  10   1        137.49         99.21        20.93 o                         
  -9  10   1          2.23         -7.72        13.91 o                         
  -8  10   1       1432.29       1540.62        64.06 o                         
  -7  10   1         72.81        105.06        20.36 o                         
  -6  10   1        834.50       1086.40        49.19 o                         
  -5  10   1       1083.91        861.30        41.21 o                         
  -4  10   1        112.46        148.98        18.42 o                         
  -3  10   1       1672.93       1619.62        47.82 o                         
  -2  10   1        630.47        810.11        33.12 o                         
  -1  10   1        964.52        662.58        22.90 o                         
   0  10   1       1939.53       2017.74        27.55 o                         
   1  10   1       4383.06       4146.66        30.51 o                         
   2  10   1       6708.09       7125.96        86.30 o                         
   3  10   1         68.29         70.12        10.99 o                         
   4  10   1        486.60        575.54        32.89 o                         
   5  10   1       1924.00       1698.35        58.45 o                         
   6  10   1        944.86        812.77        43.22 o                         
   7  10   1        870.58        990.13        52.75 o                         
   8  10   1        289.58        354.39        33.02 o                         
   9  10   1       1514.56       1553.27        67.65 o                         
  10  10   1        361.54        388.94        37.96 o                         
  11  10   1         67.22         45.89        20.71 o                         
  12  10   1        179.15        164.97        29.94 o                         
  13  10   1        117.70        144.72        30.06 o                         
  14  10   1          3.50         19.01        18.60 o                         
  15  10   1          6.21         27.52        22.78 o                         
 -15  11   1         65.62         88.00        27.11 o                         
 -14  11   1          0.95         20.88        21.97 o                         
 -13  11   1          8.38         12.84        18.11 o                         
 -12  11   1        154.94        129.08        28.41 o                         
 -11  11   1          8.60          6.94        16.42 o                         
 -10  11   1         92.31        106.49        22.50 o                         
  -9  11   1        170.65        150.00        24.20 o                         
  -8  11   1          1.07          3.63        14.02 o                         
  -7  11   1         22.53         59.78        18.65 o                         
  -6  11   1         47.99         40.84        14.42 o                         
  -5  11   1        869.18        866.37        43.07 o                         
  -4  11   1       2976.35       3135.17        52.29 o                         
  -3  11   1       6106.96       6133.41        96.50 o                         
  -2  11   1          0.10          8.46         5.04 o                         
  -1  11   1        520.11        471.37        12.53 o                         
   0  11   1        133.36        181.86         5.92 o                         
   1  11   1        565.89        659.68        12.95 o                         
   2  11   1        856.83       1066.56        20.19 o                         
   3  11   1          0.24         -0.82         5.06 o                         
   4  11   1        176.57        118.17        17.40 o                         
   5  11   1          0.01          3.53        11.01 o                         
   6  11   1        170.95        191.42        25.91 o                         
   7  11   1       2102.56       2232.79        76.03 o                         
   8  11   1         63.63         68.01        17.51 o                         
   9  11   1          0.56         -3.60        18.49 o                         
  10  11   1         19.47         12.95        15.20 o                         
  11  11   1         20.69          0.06        17.70 o                         
  12  11   1         21.21         47.96        22.23 o                         
  13  11   1         35.12         54.79        23.68 o                         
  14  11   1          8.02         34.32        24.81 o                         
 -14  12   1         25.18         74.07        26.41 o                         
 -13  12   1         10.45         22.37        18.03 o                         
 -12  12   1         27.85         24.34        17.05 o                         
 -11  12   1        160.86        134.83        26.96 o                         
 -10  12   1        303.88        288.29        33.84 o                         
  -9  12   1         93.29        130.59        23.72 o                         
  -8  12   1        881.86        877.72        50.75 o                         
  -7  12   1          2.24         22.49        15.89 o                         
  -6  12   1        213.47        229.74        26.55 o                         
  -5  12   1         48.91         79.84        16.64 o                         
  -4  12   1        381.85        406.48        20.14 o                         
  -3  12   1         49.81         92.85        14.80 o                         
  -2  12   1        566.31        496.86        16.20 o                         
  -1  12   1          0.87         15.88         4.83 o                         
   0  12   1          0.35         12.07         4.04 o                         
   1  12   1         38.24         68.74         6.41 o                         
   2  12   1         76.00         77.71         6.33 o                         
   3  12   1         65.45         50.38        10.92 o                         
   4  12   1        136.51        168.05        20.56 o                         
   5  12   1        770.62        812.01        43.21 o                         
   6  12   1       1440.12       1522.46        61.97 o                         
   7  12   1        147.97        159.82        24.03 o                         
   8  12   1          1.51          3.21        15.58 o                         
   9  12   1        124.60         78.27        19.76 o                         
  10  12   1         19.67          5.18        17.79 o                         
  11  12   1         81.10        126.89        26.17 o                         
  12  12   1         69.71         72.94        25.13 o                         
  13  12   1          7.42          8.42        17.99 o                         
  14  12   1          0.33         14.32        21.72 o                         
 -14  13   1          0.18         -0.83        21.17 o                         
 -13  13   1         24.35         55.42        24.33 o                         
 -12  13   1          1.82         21.02        19.28 o                         
 -11  13   1         24.45         23.05        16.71 o                         
 -10  13   1         80.17         72.81        21.33 o                         
  -9  13   1        552.52        574.10        45.00 o                         
  -8  13   1        128.50         87.60        21.06 o                         
  -7  13   1          2.58         16.01        15.11 o                         
  -6  13   1        170.80        202.42        24.68 o                         
  -5  13   1        150.17        176.50        22.52 o                         
  -4  13   1         51.15         67.14        10.21 o                         
  -3  13   1       3145.59       3296.29        76.98 o                         
  -2  13   1        358.24        264.18        12.55 o                         
  -1  13   1        809.21        766.53        20.13 o                         
   0  13   1        499.39        646.21        28.87 o                         
   1  13   1        726.90        730.42        18.82 o                         
   2  13   1       1632.43       1435.60        35.67 o                         
   3  13   1        147.01        204.52        19.75 o                         
   4  13   1        547.75        481.88        33.78 o                         
   5  13   1       1119.98       1098.29        51.99 o                         
   6  13   1         11.82         39.09        14.65 o                         
   7  13   1         60.06         94.78        21.86 o                         
   8  13   1          0.08          1.22        14.61 o                         
   9  13   1        367.16        325.44        35.10 o                         
  10  13   1        130.08        113.73        23.30 o                         
  11  13   1          0.61          9.19        16.23 o                         
  12  13   1         28.28         28.12        21.57 o                         
  13  13   1          7.30         -0.72        18.57 o                         
  14  13   1         49.34         94.09        27.76 o                         
 -13  14   1         47.00         39.47        23.94 o                         
 -12  14   1         20.53         37.53        21.89 o                         
 -11  14   1        377.41        328.41        39.15 o                         
 -10  14   1         73.32         49.45        18.98 o                         
  -9  14   1          0.24         10.60        16.88 o                         
  -8  14   1        269.04        327.10        37.24 o                         
  -7  14   1        636.67        635.89        46.10 o                         
  -6  14   1        696.14        660.16        43.58 o                         
  -5  14   1         13.27         25.86        13.66 o                         
  -4  14   1       1130.67       1042.85        34.06 o                         
  -3  14   1        698.85        775.33        61.14 o                         
  -2  14   1         94.82        122.89        11.70 o                         
  -1  14   1        548.76        572.67        18.25 o                         
   0  14   1        485.10        409.29        20.00 o                         
   1  14   1        349.04        302.79        17.44 o                         
   2  14   1         68.75         70.26        10.74 o                         
   3  14   1        120.76        161.04        14.85 o                         
   4  14   1          1.18          0.53         8.20 o                         
   5  14   1        579.96        484.11        36.16 o                         
   6  14   1        215.81        238.42        28.84 o                         
   7  14   1         54.51         77.33        21.43 o                         
   8  14   1        124.32        131.33        23.44 o                         
   9  14   1        277.97        239.10        32.51 o                         
  10  14   1         23.98         40.66        22.75 o                         
  11  14   1         67.25         71.15        23.39 o                         
  12  14   1          2.97        -10.63        19.60 o                         
  13  14   1          4.08         40.54        24.88 o                         
 -13  15   1         49.90         57.66        24.10 o                         
 -12  15   1         22.96         38.41        21.19 o                         
 -11  15   1        109.79        161.82        34.23 o                         
 -10  15   1         33.72         43.19        17.25 o                         
  -9  15   1        581.90        503.87        45.81 o                         
  -8  15   1          6.69          5.23        15.00 o                         
  -7  15   1       1070.76       1086.34        59.69 o                         
  -6  15   1         30.33         12.45        14.61 o                         
  -5  15   1       1604.90       1469.31        65.11 o                         
  -4  15   1        151.68        125.31        13.88 o                         
  -3  15   1         74.47         93.44         9.36 o                         
  -2  15   1         12.43         14.84         7.00 o                         
  -1  15   1       3181.83       2974.42        54.47 o                         
   0  15   1       1788.73       1690.85        41.98 o                         
   1  15   1       1439.21       1388.85        37.54 o                         
   2  15   1       1176.99       1331.05        37.06 o                         
   3  15   1         11.52          5.17         7.41 o                         
   4  15   1       1870.38       1677.12        48.35 o                         
   5  15   1         71.22         86.07        21.40 o                         
   6  15   1         75.16         54.68        17.14 o                         
   7  15   1        173.35        149.72        25.29 o                         
   8  15   1         70.74         79.64        18.95 o                         
   9  15   1          1.22        -12.17        16.39 o                         
  10  15   1        434.36        451.78        44.67 o                         
  11  15   1         36.88         29.64        20.15 o                         
  12  15   1         60.29         27.21        18.76 o                         
  13  15   1         34.94         51.87        24.39 o                         
 -12  16   1         15.97        -23.74        23.74 o                         
 -11  16   1         87.71        105.10        28.59 o                         
 -10  16   1          0.13         16.18        16.30 o                         
  -9  16   1          1.28          4.85        19.31 o                         
  -8  16   1         25.59         25.32        17.43 o                         
  -7  16   1        412.61        384.92        37.83 o                         
  -6  16   1         18.54        -18.73        18.73 o                         
  -5  16   1        193.56        194.06        26.67 o                         
  -4  16   1       1363.41       1263.07        33.80 o                         
  -3  16   1        808.56        883.02        32.17 o                         
  -2  16   1         96.18         97.16        12.52 o                         
  -1  16   1       1854.65       1888.50        59.56 o                         
   0  16   1         69.50         92.80        12.00 o                         
   1  16   1        186.37        167.56        18.86 o                         
   2  16   1       3011.54       2999.36        57.05 o                         
   3  16   1       1134.85       1259.34        37.93 o                         
   4  16   1          3.73          4.98         6.89 o                         
   5  16   1         11.62         28.83        15.66 o                         
   6  16   1        319.90        342.01        33.92 o                         
   7  16   1         88.16         99.04        21.60 o                         
   8  16   1         18.13         16.17        16.09 o                         
   9  16   1        119.52        132.23        28.71 o                         
  10  16   1        158.41        180.61        32.18 o                         
  11  16   1        125.71        134.75        30.58 o                         
  12  16   1          0.42         28.46        19.42 o                         
 -12  17   1         29.20         49.74        22.13 o                         
 -11  17   1         46.46         23.42        17.99 o                         
 -10  17   1          2.21         28.18        22.58 o                         
  -9  17   1        178.38        152.71        27.95 o                         
  -8  17   1         85.60        107.18        24.44 o                         
  -7  17   1        270.27        256.61        32.59 o                         
  -6  17   1        308.94        329.94        35.20 o                         
  -5  17   1       1343.45       1403.72        67.82 o                         
  -4  17   1        255.06        247.22        16.41 o                         
  -3  17   1       1633.61       1593.75        44.51 o                         
  -2  17   1       1854.41       1861.35        47.21 o                         
  -1  17   1        965.39       1003.37        34.77 o                         
   0  17   1         70.05         53.21         9.97 o                         
   1  17   1         24.44         23.65         7.64 o                         
   2  17   1       1773.22       1807.86        55.61 o                         
   3  17   1        155.53        196.63        17.16 o                         
   4  17   1         46.38         50.10         8.79 o                         
   5  17   1         61.25         48.53        15.41 o                         
   6  17   1          2.27         -0.53        13.93 o                         
   7  17   1        180.09        222.10        30.98 o                         
   8  17   1         63.65         78.72        23.53 o                         
   9  17   1         74.43         98.61        28.76 o                         
  10  17   1         46.79         71.76        24.74 o                         
  11  17   1        105.61        136.12        31.55 o                         
  12  17   1         93.27         75.71        26.13 o                         
 -11  18   1         62.65         58.21        24.08 o                         
 -10  18   1        103.84        129.82        32.43 o                         
  -9  18   1          2.08        -18.20        18.20 o                         
  -8  18   1         35.72         21.94        16.42 o                         
  -7  18   1        187.69        230.80        31.74 o                         
  -6  18   1        117.62        134.03        24.38 o                         
  -5  18   1        310.50        383.11        38.87 o                         
  -4  18   1        713.59        674.77        26.23 o                         
  -3  18   1         11.99         25.53        10.09 o                         
  -2  18   1        979.33       1022.42        43.25 o                         
  -1  18   1          7.16          4.31         8.37 o                         
   0  18   1        606.02        681.36        29.46 o                         
   1  18   1         10.17         15.25         8.28 o                         
   2  18   1         31.19         80.67        13.30 o                         
   3  18   1        358.72        306.84        21.38 o                         
   4  18   1        460.45        422.11        21.10 o                         
   5  18   1        453.16        454.27        28.16 o                         
   6  18   1         63.58         51.30        18.98 o                         
   7  18   1         66.04         64.11        21.59 o                         
   8  18   1        103.77         96.84        24.79 o                         
   9  18   1        306.33        334.75        41.99 o                         
  10  18   1        185.10        166.96        33.41 o                         
  11  18   1        144.24        193.79        36.20 o                         
 -10  19   1          7.42         36.01        25.76 o                         
  -9  19   1         13.83         41.46        20.90 o                         
  -8  19   1          3.48        -20.13        20.13 o                         
  -7  19   1         64.85         78.08        25.18 o                         
  -6  19   1          0.04         -4.46        16.05 o                         
  -5  19   1         55.99         36.66        12.21 o                         
  -4  19   1        786.05        826.07        29.53 o                         
  -3  19   1        138.55        189.07        18.12 o                         
  -2  19   1         26.59         35.86        13.56 o                         
  -1  19   1        655.78        657.82        30.10 o                         
   0  19   1         21.80         14.35         8.32 o                         
   1  19   1         23.48         24.29        10.48 o                         
   2  19   1        436.71        444.93        25.33 o                         
   3  19   1        191.63        191.14        27.80 o                         
   4  19   1        110.83        125.07        13.10 o                         
   5  19   1        135.37        120.90        21.67 o                         
   6  19   1          0.71        -12.31        12.31 o                         
   7  19   1         20.14         39.44        20.90 o                         
   8  19   1        131.79        188.42        33.58 o                         
   9  19   1         74.43        118.79        30.74 o                         
  10  19   1          2.99         -0.98        22.05 o                         
 -10  20   1         46.91         85.67        28.22 o                         
  -9  20   1          5.86         27.95        24.10 o                         
  -8  20   1         10.14         10.13        18.47 o                         
  -7  20   1         85.86         64.47        20.91 o                         
  -6  20   1         97.54        110.21        17.96 o                         
  -5  20   1         15.39          1.36        13.63 o                         
  -4  20   1         14.12         26.32         8.92 o                         
  -3  20   1        545.97        469.60        27.48 o                         
  -2  20   1         12.66         24.63        10.13 o                         
  -1  20   1         64.61         62.26        12.43 o                         
   0  20   1        110.39        100.27        13.26 o                         
   1  20   1        110.58         84.87        12.33 o                         
   2  20   1         19.92         33.23        10.61 o                         
   3  20   1         74.01         73.82        13.86 o                         
   4  20   1         45.03         62.36        12.49 o                         
   5  20   1        200.16        217.45        21.68 o                         
   6  20   1         53.07         78.82        15.18 o                         
   7  20   1        330.69        420.66        45.15 o                         
   8  20   1          0.03         48.37        25.01 o                         
   9  20   1        109.93        136.59        28.88 o                         
  -9  21   1          9.14          3.83        20.52 o                         
  -7  21   1          0.71          3.83        18.33 o                         
  -6  21   1         23.11         24.12        11.56 o                         
  -5  21   1        124.43        119.95        29.49 o                         
  -4  21   1          0.58          6.12        10.67 o                         
  -3  21   1          3.33         16.96         9.47 o                         
  -2  21   1         50.83         78.95        13.57 o                         
  -1  21   1        326.24        296.79        22.35 o                         
   0  21   1         36.42         26.73         9.50 o                         
   1  21   1        114.29         81.57        29.15 o                         
   2  21   1         33.94         45.57        12.64 o                         
   3  21   1        123.47        132.10        17.12 o                         
   4  21   1         91.01        122.33        17.60 o                         
   5  21   1          1.17         -7.95        11.89 o                         
   6  21   1          1.15         -5.01        12.72 o                         
   7  21   1          0.42        -10.27        13.25 o                         
   8  21   1          1.52          7.74        18.81 o                         
   9  21   1          2.50        -24.77        24.77 o                         
  -8  22   1        196.03        193.37        26.36 o                         
  -7  22   1          0.41         -0.33        12.04 o                         
  -6  22   1        154.50        172.29        29.49 o                         
  -5  22   1         18.37          5.67        11.50 o                         
  -4  22   1          1.71          8.69         9.40 o                         
  -3  22   1        138.04        134.48        17.56 o                         
  -2  22   1         24.63         34.48        11.07 o                         
  -1  22   1         17.53         31.01        16.71 o                         
   0  22   1         47.19         56.25        11.87 o                         
   1  22   1        116.39        116.49        16.27 o                         
   2  22   1         13.92         12.78        10.40 o                         
   3  22   1         89.31         78.75        14.68 o                         
   4  22   1        108.46        136.98        15.14 o                         
   5  22   1         20.77         31.38        13.05 o                         
   6  22   1         19.32         28.25        13.70 o                         
   7  22   1         30.72         18.18        12.79 o                         
  -6  23   1          0.07         10.77        12.97 o                         
  -5  23   1        103.67         76.98        16.53 o                         
  -4  23   1         28.70         44.35        11.56 o                         
  -3  23   1          1.17         12.74        11.07 o                         
  -2  23   1        144.12        141.74        24.08 o                         
  -1  23   1         26.71         16.46        10.96 o                         
   0  23   1         24.54         20.30        10.90 o                         
   1  23   1        102.62        139.83        20.00 o                         
   2  23   1        157.68        149.17        17.99 o                         
   3  23   1         96.84         97.43        13.59 o                         
   4  23   1         16.31         23.10        13.03 o                         
   5  23   1          5.19          8.71        27.16 o                         
   6  23   1        179.55        196.43        23.18 o                         
  -4  24   1         88.56        100.88        15.50 o                         
  -3  24   1        161.03        148.43        19.92 o                         
  -2  24   1          7.83         24.78        11.58 o                         
  -1  24   1          2.32          1.30        10.48 o                         
   0  24   1          2.75        -10.77        11.00 o                         
   1  24   1         39.12         35.99        12.61 o                         
   2  24   1        255.59        319.15        39.30 o                         
   3  24   1         13.97         28.60        15.33 o                         
   4  24   1         22.73          7.03        13.86 o                         
   0  25   1        105.97         80.44        23.61 o                         
 -16   0   2          1.33         18.62        16.13 o                         
 -14   0   2         95.61         71.98        18.49 o                         
 -12   0   2        883.98        856.96        34.53 o                         
 -10   0   2        489.77        607.23        26.27 o                         
  -8   0   2       1245.81       1167.83        31.54 o                         
  -6   0   2      11668.45      13711.45       170.95 o                         
  -4   0   2       5218.36       6166.64        78.90 o                         
  -2   0   2       7790.34       6186.62        47.86 o                         
   2   0   2       2933.02       3264.53        41.78 o                         
   4   0   2       6751.53       7515.03        85.63 o                         
   6   0   2        947.00       1100.17        41.50 o                         
   8   0   2        519.60        672.65        37.67 o                         
  10   0   2         19.76         43.22        13.48 o                         
  12   0   2         76.23         83.13        19.40 o                         
  14   0   2         11.50         -4.04        19.79 o                         
  16   0   2         24.94         41.98        21.05 o                         
 -16   1   2          5.33        -15.39        15.39 o                         
 -15   1   2        181.28        224.92        23.35 o                         
 -14   1   2          0.34         13.34        10.59 o                         
 -13   1   2         92.66         27.30         8.11 o                         
 -12   1   2        397.94        306.31        15.53 o                         
 -11   1   2       1535.71       1542.67        30.65 o                         
 -10   1   2          0.62          4.10         5.23 o                         
  -9   1   2        374.15        371.95        14.03 o                         
  -8   1   2        172.11        195.80         9.73 o                         
  -7   1   2       3578.98       3989.98        34.37 o                         
  -6   1   2       3898.73       3638.47        33.67 o                         
  -5   1   2       4073.88       3876.95        22.29 o                         
  -4   1   2      11602.18      11786.39        61.48 o                         
  -3   1   2       5117.35       4860.61        44.48 o                         
  -2   1   2       3387.67       3532.47        19.36 o                         
  -1   1   2        175.48        149.05         5.16 o                         
   0   1   2      22068.12      22908.96       281.04 o                         
   1   1   2       1257.29       1238.06        39.55 o                         
   2   1   2      45244.20      42589.29       306.97 o                         
   3   1   2         80.40         91.22         7.22 o                         
   4   1   2         40.47         65.94         6.68 o                         
   5   1   2       1470.92       1309.28        29.48 o                         
   6   1   2      10323.59      10430.90       111.22 o                         
   7   1   2        879.99        656.97        25.50 o                         
   8   1   2        682.26        827.65        45.04 o                         
   9   1   2        303.22        249.06        17.48 o                         
  10   1   2        196.55        147.38        15.09 o                         
  11   1   2        168.15        126.66        15.37 o                         
  12   1   2         18.35         -5.76        11.69 o                         
  13   1   2         74.21         69.76        14.23 o                         
  14   1   2         13.24         16.60        11.91 o                         
  15   1   2          0.74         -1.15        12.90 o                         
  16   1   2         21.82          9.11        14.08 o                         
 -16   2   2          9.89         18.27        48.95 o                         
 -15   2   2         12.38         12.40        12.18 o                         
 -14   2   2          0.21         -6.49        11.05 o                         
 -13   2   2          7.91         -4.39         9.10 o                         
 -12   2   2         29.61          6.82         8.04 o                         
 -11   2   2          4.94         56.62         9.66 o                         
 -10   2   2         61.14         60.42         7.16 o                         
  -9   2   2       1925.75       1911.06        39.68 o                         
  -8   2   2        281.81        306.02        15.27 o                         
  -7   2   2        736.15        918.54        18.38 o                         
  -6   2   2        266.39        286.71        10.79 o                         
  -5   2   2         69.18         98.24         5.76 o                         
  -4   2   2        426.19        337.55        12.40 o                         
  -3   2   2      22221.37      22746.23       110.41 o                         
  -2   2   2       2957.49       3370.65        29.23 o                         
  -1   2   2        283.50        429.95         8.03 o                         
   0   2   2        737.73        518.74         9.71 o                         
   1   2   2        897.14        426.91         6.67 o                         
   2   2   2        865.13       1106.32        15.94 o                         
   3   2   2      20423.15      19695.54        89.13 o                         
   4   2   2       2199.68       2493.64        35.69 o                         
   5   2   2       2892.84       2707.25        54.60 o                         
   6   2   2       1405.85       1498.86        33.32 o                         
   7   2   2         86.20        109.26        12.54 o                         
   8   2   2         17.54          9.04         7.41 o                         
   9   2   2        135.14        151.95        14.74 o                         
  10   2   2          3.25          5.30         8.69 o                         
  11   2   2        155.96        165.78        17.13 o                         
  12   2   2         48.81         31.05        25.12 o                         
  13   2   2          0.80        -12.76        12.76 o                         
  14   2   2          2.89        -14.15        14.15 o                         
  15   2   2        178.28        233.68        58.78 o                         
  16   2   2          9.10         -4.74        29.10 o                         
 -16   3   2          0.02        -24.17        24.17 o                         
 -15   3   2        135.37        139.70        19.31 o                         
 -14   3   2          6.56         17.31        12.40 o                         
 -13   3   2         99.30         88.26        11.99 o                         
 -12   3   2          2.33          2.82         8.60 o                         
 -11   3   2        431.20        399.98        16.22 o                         
 -10   3   2          0.07          3.31         5.70 o                         
  -9   3   2         92.94        104.62         8.49 o                         
  -8   3   2       1483.11       1394.17        24.39 o                         
  -7   3   2       1744.93       1754.19        25.35 o                         
  -6   3   2       3096.74       3364.26        41.22 o                         
  -5   3   2         41.42         70.28         5.34 o                         
  -4   3   2      14409.02      14410.80        84.52 o                         
  -3   3   2      18589.62      18437.79        95.14 o                         
  -2   3   2       6211.51       6357.40       116.36 o                         
  -1   3   2          4.63         30.89         4.78 o                         
   0   3   2      20144.22      17690.04        52.41 o                         
   1   3   2       4606.91       4414.06        26.34 o                         
   2   3   2       4023.49       4359.14        49.45 o                         
   3   3   2       2289.78       2100.31        23.74 o                         
   4   3   2       4055.60       3095.73        30.33 o                         
   5   3   2       1778.53       2032.41        36.33 o                         
   6   3   2        361.03        273.29        20.83 o                         
   7   3   2       3417.50       3673.26        56.86 o                         
   8   3   2        788.57        565.53        24.81 o                         
   9   3   2         11.11         11.62         7.99 o                         
  10   3   2          0.09          4.89        12.52 o                         
  11   3   2        514.98        474.00        27.33 o                         
  12   3   2         59.54         69.81        14.36 o                         
  13   3   2         82.92         77.88        15.34 o                         
  14   3   2         19.12         19.88        12.43 o                         
  15   3   2         49.83         40.71        13.03 o                         
  16   3   2          4.82         11.56        26.98 o                         
 -16   4   2          2.52         17.22        20.25 o                         
 -15   4   2         17.90         23.43        18.08 o                         
 -14   4   2          3.26         -4.07        11.54 o                         
 -13   4   2          1.07         16.00        11.42 o                         
 -12   4   2         13.47         24.60        11.77 o                         
 -11   4   2          0.93         11.06         9.15 o                         
 -10   4   2         16.26         52.33        10.54 o                         
  -9   4   2       1097.24       1070.12        22.94 o                         
  -8   4   2        490.64        457.27        21.01 o                         
  -7   4   2        263.24        238.13        10.10 o                         
  -6   4   2        113.91        219.88        18.05 o                         
  -5   4   2       2782.76       2909.64        45.64 o                         
  -4   4   2       1712.45       2118.54        34.85 o                         
  -3   4   2        464.53        493.90        24.45 o                         
  -2   4   2          2.40         24.82         4.10 o                         
  -1   4   2      38654.28      36279.71        81.95 o                         
   0   4   2         60.17        216.51        18.00 o                         
   1   4   2      17890.13      18225.93       111.71 o                         
   2   4   2       1950.24       2122.23        81.90 o                         
   3   4   2      13189.07      11709.07       161.28 o                         
   4   4   2         24.89         51.58         8.10 o                         
   5   4   2       5490.46       4823.18        66.06 o                         
   6   4   2         90.51         70.69         5.65 o                         
   7   4   2          1.69         50.83         8.14 o                         
   8   4   2       1151.61        999.96        32.65 o                         
   9   4   2         40.06         48.41        11.24 o                         
  10   4   2        698.73        746.25        32.65 o                         
  11   4   2          3.17          8.53        10.26 o                         
  12   4   2       1493.69       1618.76        71.58 o                         
  13   4   2         15.80         29.57        12.43 o                         
  14   4   2          0.02         -5.33        18.33 o                         
  15   4   2        153.89        198.38        32.85 o                         
  16   4   2         67.47         90.66        27.13 o                         
 -16   5   2         75.41         92.24        25.83 o                         
 -15   5   2         78.92         47.71        22.06 o                         
 -14   5   2          4.90         27.31        20.17 o                         
 -13   5   2          2.06          6.55        14.65 o                         
 -12   5   2        286.49        336.03        35.54 o                         
 -11   5   2        563.15        536.60        26.33 o                         
 -10   5   2         57.03         38.96        10.02 o                         
  -9   5   2          7.23         16.68        11.63 o                         
  -8   5   2        460.38        495.69        17.26 o                         
  -7   5   2       1832.69       1474.24        27.20 o                         
  -6   5   2          0.19         13.43         4.75 o                         
  -5   5   2        123.94        191.30         9.18 o                         
  -4   5   2      13984.40      14209.75        66.82 o                         
  -3   5   2       7555.09       7658.61       128.02 o                         
  -2   5   2          2.97         13.52         5.59 o                         
  -1   5   2       2049.98       2340.72        27.37 o                         
   0   5   2      51544.42      50501.78        84.83 o                         
   1   5   2       3390.49       3053.47        23.84 o                         
   2   5   2       8071.56       7154.53        77.71 o                         
   3   5   2       1945.76       1821.11        25.54 o                         
   4   5   2       8357.22       9009.15       104.39 o                         
   5   5   2        352.84        366.52        23.79 o                         
   6   5   2       1054.89       1198.75        45.11 o                         
   7   5   2        387.44        341.45        26.89 o                         
   8   5   2        339.90        325.04        27.62 o                         
   9   5   2        139.89        113.81        19.65 o                         
  10   5   2       1678.47       1785.32        70.31 o                         
  11   5   2         15.93         49.82        19.33 o                         
  12   5   2          0.47          4.32        17.67 o                         
  13   5   2        208.60        222.43        32.59 o                         
  14   5   2         59.60         56.11        24.44 o                         
  15   5   2         44.28         46.80        22.23 o                         
  16   5   2         37.82         73.67        28.41 o                         
 -16   6   2          1.18        -18.25        20.73 o                         
 -15   6   2         60.55        129.92        28.36 o                         
 -14   6   2         47.82         58.26        21.60 o                         
 -13   6   2        103.35        179.33        30.77 o                         
 -12   6   2         56.02         74.01        22.30 o                         
 -11   6   2        837.24        934.00        53.54 o                         
 -10   6   2          2.17         14.08        11.43 o                         
  -9   6   2        546.49        426.07        20.87 o                         
  -8   6   2        466.76        464.54        33.53 o                         
  -7   6   2        872.59        687.95        19.00 o                         
  -6   6   2        396.47        503.70        33.25 o                         
  -5   6   2       3294.60       2726.45        65.52 o                         
  -4   6   2        586.30        456.40        16.30 o                         
  -3   6   2        761.53        524.33        60.93 o                         
  -2   6   2          7.75          9.50         3.78 o                         
  -1   6   2         36.20         39.50         6.84 o                         
   0   6   2        398.76        569.48         9.95 o                         
   1   6   2        961.15       1024.96        22.53 o                         
   2   6   2       1865.06       1883.63        21.93 o                         
   3   6   2       2075.22       2190.28        29.34 o                         
   4   6   2        941.06       1034.36        36.81 o                         
   5   6   2         73.44         34.42         9.72 o                         
   6   6   2        355.35        341.84        25.50 o                         
   7   6   2        124.20        101.17        15.78 o                         
   8   6   2        365.58        347.49        29.41 o                         
   9   6   2        509.62        522.82        37.67 o                         
  10   6   2        254.31        270.77        29.97 o                         
  11   6   2        140.13        169.20        27.14 o                         
  12   6   2        469.29        534.94        45.24 o                         
  13   6   2          8.12          5.65        15.59 o                         
  14   6   2         25.08         29.36        19.75 o                         
  15   6   2          0.16        -12.63        20.46 o                         
 -16   7   2          6.99         54.91        26.66 o                         
 -15   7   2          2.99        -17.33        19.77 o                         
 -14   7   2         22.95         77.26        25.58 o                         
 -13   7   2          0.15          8.06        14.39 o                         
 -12   7   2          8.26         38.44        18.66 o                         
 -11   7   2        136.88        115.19        22.79 o                         
 -10   7   2        587.44        557.93        41.22 o                         
  -9   7   2        678.43        668.32        25.73 o                         
  -8   7   2         10.66         27.01        10.13 o                         
  -7   7   2          0.21          3.46         6.14 o                         
  -6   7   2         95.81        164.19        11.60 o                         
  -5   7   2       1108.42       1104.55        38.49 o                         
  -4   7   2       5261.54       4767.82        80.25 o                         
  -3   7   2        601.16        537.97        25.08 o                         
  -2   7   2        668.26        779.24        74.89 o                         
  -1   7   2        109.88         80.01         5.20 o                         
   0   7   2       2517.07       2980.69        26.46 o                         
   1   7   2       1350.38       1574.16        17.51 o                         
   2   7   2       2758.30       2674.19        32.01 o                         
   3   7   2       2839.76       3109.03        64.68 o                         
   4   7   2       2626.52       2657.54        34.90 o                         
   5   7   2       2072.13       2169.25        31.74 o                         
   6   7   2        126.60        113.51        17.07 o                         
   7   7   2        219.32        252.91        24.99 o                         
   8   7   2        102.89         92.58        17.22 o                         
   9   7   2        108.82         79.44        17.76 o                         
  10   7   2        674.14        701.23        47.55 o                         
  11   7   2        130.52        133.03        25.01 o                         
  12   7   2          0.72         -8.39        15.36 o                         
  13   7   2         51.04         85.00        26.31 o                         
  14   7   2         57.67         94.49        25.45 o                         
  15   7   2         37.40         54.79        25.79 o                         
 -15   8   2         25.30         38.31        22.39 o                         
 -14   8   2          3.26         27.30        18.41 o                         
 -13   8   2        322.74        315.89        37.10 o                         
 -12   8   2        881.91       1122.43        62.64 o                         
 -11   8   2         25.66         40.04        18.46 o                         
 -10   8   2        143.52        179.12        26.61 o                         
  -9   8   2          1.19         12.29        13.00 o                         
  -8   8   2       1632.30       1689.26        87.07 o                         
  -7   8   2       3191.24       3220.27        49.33 o                         
  -6   8   2        263.28        270.51        29.93 o                         
  -5   8   2       2669.35       2629.35        39.89 o                         
  -4   8   2       2859.70       3069.50        68.64 o                         
  -3   8   2       2497.11       3028.76        60.62 o                         
  -2   8   2         60.31        108.71        10.97 o                         
  -1   8   2      14008.09      13696.23       102.48 o                         
   0   8   2       2916.34       2782.02        35.20 o                         
   1   8   2       9984.33      10423.11        46.96 o                         
   2   8   2       9865.37      10535.43        60.80 o                         
   3   8   2       7141.52       7600.38       102.39 o                         
   4   8   2        360.10        315.65        13.06 o                         
   5   8   2        461.93        428.28        14.94 o                         
   6   8   2        886.03        845.26        41.53 o                         
   7   8   2         48.51         74.56        17.04 o                         
   8   8   2        951.27        930.70        48.41 o                         
   9   8   2        359.85        390.77        34.26 o                         
  10   8   2       1836.62       1677.86        71.02 o                         
  11   8   2         68.08         82.17        24.32 o                         
  12   8   2         43.22         40.21        20.80 o                         
  13   8   2         46.87         38.11        16.67 o                         
  14   8   2         37.90         41.77        20.84 o                         
  15   8   2         42.07         24.57        20.63 o                         
 -15   9   2         33.17         53.10        21.53 o                         
 -14   9   2         49.35         80.46        22.65 o                         
 -13   9   2        213.52        244.16        34.99 o                         
 -12   9   2        430.88        394.46        39.95 o                         
 -11   9   2          2.78          1.08        16.15 o                         
 -10   9   2       1290.72       1294.06        62.51 o                         
  -9   9   2         59.00         26.35        13.41 o                         
  -8   9   2       2237.20       2545.44        78.70 o                         
  -7   9   2        163.48        174.74        22.48 o                         
  -6   9   2        406.55        506.89        19.38 o                         
  -5   9   2       2329.59       2406.01        72.55 o                         
  -4   9   2         33.63         80.37        14.29 o                         
  -3   9   2        982.23       1229.89        40.70 o                         
  -2   9   2       1305.30       1058.18        25.72 o                         
  -1   9   2        779.45        584.33        11.79 o                         
   0   9   2        381.14        360.97         9.43 o                         
   1   9   2        305.02        456.66        10.75 o                         
   2   9   2      10714.71      11009.63        85.40 o                         
   3   9   2        558.35        748.66        21.85 o                         
   4   9   2       1040.07       1166.96        25.53 o                         
   5   9   2         59.29         38.44         7.93 o                         
   6   9   2          1.53        -12.32        12.32 o                         
   7   9   2        699.74        689.62        40.73 o                         
   8   9   2        987.53        920.79        50.48 o                         
   9   9   2        754.00        707.45        46.83 o                         
  10   9   2          7.42         24.82        18.31 o                         
  11   9   2          2.52         16.07        20.30 o                         
  12   9   2        227.58        217.29        34.42 o                         
  13   9   2          3.35         -9.04        19.43 o                         
  14   9   2         39.17         65.16        24.28 o                         
  15   9   2          6.23        -20.27        21.10 o                         
 -15  10   2          0.18        -21.67        21.67 o                         
 -14  10   2         21.59         28.30        21.45 o                         
 -13  10   2          2.48         -3.64        16.72 o                         
 -12  10   2          1.30         -2.49        15.33 o                         
 -11  10   2        146.16        116.97        23.50 o                         
 -10  10   2         19.61         16.06        15.64 o                         
  -9  10   2         60.05         72.48        19.97 o                         
  -8  10   2       1363.49       1250.18        57.32 o                         
  -7  10   2        666.07        603.85        40.26 o                         
  -6  10   2         64.49         43.54        13.99 o                         
  -5  10   2         74.78         74.78        14.02 o                         
  -4  10   2       3563.00       3911.86        82.44 o                         
  -3  10   2          1.93         40.15        10.94 o                         
  -2  10   2        184.22         97.40        11.09 o                         
  -1  10   2       5505.58       5489.61        60.15 o                         
   0  10   2      14705.26      15514.96       162.48 o                         
   1  10   2        429.22        483.14        11.38 o                         
   2  10   2       1851.66       1548.30        22.61 o                         
   3  10   2       2399.02       2546.36        41.90 o                         
   4  10   2        612.02        560.50        18.68 o                         
   5  10   2        235.47        262.46        13.26 o                         
   6  10   2         51.01         67.10        15.90 o                         
   7  10   2         45.74         39.56        18.10 o                         
   8  10   2        436.29        521.41        39.90 o                         
   9  10   2        837.56        834.62        51.29 o                         
  10  10   2       1742.72       1914.79        79.05 o                         
  11  10   2        984.57        918.21        57.96 o                         
  12  10   2         67.57        113.63        25.47 o                         
  13  10   2          2.48          2.60        16.54 o                         
  14  10   2          8.06         -0.88        17.65 o                         
  15  10   2         64.19         88.18        29.58 o                         
 -15  11   2          2.71         14.88        17.98 o                         
 -14  11   2         34.33         38.30        23.46 o                         
 -13  11   2         31.68         -0.65        18.28 o                         
 -12  11   2        168.66        260.55        36.69 o                         
 -11  11   2        331.22        330.57        37.12 o                         
 -10  11   2        108.24        103.43        22.22 o                         
  -9  11   2        258.37        208.38        26.90 o                         
  -8  11   2          0.86          3.73        13.47 o                         
  -7  11   2        858.67        895.48        49.24 o                         
  -6  11   2        244.14        304.44        27.38 o                         
  -5  11   2        232.02        226.53        22.95 o                         
  -4  11   2        394.17        342.34        18.27 o                         
  -3  11   2         19.55         54.89         8.60 o                         
  -2  11   2         50.30         52.06         7.27 o                         
  -1  11   2        533.67        449.02        14.52 o                         
   0  11   2          3.49         32.21         5.20 o                         
   1  11   2       1215.76       1221.54        18.53 o                         
   2  11   2          9.75         36.72         6.64 o                         
   3  11   2          4.52         -0.91         3.34 o                         
   4  11   2        183.45        182.56        19.93 o                         
   5  11   2         26.74         47.99         7.14 o                         
   6  11   2          9.12         34.52        15.13 o                         
   7  11   2       3863.09       4038.25       102.30 o                         
   8  11   2         52.41         68.88        19.52 o                         
   9  11   2        295.55        273.28        31.61 o                         
  10  11   2        244.07        189.15        29.03 o                         
  11  11   2        395.59        463.78        44.59 o                         
  12  11   2         61.77         42.56        20.07 o                         
  13  11   2        460.71        550.99        51.93 o                         
  14  11   2         59.78         45.86        23.34 o                         
 -14  12   2         60.85         59.84        21.22 o                         
 -13  12   2         15.85         59.98        24.47 o                         
 -12  12   2        158.96        117.09        26.43 o                         
 -11  12   2         87.79         97.79        23.73 o                         
 -10  12   2         93.92         90.67        21.58 o                         
  -9  12   2          0.49        -15.96        18.20 o                         
  -8  12   2        156.78        213.24        27.67 o                         
  -7  12   2        152.22        146.71        22.50 o                         
  -6  12   2        616.21        603.60        39.22 o                         
  -5  12   2        138.49         96.10        17.52 o                         
  -4  12   2        163.91        163.07        13.25 o                         
  -3  12   2         74.53        111.62        17.40 o                         
  -2  12   2       1178.57       1207.64        25.27 o                         
  -1  12   2       3883.01       3935.19        60.57 o                         
   0  12   2       2879.82       2673.54        56.67 o                         
   1  12   2        830.05        850.73        27.69 o                         
   2  12   2          3.31          7.15         3.28 o                         
   3  12   2         21.75         14.94         4.33 o                         
   4  12   2       2183.60       2034.98        65.81 o                         
   5  12   2         14.15         12.69        10.75 o                         
   6  12   2         91.13        104.84        20.80 o                         
   7  12   2       1030.80       1017.13        53.72 o                         
   8  12   2          2.64        -15.72        15.72 o                         
   9  12   2        133.78        135.80        23.24 o                         
  10  12   2        163.70        109.93        24.11 o                         
  11  12   2          5.23         37.62        21.20 o                         
  12  12   2          8.87         -1.30        16.47 o                         
  13  12   2          1.27         -2.82        20.56 o                         
  14  12   2         29.36         16.21        19.23 o                         
 -14  13   2         14.16         14.77        19.92 o                         
 -13  13   2          8.41         26.30        20.53 o                         
 -12  13   2          2.29         36.10        20.15 o                         
 -11  13   2         37.09          9.00        17.19 o                         
 -10  13   2          0.29         -6.12        15.79 o                         
  -9  13   2          5.00         21.30        16.23 o                         
  -8  13   2        107.01        124.72        22.91 o                         
  -7  13   2          7.05         11.64        14.28 o                         
  -6  13   2        280.79        265.02        27.51 o                         
  -5  13   2        653.78        602.64        39.58 o                         
  -4  13   2        184.38        188.08        20.16 o                         
  -3  13   2        475.11        418.63        36.98 o                         
  -2  13   2         43.33         45.65         6.22 o                         
  -1  13   2       1110.00       1134.80        25.10 o                         
   0  13   2         34.07         41.49         6.95 o                         
   1  13   2        125.08        168.12         9.95 o                         
   2  13   2        279.75        349.78        18.20 o                         
   3  13   2        720.04        786.47        38.89 o                         
   4  13   2         12.27         43.61         8.25 o                         
   5  13   2        181.53        135.56        20.75 o                         
   6  13   2        237.10        147.44        22.76 o                         
   7  13   2        263.56        204.76        29.06 o                         
   8  13   2        361.37        341.80        34.26 o                         
   9  13   2        184.01        146.95        25.08 o                         
  10  13   2         21.38         34.14        16.58 o                         
  11  13   2          1.20          8.30        18.38 o                         
  12  13   2         32.69         27.54        18.79 o                         
  13  13   2          2.91        -10.71        20.70 o                         
  14  13   2          1.74         -8.00        19.22 o                         
 -13  14   2         79.76         63.86        23.39 o                         
 -12  14   2        161.36        149.90        33.01 o                         
 -11  14   2          0.01         -8.12        16.22 o                         
 -10  14   2        258.40        266.26        33.16 o                         
  -9  14   2        546.99        581.39        47.32 o                         
  -8  14   2        389.77        380.68        39.53 o                         
  -7  14   2        177.69        170.00        26.14 o                         
  -6  14   2        170.87        188.32        25.93 o                         
  -5  14   2         24.60         39.62        15.43 o                         
  -4  14   2          1.96          2.87         7.08 o                         
  -3  14   2       3905.99       3727.39       129.15 o                         
  -2  14   2        499.21        455.00        17.05 o                         
  -1  14   2         62.88         56.66         7.22 o                         
   0  14   2        269.73        218.08        15.19 o                         
   1  14   2       1380.39       1240.86        33.76 o                         
   2  14   2        455.76        631.29        24.88 o                         
   3  14   2         18.91         -0.51         5.69 o                         
   4  14   2        161.59        183.78        24.10 o                         
   5  14   2          5.88          6.66        11.45 o                         
   6  14   2        122.17        105.34        21.47 o                         
   7  14   2          0.02         -2.86        13.63 o                         
   8  14   2        186.52        155.06        26.11 o                         
   9  14   2        536.65        553.35        47.05 o                         
  10  14   2         26.05         -3.38        18.25 o                         
  11  14   2        101.52        137.43        30.20 o                         
  12  14   2          4.81        -26.78        26.96 o                         
  13  14   2        190.49        249.65        36.42 o                         
 -13  15   2          0.14          2.73        19.04 o                         
 -12  15   2         86.72         62.15        20.85 o                         
 -11  15   2         13.47         -0.85        17.07 o                         
 -10  15   2          3.91          0.61        16.89 o                         
  -9  15   2          0.33         12.38        15.95 o                         
  -8  15   2          0.16         -3.75        15.89 o                         
  -7  15   2        456.54        472.60        41.30 o                         
  -6  15   2        730.27        882.38        51.58 o                         
  -5  15   2          0.07          0.70         7.95 o                         
  -4  15   2          5.89         11.76         7.19 o                         
  -3  15   2       2686.16       2828.19        44.38 o                         
  -2  15   2       1330.88       1361.91        29.95 o                         
  -1  15   2        216.20        188.54        14.73 o                         
   0  15   2       2364.88       2222.27        46.67 o                         
   1  15   2        873.14        818.85        29.30 o                         
   2  15   2         73.88         88.19        11.62 o                         
   3  15   2       1688.22       1664.77        42.00 o                         
   4  15   2         22.30         30.57        14.90 o                         
   5  15   2       1360.73       1296.12        60.60 o                         
   6  15   2          1.55         17.10        15.76 o                         
   7  15   2        283.64        315.90        33.93 o                         
   8  15   2          0.13        -17.79        17.79 o                         
   9  15   2         33.22         22.89        16.97 o                         
  10  15   2          3.02         27.20        17.85 o                         
  11  15   2        181.65        221.24        34.59 o                         
  12  15   2         12.92        -14.47        23.28 o                         
  13  15   2         68.12        130.89        32.66 o                         
 -12  16   2          6.71        -24.43        24.43 o                         
 -11  16   2         95.17        115.24        29.46 o                         
 -10  16   2          7.42        -17.02        20.43 o                         
  -9  16   2        147.90        153.59        26.54 o                         
  -8  16   2          1.30         -0.96        19.19 o                         
  -7  16   2          0.85        -15.58        15.58 o                         
  -6  16   2         25.47         22.11        15.25 o                         
  -5  16   2        167.40        186.58        18.20 o                         
  -4  16   2         23.87         18.25         8.04 o                         
  -3  16   2        859.39        871.08        39.11 o                         
  -2  16   2        109.79        106.79        12.50 o                         
  -1  16   2        244.23        230.43        16.28 o                         
   0  16   2        162.40        130.45        13.28 o                         
   1  16   2        468.40        403.55        21.51 o                         
   2  16   2        700.38        718.69        28.97 o                         
   3  16   2        169.93        166.79        15.05 o                         
   4  16   2        105.76        128.16        11.81 o                         
   5  16   2          0.63         -4.73        12.50 o                         
   6  16   2         14.34         31.33        17.82 o                         
   7  16   2        287.20        233.14        31.23 o                         
   8  16   2         16.60         27.86        18.19 o                         
   9  16   2        146.92        163.75        31.29 o                         
  10  16   2         42.83        138.44        29.44 o                         
  11  16   2        110.74         90.85        24.78 o                         
  12  16   2         89.29         90.16        29.04 o                         
 -12  17   2          1.39        -25.24        25.24 o                         
 -11  17   2        264.94        271.46        38.50 o                         
 -10  17   2         11.05         35.13        22.70 o                         
  -9  17   2         97.95        112.66        26.66 o                         
  -8  17   2          9.97          3.17        17.61 o                         
  -7  17   2        140.99        111.80        23.81 o                         
  -6  17   2        202.59        180.11        18.97 o                         
  -5  17   2        452.22        515.74        42.92 o                         
  -4  17   2        523.37        627.31        29.00 o                         
  -3  17   2         39.10         71.85        13.30 o                         
  -2  17   2        334.37        323.86        20.73 o                         
  -1  17   2        129.90        133.36        13.75 o                         
   0  17   2         16.79         -0.73         7.31 o                         
   1  17   2        346.06        292.78        19.72 o                         
   2  17   2        367.26        374.19        25.50 o                         
   3  17   2         30.50         44.35        10.31 o                         
   4  17   2        158.20        180.55        15.95 o                         
   5  17   2          5.65         -3.44        16.42 o                         
   6  17   2        792.48        756.01        51.98 o                         
   7  17   2        300.88        315.04        36.66 o                         
   8  17   2         55.97         42.49        18.60 o                         
   9  17   2          1.18         11.24        16.77 o                         
  10  17   2        186.90        138.63        32.46 o                         
  11  17   2         28.57         28.27        20.10 o                         
  12  17   2         46.34         85.92        27.80 o                         
 -11  18   2         48.51        -23.92        23.92 o                         
 -10  18   2         11.05          0.42        18.00 o                         
  -9  18   2         17.01         20.29        20.84 o                         
  -8  18   2         65.04         32.13        18.84 o                         
  -7  18   2          0.40         19.29        12.34 o                         
  -6  18   2        114.39        161.50        28.76 o                         
  -5  18   2        592.11        504.02        44.20 o                         
  -4  18   2        639.02        619.60        29.88 o                         
  -3  18   2       1466.10       1425.72        68.55 o                         
  -2  18   2        719.08        738.45        42.83 o                         
  -1  18   2        394.65        393.53        22.93 o                         
   0  18   2        457.86        422.97        23.90 o                         
   1  18   2        963.81       1014.55        37.25 o                         
   2  18   2        309.54        267.00        22.85 o                         
   3  18   2         34.85         19.92         8.58 o                         
   4  18   2        353.90        353.01        19.60 o                         
   5  18   2         52.97         76.81        14.68 o                         
   6  18   2         49.54         46.26        19.42 o                         
   7  18   2         30.81         25.82        18.62 o                         
   8  18   2          3.84         13.81        17.03 o                         
   9  18   2        109.42        126.42        29.79 o                         
  10  18   2          0.04        -10.23        20.92 o                         
  11  18   2          0.00         42.61        23.75 o                         
 -10  19   2        184.95        181.92        35.43 o                         
  -9  19   2         83.91        129.02        30.41 o                         
  -8  19   2          5.32          8.54        18.06 o                         
  -7  19   2        215.96        182.57        30.53 o                         
  -6  19   2         10.00         -1.08        15.93 o                         
  -5  19   2          3.68         14.53        11.06 o                         
  -4  19   2          5.12          0.09         8.94 o                         
  -3  19   2         31.85         32.64        11.57 o                         
  -2  19   2       1503.66       1558.22        50.18 o                         
  -1  19   2         34.52         25.04         9.57 o                         
   0  19   2         13.44         -4.21        10.13 o                         
   1  19   2         96.66         63.23        11.46 o                         
   2  19   2         54.71         63.57        12.00 o                         
   3  19   2        317.21        368.10        19.69 o                         
   4  19   2         98.95        124.10        13.33 o                         
   5  19   2         42.70         25.99        11.16 o                         
   6  19   2        588.13        617.18        35.49 o                         
   7  19   2         20.04         23.60        17.93 o                         
   8  19   2         31.45         32.03        21.18 o                         
   9  19   2        226.60        280.16        42.30 o                         
  10  19   2         51.26         42.10        20.16 o                         
 -10  20   2         23.70        -23.56        23.56 o                         
  -9  20   2         11.45         36.94        25.55 o                         
  -8  20   2          4.98          1.06        21.86 o                         
  -7  20   2        407.84        389.83        42.29 o                         
  -6  20   2        129.90         97.88        16.65 o                         
  -5  20   2         13.39         27.84        14.55 o                         
  -4  20   2          2.03         -2.04         8.85 o                         
  -3  20   2         22.83         38.31        12.13 o                         
  -2  20   2        147.19        173.25        18.01 o                         
  -1  20   2          7.84         -6.25         9.49 o                         
   0  20   2        439.59        489.02        27.14 o                         
   1  20   2         13.76          9.28         8.84 o                         
   2  20   2          0.30          3.02         8.71 o                         
   3  20   2        712.30        661.75        26.79 o                         
   4  20   2        127.84        121.76        14.00 o                         
   5  20   2        200.64        217.29        23.30 o                         
   6  20   2        143.84        158.28        20.23 o                         
   7  20   2        129.61        131.29        19.48 o                         
   8  20   2          0.49          8.37        19.82 o                         
   9  20   2          6.56         34.36        23.94 o                         
  -9  21   2          1.27         42.42        25.36 o                         
  -8  21   2        157.59        121.70        29.76 o                         
  -7  21   2         59.92         40.61        13.38 o                         
  -6  21   2        312.73        303.33        25.66 o                         
  -5  21   2        115.19        181.21        26.31 o                         
  -4  21   2        284.31        337.85        21.08 o                         
  -3  21   2        168.45        164.70        24.25 o                         
  -2  21   2          3.38         13.62        10.50 o                         
  -1  21   2        219.67        297.92        23.40 o                         
   0  21   2          4.44         -6.58        12.45 o                         
   1  21   2        190.76        173.68        17.61 o                         
   2  21   2        555.98        630.44        42.38 o                         
   3  21   2         42.00         32.65        21.63 o                         
   4  21   2        465.59        450.25        31.09 o                         
   5  21   2          0.22          5.75        11.14 o                         
   6  21   2        149.21        155.65        20.18 o                         
   7  21   2         26.29         23.20        12.70 o                         
   8  21   2         23.38         70.99        26.67 o                         
  -7  22   2         17.90         23.99        13.74 o                         
  -6  22   2         67.35         35.31        14.65 o                         
  -5  22   2         17.40          0.66        11.95 o                         
  -4  22   2        134.84        147.72        16.09 o                         
  -3  22   2         22.01         22.86        11.37 o                         
  -2  22   2          0.19         -1.15         9.41 o                         
  -1  22   2        561.45        568.01        31.33 o                         
   0  22   2          0.53         -5.20         9.43 o                         
   1  22   2         17.56         20.30        10.62 o                         
   2  22   2          0.48         10.58        17.11 o                         
   3  22   2          0.52         30.75        11.94 o                         
   4  22   2         82.56         68.41        15.88 o                         
   5  22   2         83.07         53.07        15.76 o                         
   6  22   2          8.17          6.68        13.03 o                         
   7  22   2          8.18         15.06        13.63 o                         
  -6  23   2        312.87        346.46        29.86 o                         
  -5  23   2          6.00         15.96        15.24 o                         
  -4  23   2        210.86        239.07        19.73 o                         
  -3  23   2        139.91        185.12        26.56 o                         
  -2  23   2          0.80        -21.78        21.78 o                         
  -1  23   2        176.03        159.54        18.64 o                         
   0  23   2        232.45        223.63        30.82 o                         
   1  23   2        137.01        123.97        25.39 o                         
   2  23   2         24.56         38.59        16.65 o                         
   3  23   2          5.71         15.83        12.96 o                         
   4  23   2          6.08          7.87        10.85 o                         
   5  23   2          1.76         -5.87        11.71 o                         
   6  23   2          1.50        -14.04        14.04 o                         
  -4  24   2         36.98         29.34        14.04 o                         
  -3  24   2         78.89         82.63        15.55 o                         
  -2  24   2          0.55          8.63        16.10 o                         
  -1  24   2        165.63        163.90        29.02 o                         
   0  24   2          8.94         21.60        17.18 o                         
   1  24   2        110.36         93.80        22.93 o                         
   2  24   2        169.91        166.46        31.53 o                         
   3  24   2        133.09        126.62        20.88 o                         
   4  24   2          4.05         14.92        17.00 o                         
 -15   0   3        220.89        266.65        33.30 o                         
 -13   0   3        117.14        126.38        16.15 o                         
 -11   0   3        116.53         94.61        22.77 o                         
  -9   0   3       1061.27       1169.80        46.49 o                         
  -7   0   3        742.90        795.00        20.12 o                         
  -5   0   3       2777.71       3375.18        71.87 o                         
  -3   0   3          9.99         68.95         3.37 o                         
  -1   0   3      15469.24      19200.88       131.02 o                         
   1   0   3      16785.19      18312.15        99.19 o                         
   3   0   3       6007.39       6632.18        73.56 o                         
   5   0   3        203.06        112.48        13.09 o                         
   7   0   3      11011.06      10235.18       133.66 o                         
   9   0   3       2534.55       2061.83        69.40 o                         
  11   0   3          2.46          0.33        13.04 o                         
  13   0   3         44.64         43.33        17.89 o                         
  15   0   3        147.86        197.52        35.03 o                         
 -16   1   3          8.12         -4.53        14.72 o                         
 -15   1   3         24.83         28.88        13.22 o                         
 -14   1   3        136.09        116.41        12.96 o                         
 -13   1   3          1.30         -7.38         7.38 o                         
 -12   1   3         55.10         79.45         9.60 o                         
 -11   1   3        520.39        474.78        17.60 o                         
 -10   1   3        454.82        479.44        16.51 o                         
  -9   1   3       1142.24       1009.63        26.54 o                         
  -8   1   3       2202.24       2147.89        29.92 o                         
  -7   1   3       4076.46       4231.33        28.43 o                         
  -6   1   3       1862.93       1793.98        32.40 o                         
  -5   1   3       2348.81       2470.95        23.96 o                         
  -4   1   3        564.88        409.34        12.38 o                         
  -3   1   3      15578.82      16552.80        71.01 o                         
  -2   1   3        296.75        655.35        11.46 o                         
  -1   1   3        297.54        182.30         5.37 o                         
   0   1   3       4100.52       3631.89        20.98 o                         
   1   1   3      13586.36      15043.34       125.83 o                         
   2   1   3      20797.91      21262.66        80.30 o                         
   3   1   3        657.73        534.58        15.21 o                         
   4   1   3       4554.44       5085.24        51.86 o                         
   5   1   3         75.81        107.21         9.08 o                         
   6   1   3         18.64         66.96         9.07 o                         
   7   1   3        576.96        608.80        23.88 o                         
   8   1   3        312.99        350.91        20.11 o                         
   9   1   3         89.26         98.59        17.97 o                         
  10   1   3        672.06        507.08        25.89 o                         
  11   1   3        274.79        207.83        18.42 o                         
  12   1   3        184.25        168.57        19.13 o                         
  13   1   3         47.77         63.77        15.06 o                         
  14   1   3        109.33         62.69        15.57 o                         
  15   1   3          0.55         -9.37        12.99 o                         
  16   1   3          0.90        -21.05        25.88 o                         
 -16   2   3         49.16         58.85        29.59 o                         
 -15   2   3         55.43         12.03        13.55 o                         
 -14   2   3          0.02         -9.69         9.69 o                         
 -13   2   3         45.02         36.68         7.83 o                         
 -12   2   3        250.35        270.23        15.07 o                         
 -11   2   3        899.08        802.84        22.50 o                         
 -10   2   3        180.30        176.65        10.56 o                         
  -9   2   3        869.08        845.18        28.44 o                         
  -8   2   3        117.12        103.33         7.62 o                         
  -7   2   3       2305.40       2063.93        48.21 o                         
  -6   2   3      18707.80      19538.76        79.25 o                         
  -5   2   3        335.12        235.40         8.44 o                         
  -4   2   3       1369.09       1220.70        14.34 o                         
  -3   2   3        321.72        390.60        10.87 o                         
  -2   2   3      14581.14      14955.71       100.46 o                         
  -1   2   3        292.40        327.08         9.94 o                         
   0   2   3      27171.25      26778.63        74.20 o                         
   1   2   3      27506.57      27873.53       156.11 o                         
   2   2   3       1621.03       2181.54        37.33 o                         
   3   2   3       1612.33       1662.13        26.74 o                         
   4   2   3         33.51         18.51         4.78 o                         
   5   2   3       3860.91       3795.22        49.76 o                         
   6   2   3        342.83        468.09        24.29 o                         
   7   2   3      10821.69      10890.46        98.76 o                         
   8   2   3        117.92        107.69        16.33 o                         
   9   2   3       1918.09       1692.70        44.84 o                         
  10   2   3        457.33        445.92        25.26 o                         
  11   2   3        149.51        148.44        16.60 o                         
  12   2   3          7.96         -0.22        11.49 o                         
  13   2   3          0.55        -10.06        12.80 o                         
  14   2   3         41.87         44.53        14.45 o                         
  15   2   3         12.12         38.66        15.88 o                         
  16   2   3         42.25         52.63        30.59 o                         
 -16   3   3         65.56         50.76        14.98 o                         
 -15   3   3         46.22         80.70        16.61 o                         
 -14   3   3         22.68          6.99         8.79 o                         
 -13   3   3         35.38         47.31         9.69 o                         
 -12   3   3        761.13        818.33        24.16 o                         
 -11   3   3         11.67         20.35         6.70 o                         
 -10   3   3        129.33         68.61         7.51 o                         
  -9   3   3        810.96        951.43        31.86 o                         
  -8   3   3        144.83        126.10         8.26 o                         
  -7   3   3       2771.41       3082.60        33.58 o                         
  -6   3   3       4330.12       4279.14        36.82 o                         
  -5   3   3       2585.36       3023.05        30.08 o                         
  -4   3   3         15.88         45.17         4.76 o                         
  -3   3   3      20002.63      20219.11       287.45 o                         
  -2   3   3       7133.63       7798.69        90.67 o                         
  -1   3   3      35913.72      33801.52        90.31 o                         
   0   3   3       8525.79       8545.96        45.16 o                         
   1   3   3       6459.53       7302.46        29.51 o                         
   2   3   3       1286.78       1353.25        92.74 o                         
   3   3   3         85.30        273.57         9.95 o                         
   4   3   3       4516.85       4490.86        70.63 o                         
   5   3   3        330.09        459.43        18.29 o                         
   6   3   3        460.91        407.23        18.63 o                         
   7   3   3          9.37         51.18        11.84 o                         
   8   3   3       1305.63       1360.38        38.25 o                         
   9   3   3         93.94        131.48        14.72 o                         
  10   3   3         23.16         34.27        11.04 o                         
  11   3   3          0.74          0.55        10.52 o                         
  12   3   3         26.30         22.75        12.14 o                         
  13   3   3         49.72         60.89        17.96 o                         
  14   3   3        116.30        151.88        25.41 o                         
  15   3   3          7.62         20.19        34.68 o                         
  16   3   3         11.14         50.67        24.41 o                         
 -16   4   3         60.15        146.81        29.95 o                         
 -15   4   3         91.37         62.49        20.31 o                         
 -14   4   3         90.74         95.86        17.26 o                         
 -13   4   3         31.90         11.44        11.89 o                         
 -12   4   3        147.72        207.33        14.33 o                         
 -11   4   3        100.73        128.00        10.64 o                         
 -10   4   3        506.35        419.13        15.86 o                         
  -9   4   3        207.16        213.96        15.65 o                         
  -8   4   3          3.48         33.66         6.16 o                         
  -7   4   3       1652.24       1623.69        24.76 o                         
  -6   4   3         51.64        138.58        12.74 o                         
  -5   4   3       1403.84       1344.22        22.84 o                         
  -4   4   3        208.48        165.11         8.30 o                         
  -3   4   3          0.91          4.91         4.21 o                         
  -2   4   3        150.60        349.26        12.31 o                         
  -1   4   3      63746.95      65383.16       122.57 o                         
   0   4   3      32301.10      31078.14        99.61 o                         
   1   4   3       9117.83      10481.37        41.37 o                         
   2   4   3      21501.57      20005.18        59.43 o                         
   3   4   3        100.26        111.16         6.93 o                         
   4   4   3         13.08         13.24         3.73 o                         
   5   4   3        192.41        155.78        14.31 o                         
   6   4   3       5590.83       4846.31        45.72 o                         
   7   4   3        108.58         97.90         8.74 o                         
   8   4   3          8.17          8.37        11.19 o                         
   9   4   3          3.70         26.94        10.42 o                         
  10   4   3        150.02        221.96        31.31 o                         
  11   4   3        269.41        366.67        25.39 o                         
  12   4   3          2.04         25.97        18.89 o                         
  13   4   3         66.38         75.54        22.57 o                         
  14   4   3        111.31        156.39        30.84 o                         
  15   4   3          1.77        -21.17        21.17 o                         
  16   4   3          0.01          0.55        21.23 o                         
 -16   5   3         20.93         42.31        22.22 o                         
 -15   5   3         69.53         63.64        23.44 o                         
 -14   5   3         44.49         50.10        16.62 o                         
 -13   5   3         70.89        145.77        27.14 o                         
 -12   5   3       1065.66       1075.52        38.85 o                         
 -11   5   3         35.11         43.60         9.10 o                         
 -10   5   3         72.60         46.85         8.63 o                         
  -9   5   3        174.37        135.25        10.62 o                         
  -8   5   3       1027.60       1068.26        25.11 o                         
  -7   5   3        234.51        290.23        13.05 o                         
  -6   5   3       6052.42       6076.06        51.95 o                         
  -5   5   3        697.43        938.44        19.42 o                         
  -4   5   3       3666.92       3469.00        43.11 o                         
  -3   5   3        932.09        966.18        35.64 o                         
  -2   5   3       1719.29       1692.34        21.68 o                         
  -1   5   3       2190.01       2052.42        18.78 o                         
   0   5   3        125.04        162.00         7.55 o                         
   1   5   3       6222.04       6103.26        52.71 o                         
   2   5   3       2273.27       1965.28        21.38 o                         
   3   5   3       7388.41       7182.10       159.86 o                         
   4   5   3        473.30        455.86        13.89 o                         
   5   5   3       5245.27       4809.84        71.21 o                         
   6   5   3        601.25        543.21        65.27 o                         
   7   5   3        554.37        383.51        28.66 o                         
   8   5   3        175.79        186.72        22.12 o                         
   9   5   3        975.03        896.45        48.35 o                         
  10   5   3        820.97        704.69        46.43 o                         
  11   5   3        381.10        432.54        39.03 o                         
  12   5   3        114.01        148.32        26.30 o                         
  13   5   3         24.25         65.04        23.79 o                         
  14   5   3         39.57         43.02        18.72 o                         
  15   5   3          0.01         36.18        25.59 o                         
 -16   6   3          9.14         13.57        17.52 o                         
 -15   6   3         78.01         89.18        27.58 o                         
 -14   6   3          1.50          6.89        16.11 o                         
 -13   6   3         19.84         57.44        21.26 o                         
 -12   6   3         25.69         60.64        20.59 o                         
 -11   6   3         36.11         75.69        13.49 o                         
 -10   6   3        531.85        552.07        25.36 o                         
  -9   6   3        578.96        582.69        23.70 o                         
  -8   6   3        132.02        150.44        10.93 o                         
  -7   6   3        391.24        396.78        28.09 o                         
  -6   6   3       1761.07       1565.12        41.95 o                         
  -5   6   3       1382.45       1601.14        25.59 o                         
  -4   6   3        251.03        238.50        12.34 o                         
  -3   6   3       5236.48       5268.28        68.51 o                         
  -2   6   3        204.26        179.59         8.39 o                         
  -1   6   3         62.78         48.73         6.13 o                         
   0   6   3      14472.94      15209.52        63.67 o                         
   1   6   3        754.37        797.41        21.10 o                         
   2   6   3       7973.54       8443.85        34.76 o                         
   3   6   3       1078.04        999.16        21.37 o                         
   4   6   3       4333.70       4313.92        76.70 o                         
   5   6   3         24.16         33.53        12.15 o                         
   6   6   3        836.06        763.83        37.54 o                         
   7   6   3        852.97        822.82        41.60 o                         
   8   6   3        457.15        495.30        34.37 o                         
   9   6   3       1027.52        796.06        46.65 o                         
  10   6   3        180.55        189.52        27.36 o                         
  11   6   3         37.25         55.04        21.78 o                         
  12   6   3         10.19         52.97        20.95 o                         
  13   6   3        393.78        312.70        37.75 o                         
  14   6   3         45.03         63.58        24.08 o                         
  15   6   3        187.85        157.76        33.36 o                         
 -16   7   3         23.45         68.34        26.90 o                         
 -15   7   3          3.75         -5.24        18.39 o                         
 -14   7   3        126.78        192.99        32.22 o                         
 -13   7   3        103.01        104.07        22.25 o                         
 -12   7   3         39.05          5.28        14.69 o                         
 -11   7   3         29.37         13.85        14.87 o                         
 -10   7   3        217.11        307.82        19.44 o                         
  -9   7   3          1.16         -0.59         6.57 o                         
  -8   7   3        937.90       1055.20        25.74 o                         
  -7   7   3        195.97        181.80        11.09 o                         
  -6   7   3        419.88        360.48        28.29 o                         
  -5   7   3        403.32        310.00        19.84 o                         
  -4   7   3       4996.78       4871.36        55.20 o                         
  -3   7   3         29.10         17.97         4.99 o                         
  -2   7   3       1060.94        888.38        17.18 o                         
  -1   7   3      16182.63      15412.01        92.29 o                         
   0   7   3       7983.12       7190.92        31.34 o                         
   1   7   3       1375.85       1239.08        27.98 o                         
   2   7   3        169.30        215.05         6.48 o                         
   3   7   3       2757.50       2668.30        36.40 o                         
   4   7   3         11.42         23.28         4.82 o                         
   5   7   3        601.00        598.97        32.64 o                         
   6   7   3         71.95         91.16        15.89 o                         
   7   7   3          7.76          1.87        10.97 o                         
   8   7   3        127.20        124.44        18.80 o                         
   9   7   3        433.99        380.13        33.06 o                         
  10   7   3        336.09        332.85        34.19 o                         
  11   7   3          0.01         39.94        20.00 o                         
  12   7   3         38.61         49.44        22.44 o                         
  13   7   3          6.72         15.54        20.45 o                         
  14   7   3         12.04         10.70        17.39 o                         
  15   7   3         19.52         33.08        23.54 o                         
 -15   8   3          0.21         25.91        24.33 o                         
 -14   8   3          1.25        -11.52        16.95 o                         
 -13   8   3          0.58         35.51        17.76 o                         
 -12   8   3        221.68        275.43        33.89 o                         
 -11   8   3        299.29        310.48        33.17 o                         
 -10   8   3         54.33         61.20        17.52 o                         
  -9   8   3        226.74        273.04        28.05 o                         
  -8   8   3        576.47        790.76        29.16 o                         
  -7   8   3       2785.70       2746.41        46.29 o                         
  -6   8   3        244.26        330.69        13.35 o                         
  -5   8   3       5939.82       6207.92        68.14 o                         
  -4   8   3       3494.53       3417.05       140.33 o                         
  -3   8   3        429.74        313.81        14.64 o                         
  -2   8   3        316.63        413.25        20.39 o                         
  -1   8   3       2801.57       2710.62        29.63 o                         
   0   8   3         55.46         28.05         3.90 o                         
   1   8   3       2375.22       2592.90        26.32 o                         
   2   8   3       1644.45       1594.11        17.72 o                         
   3   8   3         35.18         79.39         7.60 o                         
   4   8   3       1319.03       1462.55        60.25 o                         
   5   8   3        156.75        144.33        10.94 o                         
   6   8   3         30.80         65.64        14.25 o                         
   7   8   3       1114.64       1059.93        48.59 o                         
   8   8   3          0.97          7.77        11.95 o                         
   9   8   3         78.90         43.83        16.37 o                         
  10   8   3          1.77          2.89        15.02 o                         
  11   8   3          1.25         39.42        20.77 o                         
  12   8   3        133.46         95.47        23.24 o                         
  13   8   3         84.54        130.45        28.05 o                         
  14   8   3         47.32         38.89        20.69 o                         
  15   8   3         10.52        -16.42        18.85 o                         
 -15   9   3         30.75          2.02        17.38 o                         
 -14   9   3        296.77        340.83        41.19 o                         
 -13   9   3         20.08         34.86        21.44 o                         
 -12   9   3         42.29         55.00        19.02 o                         
 -11   9   3         31.65         33.69        15.99 o                         
 -10   9   3       1014.14       1059.96        56.81 o                         
  -9   9   3        316.70        373.43        34.00 o                         
  -8   9   3       1821.45       1589.64        62.43 o                         
  -7   9   3         35.46         62.42        10.05 o                         
  -6   9   3        745.36        909.65        27.12 o                         
  -5   9   3         57.28         62.45        13.00 o                         
  -4   9   3          1.88         -2.81         8.75 o                         
  -3   9   3        297.72        264.62        23.21 o                         
  -2   9   3         16.00         66.07         7.98 o                         
  -1   9   3        132.24        117.82         5.89 o                         
   0   9   3       7272.99       7672.62        43.70 o                         
   1   9   3       2848.77       2971.54        50.22 o                         
   2   9   3          0.85         33.36         4.39 o                         
   3   9   3        242.65        196.26         7.99 o                         
   4   9   3       1060.97       1122.94        38.53 o                         
   5   9   3        558.74        622.59        20.02 o                         
   6   9   3          2.97          6.47        10.18 o                         
   7   9   3       2338.12       2469.83        75.75 o                         
   8   9   3        248.52        320.32        30.63 o                         
   9   9   3         18.12          2.20        15.49 o                         
  10   9   3        262.21        327.37        35.89 o                         
  11   9   3        732.18        717.83        52.31 o                         
  12   9   3        122.17        130.34        25.95 o                         
  13   9   3         70.17         58.43        23.00 o                         
  14   9   3          6.55         44.26        25.23 o                         
  15   9   3          2.21        -25.73        25.73 o                         
 -15  10   3         28.01         18.71        20.72 o                         
 -14  10   3         95.85        142.13        29.95 o                         
 -13  10   3          0.53        -12.63        17.49 o                         
 -12  10   3        194.44        195.12        30.41 o                         
 -11  10   3       1138.11       1020.67        58.71 o                         
 -10  10   3        104.62        149.91        24.36 o                         
  -9  10   3        134.43        128.10        22.45 o                         
  -8  10   3         76.35        104.05        20.98 o                         
  -7  10   3        581.51        615.42        39.35 o                         
  -6  10   3         24.01         20.73        14.61 o                         
  -5  10   3         12.31         19.07         9.04 o                         
  -4  10   3          4.19         20.50         6.93 o                         
  -3  10   3        433.30        467.61        19.54 o                         
  -2  10   3        984.68       1140.81        28.76 o                         
  -1  10   3       1558.32       1562.71        20.88 o                         
   0  10   3         73.93        133.03         6.75 o                         
   1  10   3        732.82        720.90        14.54 o                         
   2  10   3       4496.87       4397.62        35.94 o                         
   3  10   3         53.79        121.91         6.06 o                         
   4  10   3       1797.62       1611.35        32.78 o                         
   5  10   3       2512.53       2596.94        43.30 o                         
   6  10   3       1397.85       1261.53        54.05 o                         
   7  10   3         48.34         57.73        18.96 o                         
   8  10   3          6.42         29.85        16.26 o                         
   9  10   3        197.76        160.48        26.52 o                         
  10  10   3        737.22        690.43        49.45 o                         
  11  10   3          0.15        -11.02        14.84 o                         
  12  10   3         60.03         83.90        25.42 o                         
  13  10   3         56.05         81.85        24.11 o                         
  14  10   3          7.70          2.97        19.72 o                         
 -15  11   3         23.37          3.71        18.01 o                         
 -14  11   3        127.47        179.76        32.82 o                         
 -13  11   3         83.20         48.14        18.68 o                         
 -12  11   3         49.95         34.68        16.18 o                         
 -11  11   3          5.13         29.96        18.76 o                         
 -10  11   3        123.52        129.22        23.65 o                         
  -9  11   3          1.15        -19.52        19.52 o                         
  -8  11   3         33.00         39.36        15.76 o                         
  -7  11   3       1444.88       1500.02        62.23 o                         
  -6  11   3        595.30        561.47        36.46 o                         
  -5  11   3        560.75        686.56        38.27 o                         
  -4  11   3        182.52        223.25        12.76 o                         
  -3  11   3       5163.57       5250.14        67.25 o                         
  -2  11   3        348.12        350.27        17.17 o                         
  -1  11   3        675.47        804.27        15.76 o                         
   0  11   3        508.76        500.45        12.40 o                         
   1  11   3        183.10        291.52         9.88 o                         
   2  11   3          3.97          5.99         3.34 o                         
   3  11   3       1698.89       1705.59        24.12 o                         
   4  11   3          8.65          4.44         8.96 o                         
   5  11   3         61.91         62.44         7.82 o                         
   6  11   3        421.89        425.14        33.25 o                         
   7  11   3         19.63         16.83        13.63 o                         
   8  11   3          3.81         20.71        17.39 o                         
   9  11   3       1428.44       1522.98        70.22 o                         
  10  11   3        313.15        407.67        39.17 o                         
  11  11   3        100.32        141.61        26.80 o                         
  12  11   3        184.98        176.09        31.44 o                         
  13  11   3        272.96        380.01        43.69 o                         
  14  11   3          0.09          6.40        19.09 o                         
 -14  12   3          0.83         -3.73        17.83 o                         
 -13  12   3          2.15          1.80        16.87 o                         
 -12  12   3         41.40         31.94        19.11 o                         
 -11  12   3         25.79          0.06        18.33 o                         
 -10  12   3        566.53        595.97        46.59 o                         
  -9  12   3         38.50         28.14        16.46 o                         
  -8  12   3       1115.41        964.96        52.86 o                         
  -7  12   3         97.52        103.74        20.38 o                         
  -6  12   3         29.54          7.99        11.38 o                         
  -5  12   3          3.82         12.32        11.09 o                         
  -4  12   3        194.96        213.18        15.09 o                         
  -3  12   3        829.41        902.34        28.78 o                         
  -2  12   3        173.82        152.83        29.43 o                         
  -1  12   3       4724.02       5028.99        46.53 o                         
   0  12   3       1489.51       1561.47        22.34 o                         
   1  12   3        723.24        742.95        16.05 o                         
   2  12   3       1269.95       1361.00        21.60 o                         
   3  12   3        266.98        210.55         9.15 o                         
   4  12   3        774.88        709.35        19.41 o                         
   5  12   3        526.07        461.87        34.48 o                         
   6  12   3          0.72          9.92        11.28 o                         
   7  12   3         56.11         39.36        16.66 o                         
   8  12   3        362.01        338.42        34.40 o                         
   9  12   3         66.30         34.08        16.06 o                         
  10  12   3         27.88         38.77        18.04 o                         
  11  12   3        169.26        171.46        29.43 o                         
  12  12   3          1.89         -7.32        19.59 o                         
  13  12   3         54.67         68.52        24.80 o                         
  14  12   3         51.00         37.03        23.52 o                         
 -14  13   3          3.20        -20.26        21.92 o                         
 -13  13   3         60.91         20.70        18.97 o                         
 -12  13   3          0.27         84.17        22.88 o                         
 -11  13   3         93.37         77.16        22.44 o                         
 -10  13   3         51.61         25.57        16.29 o                         
  -9  13   3        713.33        713.96        49.28 o                         
  -8  13   3          6.07         -7.75        15.07 o                         
  -7  13   3        218.21        229.22        28.19 o                         
  -6  13   3        284.49        303.57        30.42 o                         
  -5  13   3        701.68        646.52        27.89 o                         
  -4  13   3        119.07        125.12        12.09 o                         
  -3  13   3         16.40         43.52         8.72 o                         
  -2  13   3       2086.68       1984.59        33.94 o                         
  -1  13   3       1141.15       1087.39        24.54 o                         
   0  13   3          3.49         12.66         4.48 o                         
   1  13   3         40.94         24.24         5.02 o                         
   2  13   3         64.48         87.29         7.69 o                         
   3  13   3        249.26        278.97        11.44 o                         
   4  13   3         12.85         33.12         6.36 o                         
   5  13   3        203.61        235.63        25.90 o                         
   6  13   3         25.60         13.95        14.53 o                         
   7  13   3         45.80         65.73        18.20 o                         
   8  13   3         99.39         79.88        21.44 o                         
   9  13   3         59.40         61.14        18.43 o                         
  10  13   3        395.33        410.51        41.61 o                         
  11  13   3        269.29        190.94        31.22 o                         
  12  13   3         87.28         92.48        26.26 o                         
  13  13   3         38.61         47.87        23.10 o                         
 -13  14   3          9.48        -15.63        20.64 o                         
 -12  14   3          1.06         32.54        20.37 o                         
 -11  14   3          0.38         21.38        18.80 o                         
 -10  14   3         46.51         74.86        22.54 o                         
  -9  14   3        192.10        180.37        28.14 o                         
  -8  14   3         19.08         35.37        16.82 o                         
  -7  14   3       1418.00       1371.00        64.43 o                         
  -6  14   3        291.34        284.79        30.02 o                         
  -5  14   3         40.06         37.39         9.60 o                         
  -4  14   3          0.48         -5.55         7.52 o                         
  -3  14   3       1035.76        940.48        50.54 o                         
  -2  14   3        155.69        163.31        14.70 o                         
  -1  14   3          5.59         17.21         6.30 o                         
   0  14   3       1301.81       1288.56        27.36 o                         
   1  14   3        127.48        114.16        11.74 o                         
   2  14   3         94.80        153.61        12.74 o                         
   3  14   3        346.50        335.21        18.10 o                         
   4  14   3        399.10        431.98        33.62 o                         
   5  14   3         11.67         -5.51        13.46 o                         
   6  14   3         23.89         40.93        14.40 o                         
   7  14   3         24.70         45.97        18.37 o                         
   8  14   3          0.03          2.05        15.56 o                         
   9  14   3         30.58         14.22        18.33 o                         
  10  14   3        127.47        127.02        26.47 o                         
  11  14   3         54.50         78.93        25.51 o                         
  12  14   3         22.69         39.92        24.26 o                         
  13  14   3          3.26        -22.97        22.97 o                         
 -13  15   3          7.90         29.53        24.65 o                         
 -12  15   3         60.40         61.79        20.25 o                         
 -11  15   3          0.06         21.98        18.42 o                         
 -10  15   3        182.17        203.66        31.56 o                         
  -9  15   3         10.89         -0.29        15.65 o                         
  -8  15   3        502.97        515.04        43.96 o                         
  -7  15   3        206.30        236.82        32.69 o                         
  -6  15   3        960.99        859.14        36.12 o                         
  -5  15   3        657.05        635.10        32.03 o                         
  -4  15   3         29.04         48.82        10.05 o                         
  -3  15   3        284.14        257.67        14.39 o                         
  -2  15   3       1171.61       1248.89        29.14 o                         
  -1  15   3        781.06        820.53        23.57 o                         
   0  15   3         44.74         48.43        15.72 o                         
   1  15   3        204.20        197.80        14.79 o                         
   2  15   3       2226.02       2350.32        48.71 o                         
   3  15   3          1.72          6.59         6.69 o                         
   4  15   3         46.91         46.64        10.21 o                         
   5  15   3          5.12        -14.51        14.51 o                         
   6  15   3         54.56         21.34        15.50 o                         
   7  15   3         79.87         84.02        20.99 o                         
   8  15   3        229.65        257.87        33.45 o                         
   9  15   3          0.73         16.67        19.04 o                         
  10  15   3         19.15         41.20        20.24 o                         
  11  15   3          8.01         35.42        22.09 o                         
  12  15   3         19.23         -5.97        22.10 o                         
 -12  16   3         28.03          3.06        19.40 o                         
 -11  16   3          7.14          6.17        17.20 o                         
 -10  16   3        234.13        315.11        38.78 o                         
  -9  16   3       1158.62       1433.05        74.12 o                         
  -8  16   3          9.94         21.05        15.94 o                         
  -7  16   3         46.29         38.53        12.39 o                         
  -6  16   3          6.98          9.27        23.51 o                         
  -5  16   3        355.98        348.29        23.59 o                         
  -4  16   3        310.79        288.01        20.10 o                         
  -3  16   3       1122.39       1211.74        30.82 o                         
  -2  16   3         27.03         42.47        10.11 o                         
  -1  16   3         77.58        113.71        16.01 o                         
   0  16   3          7.52          4.11         7.07 o                         
   1  16   3        128.05        169.14        14.76 o                         
   2  16   3       2486.24       2470.42        51.69 o                         
   3  16   3        294.63        238.28        14.55 o                         
   4  16   3        439.74        399.89        24.90 o                         
   5  16   3        131.30        105.61        20.19 o                         
   6  16   3        173.90        190.95        27.96 o                         
   7  16   3        210.96        248.98        32.75 o                         
   8  16   3        271.57        268.62        34.42 o                         
   9  16   3          2.86        -13.50        22.33 o                         
  10  16   3          1.40          5.90        17.10 o                         
  11  16   3        171.36        218.89        37.19 o                         
  12  16   3          0.00        -29.00        29.00 o                         
 -12  17   3         27.63         80.63        24.84 o                         
 -11  17   3         29.67        -17.95        21.67 o                         
 -10  17   3         14.27         55.90        22.52 o                         
  -9  17   3        541.44        590.91        51.73 o                         
  -8  17   3        153.27        156.41        25.48 o                         
  -7  17   3          0.67          7.77        13.00 o                         
  -6  17   3         67.81         73.30        13.91 o                         
  -5  17   3       1264.71       1259.56       104.14 o                         
  -4  17   3        180.55        228.14        14.98 o                         
  -3  17   3        214.84        194.52        17.38 o                         
  -2  17   3        158.91        158.34        26.09 o                         
  -1  17   3        132.69        151.02        14.81 o                         
   0  17   3         64.80        101.04        12.83 o                         
   1  17   3        855.89        888.42        32.46 o                         
   2  17   3         35.02         20.94         8.80 o                         
   3  17   3        446.15        410.99        25.31 o                         
   4  17   3        166.73        153.33        16.77 o                         
   5  17   3        340.65        306.15        23.55 o                         
   6  17   3         13.38         27.73        18.28 o                         
   7  17   3         89.58        121.51        25.00 o                         
   8  17   3          3.69         -8.19        16.41 o                         
   9  17   3          1.39        -22.06        22.06 o                         
  10  17   3         71.73         83.61        27.84 o                         
  11  17   3        240.61        276.45        40.31 o                         
 -11  18   3         43.85         12.08        19.59 o                         
 -10  18   3         47.08         55.87        25.08 o                         
  -9  18   3          0.14         23.83        16.29 o                         
  -8  18   3        619.80        608.10        35.56 o                         
  -7  18   3       1318.68       1246.76        50.78 o                         
  -6  18   3        398.49        414.26        27.81 o                         
  -5  18   3        295.23        340.95        38.17 o                         
  -4  18   3        413.32        502.25        27.16 o                         
  -3  18   3         11.63         25.00        14.02 o                         
  -2  18   3       1395.05       1414.69        61.98 o                         
  -1  18   3       1254.78       1330.20        50.82 o                         
   0  18   3        885.16        915.14        34.31 o                         
   1  18   3        385.20        373.81        22.46 o                         
   2  18   3        153.76        168.61        16.28 o                         
   3  18   3        131.28        164.39        13.97 o                         
   4  18   3        875.59        849.76        38.08 o                         
   5  18   3        241.15        197.72        20.29 o                         
   6  18   3        254.46        241.48        32.33 o                         
   7  18   3         45.96         48.93        20.34 o                         
   8  18   3         43.29         18.89        16.65 o                         
   9  18   3          7.83        -19.51        19.51 o                         
  10  18   3          0.77         20.01        24.08 o                         
  11  18   3        145.40        199.26        36.68 o                         
 -10  19   3          1.69         18.07        16.10 o                         
  -9  19   3         63.55         79.61        17.95 o                         
  -8  19   3        135.63        141.73        20.26 o                         
  -7  19   3        182.71        166.94        29.08 o                         
  -6  19   3        398.64        404.77        39.83 o                         
  -5  19   3          1.51         -6.99        11.68 o                         
  -4  19   3        440.78        430.49        26.56 o                         
  -3  19   3         83.72         87.73        14.86 o                         
  -2  19   3         87.87         88.15        29.91 o                         
  -1  19   3         47.96         30.64        14.91 o                         
   0  19   3         40.56         31.10         9.57 o                         
   1  19   3        511.06        486.58        55.73 o                         
   2  19   3        309.30        331.25        22.17 o                         
   3  19   3          4.77          1.87         9.43 o                         
   4  19   3         14.62          7.59        11.30 o                         
   5  19   3        140.46        149.99        19.48 o                         
   6  19   3          1.08         15.72        21.07 o                         
   7  19   3        388.82        447.13        44.29 o                         
   8  19   3          3.50        -23.26        23.26 o                         
   9  19   3          6.15         29.04        20.71 o                         
  10  19   3         32.32         51.58        24.48 o                         
 -10  20   3         36.02         45.45        33.45 o                         
  -9  20   3         23.26         21.74        22.56 o                         
  -8  20   3          2.44         21.75        17.42 o                         
  -7  20   3          0.07        -23.15        23.15 o                         
  -6  20   3         33.53         23.65        10.74 o                         
  -5  20   3        126.79        113.33        34.59 o                         
  -4  20   3          3.94          2.60        14.74 o                         
  -3  20   3        145.02        166.12        17.86 o                         
  -2  20   3         40.45         56.18        11.83 o                         
  -1  20   3         77.55         53.29        14.76 o                         
   0  20   3         27.90         21.00        13.24 o                         
   1  20   3        350.17        366.07        35.80 o                         
   2  20   3         34.39         72.10        20.79 o                         
   3  20   3        175.53        171.88        19.48 o                         
   4  20   3         94.91         85.04        16.70 o                         
   5  20   3         39.17         30.77        12.56 o                         
   6  20   3         64.95         48.24        14.27 o                         
   7  20   3          2.83         -5.68        13.04 o                         
   8  20   3          5.00        -14.21        18.61 o                         
   9  20   3        133.30        140.77        32.60 o                         
  -9  21   3         93.09        106.92        31.31 o                         
  -8  21   3         56.76        101.12        29.28 o                         
  -7  21   3          0.03        -26.50        26.50 o                         
  -6  21   3         15.30         12.51        11.55 o                         
  -5  21   3          4.97         21.01        11.18 o                         
  -4  21   3        386.47        426.06        27.88 o                         
  -3  21   3         26.14         23.43        10.38 o                         
  -2  21   3        163.57        197.79        19.32 o                         
  -1  21   3        205.92        209.07        19.32 o                         
   0  21   3         55.57         53.53        14.41 o                         
   1  21   3         12.05         14.50        14.42 o                         
   2  21   3          4.12         -5.10        12.59 o                         
   3  21   3         53.95         59.11        14.20 o                         
   4  21   3          2.07         -5.31        10.64 o                         
   5  21   3        121.20         95.21        32.09 o                         
   6  21   3         15.53         18.65        12.13 o                         
   7  21   3         24.53         -0.17        12.07 o                         
   8  21   3         16.57         30.08        14.41 o                         
  -7  22   3         24.98         28.50        14.05 o                         
  -6  22   3        171.26        220.57        24.20 o                         
  -5  22   3         94.27        113.69        26.06 o                         
  -4  22   3        112.87        129.82        18.13 o                         
  -3  22   3         21.71         49.68        13.43 o                         
  -2  22   3        207.67        229.01        31.30 o                         
  -1  22   3         70.59         69.03        19.89 o                         
   0  22   3         20.31          4.96        14.78 o                         
   1  22   3         33.36         56.18        17.69 o                         
   2  22   3          1.25        -11.95        15.36 o                         
   3  22   3         44.35         27.97        12.28 o                         
   4  22   3        246.73        308.13        27.35 o                         
   5  22   3         20.98         -9.41        13.19 o                         
   6  22   3        151.39        160.64        22.02 o                         
   7  22   3          4.10          0.87        13.34 o                         
  -6  23   3        157.12        183.97        31.03 o                         
  -5  23   3        149.75        157.80        40.99 o                         
  -4  23   3        232.45        260.79        25.17 o                         
  -3  23   3          0.00         -0.48        16.82 o                         
  -2  23   3        460.73        443.29        41.92 o                         
  -1  23   3        105.31        116.48        24.71 o                         
   0  23   3         40.09         63.25        18.95 o                         
   1  23   3          2.20         -2.69        18.25 o                         
   2  23   3          2.53        -16.90        16.90 o                         
   3  23   3         16.16         24.67        13.63 o                         
   4  23   3         49.50         57.13        15.59 o                         
   5  23   3        103.87         90.81        17.74 o                         
   6  23   3         26.89         27.82        14.68 o                         
  -4  24   3         92.60        102.98        18.97 o                         
  -3  24   3          2.71        -19.04        19.04 o                         
  -2  24   3          1.41         21.64        20.82 o                         
  -1  24   3          0.01          2.45        14.20 o                         
   0  24   3          6.31          4.41        16.74 o                         
   1  24   3         67.45         38.36        19.34 o                         
   2  24   3         18.46         24.55        20.23 o                         
   3  24   3          0.02         -1.29        12.54 o                         
   4  24   3        215.20        236.17        24.81 o                         
 -16   0   4         28.09         24.78        18.76 o                         
 -14   0   4         66.85         96.97        15.20 o                         
 -12   0   4       1835.92       1820.45        49.69 o                         
 -10   0   4        962.18        937.73        32.32 o                         
  -8   0   4        452.98        496.32        20.94 o                         
  -6   0   4       5334.33       4872.75        63.22 o                         
  -4   0   4       5043.34       4405.32        32.35 o                         
  -2   0   4      50414.17      48182.92       970.47 o                         
   0   0   4      12923.35      15193.04       207.97 o                         
   2   0   4      27462.71      26235.14        97.07 o                         
   4   0   4       5239.27       5040.07        74.30 o                         
   6   0   4       1724.52       1868.82        54.57 o                         
   8   0   4       6710.94       6655.69       118.86 o                         
  10   0   4        366.77        375.09        33.63 o                         
  12   0   4         24.35         18.33        15.23 o                         
  14   0   4          4.49         -0.19        16.80 o                         
  16   0   4          0.95        -23.24        23.24 o                         
 -16   1   4         28.05         16.30        26.16 o                         
 -15   1   4          4.67         17.06        15.99 o                         
 -14   1   4          4.84          7.94         8.52 o                         
 -13   1   4          2.22         -7.27         7.27 o                         
 -12   1   4         42.13         92.16        11.00 o                         
 -11   1   4         15.25         19.87         6.81 o                         
 -10   1   4          6.93          6.24         5.80 o                         
  -9   1   4         82.57        102.58         8.17 o                         
  -8   1   4        471.99        459.20        14.17 o                         
  -7   1   4       2095.44       1802.02        20.84 o                         
  -6   1   4        731.22        986.98        34.50 o                         
  -5   1   4         23.13         12.75         2.83 o                         
  -4   1   4       7917.95       7071.06        37.23 o                         
  -3   1   4      19480.42      22160.41        61.15 o                         
  -2   1   4        160.33        300.08         7.01 o                         
  -1   1   4      12658.91      10559.89        56.32 o                         
   0   1   4       5554.18       5186.03        41.64 o                         
   1   1   4      24827.63      27406.80       177.09 o                         
   2   1   4        116.62         66.52         4.26 o                         
   3   1   4         51.95         90.93        10.92 o                         
   4   1   4       1717.10       1452.40        28.73 o                         
   5   1   4       2621.67       2849.14        43.99 o                         
   6   1   4       1691.40       1523.90        49.20 o                         
   7   1   4         84.11         77.29        10.38 o                         
   8   1   4        175.81        162.66        15.46 o                         
   9   1   4       1934.93       1738.06        46.19 o                         
  10   1   4          3.40          1.08         9.96 o                         
  11   1   4        181.37        133.60        15.42 o                         
  12   1   4         45.86         45.95        12.33 o                         
  13   1   4         38.25         37.82        13.02 o                         
  14   1   4         42.42         18.00        12.99 o                         
  15   1   4         32.11         59.55        16.42 o                         
  16   1   4         25.00         75.03        20.02 o                         
 -16   2   4          4.56         24.09        13.49 o                         
 -15   2   4          0.84        -15.69        17.04 o                         
 -14   2   4         24.51         24.51         7.88 o                         
 -13   2   4         92.46         77.82         9.66 o                         
 -12   2   4        298.81        252.04        14.48 o                         
 -11   2   4        770.42        757.01        21.88 o                         
 -10   2   4        736.59        675.97        19.44 o                         
  -9   2   4        115.94        103.04         9.44 o                         
  -8   2   4        286.31        306.81         9.95 o                         
  -7   2   4         84.80        167.10         7.26 o                         
  -6   2   4        977.11        986.07        46.14 o                         
  -5   2   4       2399.84       2617.98        21.77 o                         
  -4   2   4       4398.75       4255.34        37.41 o                         
  -3   2   4      29063.59      28521.87        74.03 o                         
  -2   2   4      31664.14      31989.09       137.99 o                         
  -1   2   4      20262.21      20997.11       133.85 o                         
   0   2   4       6458.17       5940.71        38.19 o                         
   1   2   4       9942.65       9021.88       102.31 o                         
   2   2   4         60.59         64.88         4.89 o                         
   3   2   4        293.24        137.62        12.02 o                         
   4   2   4       2065.64       2203.16        47.50 o                         
   5   2   4         94.34        102.24         9.62 o                         
   6   2   4          0.23          1.69         6.44 o                         
   7   2   4       1550.23       1780.53        41.11 o                         
   8   2   4        454.59        444.52        22.39 o                         
   9   2   4          3.35         14.87         9.11 o                         
  10   2   4        298.00        261.05        19.93 o                         
  11   2   4         13.19         -3.32        11.43 o                         
  12   2   4        120.59         90.47        15.48 o                         
  13   2   4          7.01         -5.55        13.62 o                         
  14   2   4        107.59        104.78        19.12 o                         
  15   2   4         13.55          7.89        29.78 o                         
  16   2   4         30.98          7.26        60.53 o                         
 -16   3   4          6.65        -10.86        12.46 o                         
 -15   3   4         26.22         39.15        11.76 o                         
 -14   3   4         28.83         37.45        11.66 o                         
 -13   3   4          4.91         -6.51         7.38 o                         
 -12   3   4        272.87        228.69        13.88 o                         
 -11   3   4          0.60          1.57         6.78 o                         
 -10   3   4        123.60        106.59         9.52 o                         
  -9   3   4        103.88         66.09         8.53 o                         
  -8   3   4        184.27        136.01         8.43 o                         
  -7   3   4          6.62         21.49         4.89 o                         
  -6   3   4        122.45        201.39         8.97 o                         
  -5   3   4        172.90        225.94         6.34 o                         
  -4   3   4          4.63         35.66         3.68 o                         
  -3   3   4      17668.23      16521.16       116.42 o                         
  -2   3   4       1739.22       1969.67        18.38 o                         
  -1   3   4       1207.63       1430.39        21.68 o                         
   0   3   4       2246.39       1745.74        28.69 o                         
   1   3   4      20102.55      20558.32       138.47 o                         
   2   3   4       1412.30       1006.21        13.68 o                         
   3   3   4          1.13         17.40         5.17 o                         
   4   3   4          5.55         99.77        12.71 o                         
   5   3   4         33.82         18.48         8.08 o                         
   6   3   4       1400.30       1324.30        33.47 o                         
   7   3   4       1646.29       1632.59        67.88 o                         
   8   3   4        102.77         62.58        10.18 o                         
   9   3   4         27.59         37.31         9.78 o                         
  10   3   4          4.34          6.59        10.43 o                         
  11   3   4          0.12         21.48        19.08 o                         
  12   3   4        102.40        105.26        16.37 o                         
  13   3   4         72.93         50.32        14.39 o                         
  14   3   4         18.88        -11.96        11.96 o                         
  15   3   4         11.94         -7.80        30.36 o                         
 -16   4   4          6.48         40.24        22.58 o                         
 -15   4   4          2.01        -13.70        18.26 o                         
 -14   4   4        271.83        267.09        25.76 o                         
 -13   4   4         74.17         43.26         9.55 o                         
 -12   4   4          7.93         15.98         7.88 o                         
 -11   4   4          0.06         -7.07         7.07 o                         
 -10   4   4        886.18        970.04        23.50 o                         
  -9   4   4        620.41        678.37        18.52 o                         
  -8   4   4        388.24        381.02        13.42 o                         
  -7   4   4        887.07       1084.40        20.71 o                         
  -6   4   4       1231.50       1073.22        18.56 o                         
  -5   4   4        395.90        454.08        22.09 o                         
  -4   4   4       1792.46       1649.03        29.42 o                         
  -3   4   4        197.04        170.57         6.08 o                         
  -2   4   4       9323.56       9008.96        35.24 o                         
  -1   4   4       6792.86       6842.89        27.61 o                         
   0   4   4      27874.70      28082.09       122.70 o                         
   1   4   4        298.97        112.06         4.84 o                         
   2   4   4        127.36        103.38         4.50 o                         
   3   4   4       6274.68       6013.39        49.89 o                         
   4   4   4       3010.25       3240.09        62.06 o                         
   5   4   4        108.97         21.03         4.72 o                         
   6   4   4         44.54         68.27         6.91 o                         
   7   4   4        150.48        125.05         9.13 o                         
   8   4   4        187.39        219.68        23.76 o                         
   9   4   4        675.76        559.99        27.61 o                         
  10   4   4       2018.24       2114.20        54.51 o                         
  11   4   4        973.27        999.49        42.17 o                         
  12   4   4        125.46        106.35        22.26 o                         
  13   4   4          0.23        -20.18        20.59 o                         
  14   4   4        118.45        115.66        25.23 o                         
  15   4   4         21.05          5.44        17.38 o                         
 -16   5   4          1.54          6.70        19.16 o                         
 -15   5   4          4.13         14.73        20.34 o                         
 -14   5   4          3.76         25.04        18.45 o                         
 -13   5   4        204.03        285.89        45.30 o                         
 -12   5   4        410.79        402.96        20.41 o                         
 -11   5   4          8.95         14.54        10.30 o                         
 -10   5   4        116.12        180.25        13.95 o                         
  -9   5   4         17.89         52.00        11.96 o                         
  -8   5   4         32.90         58.31         8.03 o                         
  -7   5   4       1566.24       1590.30        29.53 o                         
  -6   5   4       3747.27       3911.34        63.03 o                         
  -5   5   4       1032.65        900.15        33.05 o                         
  -4   5   4        687.37        790.59        14.96 o                         
  -3   5   4        221.92        209.47         6.57 o                         
  -2   5   4        301.72        176.59         7.80 o                         
  -1   5   4      19926.06      21482.66       103.34 o                         
   0   5   4        452.24        393.80         9.70 o                         
   1   5   4       9034.35       8924.74        55.09 o                         
   2   5   4        327.62        309.82         6.71 o                         
   3   5   4       1333.40       1365.80        24.55 o                         
   4   5   4        581.66        674.54        23.23 o                         
   5   5   4       2931.27       3036.46        58.21 o                         
   6   5   4        302.04        260.52        12.37 o                         
   7   5   4        285.33        298.37        26.18 o                         
   8   5   4       1109.05       1143.46        51.92 o                         
   9   5   4          0.53          2.04        12.33 o                         
  10   5   4        259.61        311.74        33.06 o                         
  11   5   4         23.61         25.19        19.33 o                         
  12   5   4         25.96         12.87        15.40 o                         
  13   5   4         96.67         64.75        23.92 o                         
  14   5   4         67.15        134.14        26.92 o                         
  15   5   4         12.20         10.45        18.80 o                         
 -16   6   4         10.02         19.75        20.31 o                         
 -15   6   4        666.85        757.54        58.77 o                         
 -14   6   4         11.09         49.23        20.17 o                         
 -13   6   4        163.02        199.92        30.80 o                         
 -12   6   4         61.13         21.69        21.68 o                         
 -11   6   4        265.71        268.91        16.58 o                         
 -10   6   4        169.29        219.26        14.76 o                         
  -9   6   4       1092.92       1118.24        28.05 o                         
  -8   6   4        443.12        453.96        17.26 o                         
  -7   6   4         88.39         57.44         8.08 o                         
  -6   6   4          0.02         10.90         4.88 o                         
  -5   6   4         27.67         24.27         7.09 o                         
  -4   6   4       2182.35       2458.45        25.43 o                         
  -3   6   4       1381.44       1301.29        26.22 o                         
  -2   6   4        613.38        435.25        12.21 o                         
  -1   6   4      11947.41      12233.53        51.02 o                         
   0   6   4        667.34        972.56        10.85 o                         
   1   6   4       3800.80       3613.45        19.32 o                         
   2   6   4          4.93         13.80         2.82 o                         
   3   6   4       1709.85       1686.30        40.60 o                         
   4   6   4       1369.89       1393.09        43.98 o                         
   5   6   4        184.29        213.40        18.33 o                         
   6   6   4         51.98         34.74         5.54 o                         
   7   6   4        620.76        634.33        37.21 o                         
   8   6   4        602.03        522.85        36.32 o                         
   9   6   4          6.43         24.71        15.27 o                         
  10   6   4        577.04        569.66        42.64 o                         
  11   6   4          7.94         61.83        23.80 o                         
  12   6   4        139.82        147.98        27.73 o                         
  13   6   4         21.47         38.07        22.36 o                         
  14   6   4          1.36          2.63        18.79 o                         
  15   6   4         13.89          0.23        21.08 o                         
 -16   7   4          8.74         13.16        19.71 o                         
 -15   7   4         14.42         20.64        19.89 o                         
 -14   7   4          0.06         34.83        20.34 o                         
 -13   7   4         18.29          8.30        16.89 o                         
 -12   7   4         12.35         19.73        17.16 o                         
 -11   7   4          1.08        -14.02        14.02 o                         
 -10   7   4        232.98        236.92        14.91 o                         
  -9   7   4        133.14        119.97        10.51 o                         
  -8   7   4        213.99        175.03        12.38 o                         
  -7   7   4       3165.85       3041.89        95.53 o                         
  -6   7   4         82.34        128.91         9.27 o                         
  -5   7   4        626.84        754.33        66.78 o                         
  -4   7   4         18.49         23.14         4.75 o                         
  -3   7   4       3653.32       3285.23        35.88 o                         
  -2   7   4         46.93         61.93         5.39 o                         
  -1   7   4        934.18        763.43        13.38 o                         
   0   7   4       2231.19       2200.33        31.66 o                         
   1   7   4       4172.63       4483.46        27.71 o                         
   2   7   4        224.92        249.02         6.91 o                         
   3   7   4       1719.23       1895.51        21.50 o                         
   4   7   4         67.92         51.63        10.71 o                         
   5   7   4         83.52         92.00        14.56 o                         
   6   7   4        266.24        287.24        24.85 o                         
   7   7   4        366.10        372.16        30.22 o                         
   8   7   4        721.95        680.78        41.77 o                         
   9   7   4        380.46        258.86        29.69 o                         
  10   7   4        241.56        257.81        32.09 o                         
  11   7   4       1184.17       1188.21        64.68 o                         
  12   7   4         58.69         71.71        24.00 o                         
  13   7   4          0.01         -5.74        20.31 o                         
  14   7   4         33.13         54.64        23.67 o                         
  15   7   4        109.10         87.23        26.60 o                         
 -15   8   4         18.61         55.74        25.70 o                         
 -14   8   4          0.18        -20.36        20.36 o                         
 -13   8   4         22.05         60.20        21.18 o                         
 -12   8   4         40.17         51.89        18.15 o                         
 -11   8   4         10.00          7.26        13.64 o                         
 -10   8   4         51.19         68.72        12.22 o                         
  -9   8   4        283.20        293.04        15.49 o                         
  -8   8   4         58.75         74.51         9.13 o                         
  -7   8   4        149.64        126.59        10.42 o                         
  -6   8   4         65.31         83.88         7.94 o                         
  -5   8   4        108.89        178.94        13.13 o                         
  -4   8   4        370.21        483.13        15.79 o                         
  -3   8   4        711.30        821.90        18.73 o                         
  -2   8   4       1231.02       1211.41        21.19 o                         
  -1   8   4       1628.66       1618.58        19.73 o                         
   0   8   4        799.69        957.51        12.61 o                         
   1   8   4        327.13        379.55         8.99 o                         
   2   8   4        659.45        819.83        10.94 o                         
   3   8   4        325.33        308.86         8.24 o                         
   4   8   4        521.86        531.64        18.69 o                         
   5   8   4         57.82         48.66        12.70 o                         
   6   8   4       1571.79       1447.35        54.47 o                         
   7   8   4        854.22        835.72        44.96 o                         
   8   8   4        409.77        424.50        33.63 o                         
   9   8   4        378.57        319.22        32.14 o                         
  10   8   4          0.10         -1.23        14.97 o                         
  11   8   4        111.19        127.04        24.55 o                         
  12   8   4         19.81          4.09        17.27 o                         
  13   8   4         68.29         96.29        25.43 o                         
  14   8   4         46.16         53.14        20.19 o                         
  15   8   4          2.51         13.07        19.61 o                         
 -15   9   4        100.99         91.74        23.44 o                         
 -14   9   4          7.96          2.80        16.59 o                         
 -13   9   4        154.37        158.93        29.24 o                         
 -12   9   4        270.21        264.20        33.80 o                         
 -11   9   4        117.82         85.87        20.22 o                         
 -10   9   4       1352.34       1372.53        64.36 o                         
  -9   9   4        268.69        224.49        26.29 o                         
  -8   9   4        610.80        666.61        21.63 o                         
  -7   9   4       1675.27       1582.83        31.12 o                         
  -6   9   4        975.06       1128.62        25.22 o                         
  -5   9   4         36.04         63.43         9.30 o                         
  -4   9   4        103.48        114.15        11.33 o                         
  -3   9   4        257.45        299.42        19.11 o                         
  -2   9   4       1780.42       1930.32        31.17 o                         
  -1   9   4       1691.01       1592.91        17.91 o                         
   0   9   4        692.99        844.61        15.30 o                         
   1   9   4       1384.86       1428.42        19.90 o                         
   2   9   4       7421.22       7696.71        38.83 o                         
   3   9   4          3.00          2.16         2.68 o                         
   4   9   4         14.29         12.06         4.24 o                         
   5   9   4        349.73        292.37        14.59 o                         
   6   9   4        620.56        667.41        38.45 o                         
   7   9   4        121.08        144.52        21.16 o                         
   8   9   4        156.53        142.96        22.66 o                         
   9   9   4        187.56        198.13        27.33 o                         
  10   9   4        181.49        180.99        28.95 o                         
  11   9   4         67.33         51.93        21.67 o                         
  12   9   4         17.79         39.43        18.99 o                         
  13   9   4         96.88        109.88        28.67 o                         
  14   9   4         31.10         24.93        19.33 o                         
 -15  10   4          0.52         15.86        19.30 o                         
 -14  10   4         32.43          3.62        17.79 o                         
 -13  10   4        141.53        141.08        26.77 o                         
 -12  10   4         56.79         53.34        22.67 o                         
 -11  10   4         14.04         29.65        17.13 o                         
 -10  10   4        428.77        364.95        34.42 o                         
  -9  10   4        183.12        162.56        24.36 o                         
  -8  10   4        509.13        444.45        35.09 o                         
  -7  10   4          1.06         10.19         9.83 o                         
  -6  10   4         98.23         81.37         9.22 o                         
  -5  10   4        165.68        126.71        11.20 o                         
  -4  10   4       6646.80       7046.74        74.36 o                         
  -3  10   4        107.32        137.29        11.79 o                         
  -2  10   4        184.49        172.94        12.06 o                         
  -1  10   4        500.59        579.04        13.40 o                         
   0  10   4       4011.25       4437.41        36.19 o                         
   1  10   4         38.40         58.69         4.80 o                         
   2  10   4        147.43        164.75         6.44 o                         
   3  10   4          7.13         -2.51         3.68 o                         
   4  10   4        608.01        544.67        16.75 o                         
   5  10   4         33.60         72.39         8.43 o                         
   6  10   4         14.63          3.48        11.00 o                         
   7  10   4        923.94        891.17        48.19 o                         
   8  10   4        446.71        438.94        37.30 o                         
   9  10   4        913.60       1045.82        58.22 o                         
  10  10   4          1.98          7.09        15.11 o                         
  11  10   4          7.13         -2.88        17.21 o                         
  12  10   4         10.70          9.85        17.05 o                         
  13  10   4          0.03        -18.08        19.04 o                         
  14  10   4          3.22         13.49        21.53 o                         
 -14  11   4         25.69         16.72        21.01 o                         
 -13  11   4         33.18         35.37        17.18 o                         
 -12  11   4         42.74         29.13        18.01 o                         
 -11  11   4         15.20         19.60        16.02 o                         
 -10  11   4         91.82        116.09        23.33 o                         
  -9  11   4        129.54        112.82        21.53 o                         
  -8  11   4        192.09        183.51        24.98 o                         
  -7  11   4        262.21        229.22        25.55 o                         
  -6  11   4        159.74        161.51        20.16 o                         
  -5  11   4        717.87        763.34        28.63 o                         
  -4  11   4          8.65          4.08         5.80 o                         
  -3  11   4        638.53        604.79        56.21 o                         
  -2  11   4       1294.37       1370.80        33.87 o                         
  -1  11   4         55.78         72.18         5.65 o                         
   0  11   4       1328.95       1181.10        19.63 o                         
   1  11   4       1082.10       1191.68        19.68 o                         
   2  11   4       1972.62       1995.56        21.44 o                         
   3  11   4        409.45        432.67        12.89 o                         
   4  11   4        102.65        100.29         8.26 o                         
   5  11   4        165.56        187.75        13.02 o                         
   6  11   4        365.68        357.08        30.49 o                         
   7  11   4        265.66        256.51        28.01 o                         
   8  11   4       1149.72       1111.00        58.12 o                         
   9  11   4         18.31          8.92        15.45 o                         
  10  11   4          0.01          6.70        17.63 o                         
  11  11   4        124.48         97.51        22.88 o                         
  12  11   4        100.69        125.60        28.25 o                         
  13  11   4        176.47        252.40        39.37 o                         
  14  11   4          0.74         -9.54        23.70 o                         
 -14  12   4         10.11         15.99        17.41 o                         
 -13  12   4         98.22        125.00        27.30 o                         
 -12  12   4        253.89        267.67        35.54 o                         
 -11  12   4         53.27         31.18        16.75 o                         
 -10  12   4        772.33        675.62        49.26 o                         
  -9  12   4          0.81         -6.29        13.77 o                         
  -8  12   4         36.84         53.22        18.49 o                         
  -7  12   4        979.84       1057.15        52.73 o                         
  -6  12   4        271.71        233.11        25.52 o                         
  -5  12   4         16.14         34.60        10.24 o                         
  -4  12   4         35.25         21.61         7.20 o                         
  -3  12   4         42.14         53.72         8.74 o                         
  -2  12   4         57.68         55.28         8.83 o                         
  -1  12   4       1318.17       1295.55        21.36 o                         
   0  12   4        174.25        146.49         7.72 o                         
   1  12   4       1365.28       1243.59        21.21 o                         
   2  12   4       1384.75       1400.74        20.66 o                         
   3  12   4        796.06        804.38        14.61 o                         
   4  12   4        188.18        194.29        11.31 o                         
   5  12   4        438.20        421.24        22.07 o                         
   6  12   4         15.77         33.01        14.29 o                         
   7  12   4         31.43         20.52        13.36 o                         
   8  12   4        117.96        110.12        23.36 o                         
   9  12   4         50.42         31.14        17.00 o                         
  10  12   4         10.94          9.69        16.58 o                         
  11  12   4          0.54         19.37        17.24 o                         
  12  12   4          0.10         21.70        19.80 o                         
  13  12   4         74.40         88.48        27.33 o                         
  14  12   4         39.55          3.34        25.59 o                         
 -14  13   4        217.35        261.95        38.65 o                         
 -13  13   4          8.28        -23.47        23.47 o                         
 -12  13   4         40.57         76.81        26.18 o                         
 -11  13   4         77.91         51.60        19.53 o                         
 -10  13   4         66.05         67.37        20.13 o                         
  -9  13   4        208.63        185.69        26.74 o                         
  -8  13   4         27.31         29.79        14.49 o                         
  -7  13   4        621.61        585.10        42.24 o                         
  -6  13   4        467.57        507.60        26.57 o                         
  -5  13   4        139.64        160.41        15.39 o                         
  -4  13   4        702.49        747.64        28.74 o                         
  -3  13   4       1313.51       1252.78        35.89 o                         
  -2  13   4       3014.32       3135.17        50.55 o                         
  -1  13   4         45.04         61.06         7.09 o                         
   0  13   4        518.41        560.97        17.83 o                         
   1  13   4          0.08          6.39         3.81 o                         
   2  13   4       1186.95       1322.13        22.83 o                         
   3  13   4          0.14          9.28         3.69 o                         
   4  13   4         13.02         23.64         5.69 o                         
   5  13   4        867.35        728.38        29.02 o                         
   6  13   4        169.15        179.78        25.28 o                         
   7  13   4        222.31        192.66        25.80 o                         
   8  13   4        153.22        143.28        24.58 o                         
   9  13   4         21.16         14.79        14.75 o                         
  10  13   4        321.94        302.83        36.93 o                         
  11  13   4        247.75        295.90        37.49 o                         
  12  13   4         32.58         -0.35        17.66 o                         
  13  13   4         98.72        152.34        32.34 o                         
 -13  14   4          0.42        -19.63        19.63 o                         
 -12  14   4        178.77        196.55        31.77 o                         
 -11  14   4         12.94         59.96        24.72 o                         
 -10  14   4        145.63        164.26        28.42 o                         
  -9  14   4          2.24        -16.78        18.02 o                         
  -8  14   4         78.89        120.82        22.31 o                         
  -7  14   4         43.47         34.96        12.18 o                         
  -6  14   4         55.62         68.64        11.91 o                         
  -5  14   4         53.34         41.31         9.28 o                         
  -4  14   4         52.73         40.36         8.18 o                         
  -3  14   4         16.83         23.33         7.36 o                         
  -2  14   4        798.29        798.97        22.79 o                         
  -1  14   4       4193.79       4217.58        50.45 o                         
   0  14   4        260.29        280.23        13.35 o                         
   1  14   4        368.16        344.04        14.65 o                         
   2  14   4       1976.40       1946.21        42.25 o                         
   3  14   4         63.03         37.48         6.71 o                         
   4  14   4         15.55         28.24        11.80 o                         
   5  14   4          0.88          9.96         7.27 o                         
   6  14   4        958.67       1030.80        42.41 o                         
   7  14   4         44.85         64.08        17.05 o                         
   8  14   4          2.50         -1.49        16.92 o                         
   9  14   4         83.62        102.26        24.90 o                         
  10  14   4         11.91         19.92        19.97 o                         
  11  14   4         82.62         95.25        25.28 o                         
  12  14   4         22.43         38.88        21.02 o                         
  13  14   4          2.05         10.93        20.21 o                         
 -13  15   4         22.60         67.35        25.55 o                         
 -12  15   4          0.80         -7.40        17.25 o                         
 -11  15   4        159.83        199.67        33.32 o                         
 -10  15   4        110.46        136.23        28.35 o                         
  -9  15   4          2.93         -1.59        17.05 o                         
  -8  15   4          5.77         16.57        17.59 o                         
  -7  15   4       1052.88       1223.30        43.67 o                         
  -6  15   4        243.42        259.17        20.73 o                         
  -5  15   4         14.55          0.95         8.67 o                         
  -4  15   4          1.82          6.72         7.76 o                         
  -3  15   4        551.37        552.59        26.51 o                         
  -2  15   4       2395.67       2285.67        39.70 o                         
  -1  15   4          0.30         20.25         5.97 o                         
   0  15   4          8.15         -0.80         5.45 o                         
   1  15   4        407.77        435.16        21.53 o                         
   2  15   4        779.06        740.48        27.60 o                         
   3  15   4         63.90         55.46         7.73 o                         
   4  15   4        232.28        235.59        19.05 o                         
   5  15   4          1.77          8.29        12.94 o                         
   6  15   4       1091.87       1207.31        62.12 o                         
   7  15   4         14.44          4.25        16.39 o                         
   8  15   4         67.39         89.25        25.98 o                         
   9  15   4          7.10         22.97        19.39 o                         
  10  15   4        195.36        251.34        36.72 o                         
  11  15   4         61.44         62.46        23.51 o                         
  12  15   4          0.11         12.67        21.18 o                         
 -12  16   4          1.58        -11.52        17.17 o                         
 -11  16   4          1.42        -10.37        18.52 o                         
 -10  16   4        114.39        109.02        27.44 o                         
  -9  16   4        182.13        211.18        34.15 o                         
  -8  16   4        351.05        301.46        32.86 o                         
  -7  16   4         69.38         60.58        14.46 o                         
  -6  16   4         66.32         50.69        12.00 o                         
  -5  16   4        191.54        197.71        18.55 o                         
  -4  16   4        846.86        740.64        31.48 o                         
  -3  16   4         10.81         14.07         6.67 o                         
  -2  16   4        191.44        224.96        13.83 o                         
  -1  16   4          8.31         11.90         7.07 o                         
   0  16   4        390.56        319.85        23.64 o                         
   1  16   4         84.49        115.04        17.70 o                         
   2  16   4        124.88        161.76        22.58 o                         
   3  16   4        741.37        756.43        37.04 o                         
   4  16   4        104.81        102.93        14.70 o                         
   5  16   4        180.75        105.52        17.81 o                         
   6  16   4        254.09        287.74        33.57 o                         
   7  16   4         86.07         41.00        16.42 o                         
   8  16   4         42.67         43.58        19.87 o                         
   9  16   4        266.96        322.53        38.91 o                         
  10  16   4        232.18        313.28        40.53 o                         
  11  16   4         11.65         55.54        23.07 o                         
  12  16   4         20.30         22.95        21.09 o                         
 -12  17   4         84.09        127.41        31.77 o                         
 -11  17   4          8.27        -12.70        21.96 o                         
 -10  17   4          3.78          2.75        16.83 o                         
  -9  17   4         29.61         75.52        17.54 o                         
  -8  17   4         76.18         58.03        14.71 o                         
  -7  17   4        115.78        103.67        15.38 o                         
  -6  17   4          0.77          3.90        18.33 o                         
  -5  17   4         61.52         95.67        14.47 o                         
  -4  17   4         65.35        112.55        11.60 o                         
  -3  17   4        108.68         97.94        12.63 o                         
  -2  17   4       1011.82        972.00        34.53 o                         
  -1  17   4        170.74        158.34        27.50 o                         
   0  17   4       1804.64       1774.67        45.35 o                         
   1  17   4         18.78         11.68        13.90 o                         
   2  17   4        920.20       1001.98        55.36 o                         
   3  17   4        147.19         97.50        15.20 o                         
   4  17   4        954.95        938.76        38.34 o                         
   5  17   4         65.61         62.66        12.93 o                         
   6  17   4         52.68         33.68        15.64 o                         
   7  17   4        186.54        175.92        27.80 o                         
   8  17   4         19.87         23.75        20.94 o                         
   9  17   4         55.71         28.93        20.12 o                         
  10  17   4        103.77        139.04        30.25 o                         
  11  17   4          2.15         26.63        25.01 o                         
 -11  18   4          9.25         21.35        20.01 o                         
 -10  18   4         22.55         24.59        13.41 o                         
  -9  18   4         14.33         50.37        17.24 o                         
  -8  18   4          6.35         14.45        11.05 o                         
  -7  18   4          0.73         -0.88        12.55 o                         
  -6  18   4         63.75         65.84        13.97 o                         
  -5  18   4        886.78        822.53        37.28 o                         
  -4  18   4        165.55        128.54        15.66 o                         
  -3  18   4         48.55         79.58        13.39 o                         
  -2  18   4       1099.18       1019.26        36.60 o                         
  -1  18   4        157.28        200.93        17.18 o                         
   0  18   4         32.72         22.99        13.78 o                         
   1  18   4        114.57         78.88        18.32 o                         
   2  18   4        416.99        297.33        31.78 o                         
   3  18   4        148.13        138.59        17.38 o                         
   4  18   4       1034.80       1025.86        41.29 o                         
   5  18   4        133.84        122.57        18.26 o                         
   6  18   4         17.64         19.73        16.75 o                         
   7  18   4         83.78         88.12        24.74 o                         
   8  18   4         99.65         89.11        23.52 o                         
   9  18   4         54.79         24.92        17.91 o                         
  10  18   4         11.82         26.55        23.43 o                         
 -10  19   4         34.84         23.02        13.43 o                         
  -9  19   4        347.13        359.80        39.13 o                         
  -8  19   4         25.47         53.86        15.51 o                         
  -7  19   4        181.69        195.03        21.57 o                         
  -6  19   4          1.04        -15.06        19.82 o                         
  -5  19   4        465.31        488.82        29.46 o                         
  -4  19   4        278.99        266.18        29.84 o                         
  -3  19   4        224.37        276.71        21.41 o                         
  -2  19   4         18.27         33.12        10.38 o                         
  -1  19   4       1074.76       1082.28        57.55 o                         
   0  19   4        594.19        553.03        41.66 o                         
   1  19   4         98.23        123.01        22.09 o                         
   2  19   4         32.39         20.07        15.22 o                         
   3  19   4        222.12        223.92        21.48 o                         
   4  19   4          1.29          3.69         9.89 o                         
   5  19   4         29.04         16.82        11.25 o                         
   6  19   4        434.00        460.49        31.55 o                         
   7  19   4         34.24         49.76        16.62 o                         
   8  19   4         86.51         83.94        23.31 o                         
   9  19   4        136.59         98.76        27.81 o                         
  10  19   4         13.13         44.89        28.17 o                         
  -9  20   4         52.76         56.42        20.89 o                         
  -8  20   4         12.48         39.85        24.35 o                         
  -7  20   4          0.06         -4.72        19.55 o                         
  -6  20   4         27.26         31.87        11.83 o                         
  -5  20   4          0.09         -4.59        10.98 o                         
  -4  20   4        115.11        131.13        26.00 o                         
  -3  20   4         76.11         67.97        20.01 o                         
  -2  20   4        259.08        280.47        32.63 o                         
  -1  20   4         38.25         39.77        16.40 o                         
   0  20   4        156.23        154.94        24.36 o                         
   1  20   4        127.35        130.94        23.87 o                         
   2  20   4        390.90        410.83        39.50 o                         
   3  20   4          3.48          1.73        10.58 o                         
   4  20   4         98.20        154.33        20.19 o                         
   5  20   4         17.41          9.47        11.82 o                         
   6  20   4         14.83         10.89        12.06 o                         
   7  20   4        151.88        165.29        22.56 o                         
   8  20   4         43.56         41.40        24.34 o                         
   9  20   4         73.20         97.22        30.60 o                         
  -8  21   4         58.04        120.18        32.22 o                         
  -7  21   4          9.59         -6.49        22.92 o                         
  -6  21   4        109.94         68.97        13.47 o                         
  -5  21   4         44.81         50.11        19.36 o                         
  -4  21   4          0.59         17.61        16.24 o                         
  -3  21   4          5.24         18.31        14.10 o                         
  -2  21   4         15.77         21.91        15.73 o                         
  -1  21   4         74.06         39.89        14.73 o                         
   0  21   4         13.17          4.29        13.29 o                         
   1  21   4         23.70         -4.81        16.52 o                         
   2  21   4         85.03         99.91        22.68 o                         
   3  21   4        122.30        107.43        21.91 o                         
   4  21   4        270.62        327.70        27.26 o                         
   5  21   4         43.80         24.21        37.14 o                         
   6  21   4         19.14         19.94        16.68 o                         
   7  21   4         70.40        114.57        23.28 o                         
   8  21   4          3.47          3.26        13.26 o                         
  -7  22   4          5.04         -5.60        19.21 o                         
  -6  22   4         15.99          3.06        18.43 o                         
  -5  22   4         62.21         64.93        23.87 o                         
  -4  22   4        167.45        152.90        27.68 o                         
  -3  22   4          6.25         24.54        16.75 o                         
  -2  22   4         25.68         23.82        15.00 o                         
  -1  22   4         79.64         93.17        22.91 o                         
   0  22   4        108.35        102.44        21.99 o                         
   1  22   4        135.55        152.41        27.48 o                         
   2  22   4         47.05         31.48        15.69 o                         
   3  22   4         14.46         16.06        15.20 o                         
   4  22   4        127.00        140.15        19.88 o                         
   5  22   4         16.48         11.78        15.66 o                         
   6  22   4          8.05          1.79        13.05 o                         
   7  22   4         91.78        110.81        24.56 o                         
  -6  23   4         12.94         -2.45        22.14 o                         
  -5  23   4         28.61         45.84        24.31 o                         
  -4  23   4          1.18         42.14        21.96 o                         
  -3  23   4         12.11         33.34        19.97 o                         
  -2  23   4          0.00         -7.56        15.74 o                         
  -1  23   4        147.31        177.39        29.88 o                         
   0  23   4         66.86         86.08        23.64 o                         
   1  23   4        372.21        368.12        39.69 o                         
   2  23   4         43.69         32.95        23.49 o                         
   3  23   4        291.36        365.26        29.96 o                         
   4  23   4         17.24         12.50        16.58 o                         
   5  23   4        114.32        104.07        18.84 o                         
  -4  24   4         21.74          8.82        13.35 o                         
  -3  24   4         13.48         39.03        19.23 o                         
  -2  24   4         43.85         99.01        22.83 o                         
  -1  24   4        182.72        208.46        32.13 o                         
   0  24   4          0.32        -13.89        19.48 o                         
   1  24   4          5.22         -8.86        19.75 o                         
   2  24   4        102.27        129.58        21.03 o                         
   3  24   4         76.95         61.86        17.39 o                         
 -15   0   5         37.63         62.42        14.69 o                         
 -13   0   5         72.26         63.64        13.23 o                         
 -11   0   5          0.03         32.45        10.87 o                         
  -9   0   5        346.25        353.05        19.17 o                         
  -7   0   5        926.72        771.23        17.29 o                         
  -5   0   5       8130.27       9950.28       190.31 o                         
  -3   0   5      23121.42      20254.80       115.90 o                         
  -1   0   5        727.88        382.17        27.82 o                         
   1   0   5         81.35        239.17         8.00 o                         
   3   0   5       2030.44       2604.46        36.33 o                         
   5   0   5        139.79        159.32        16.70 o                         
   7   0   5        106.08        195.29        21.77 o                         
   9   0   5       2746.30       2410.23        77.29 o                         
  11   0   5        171.69        146.65        23.30 o                         
  13   0   5        174.94        152.11        29.86 o                         
  15   0   5        913.26       1001.35        70.20 o                         
 -16   1   5         16.06         -0.44        10.68 o                         
 -15   1   5          8.56          1.12         9.62 o                         
 -14   1   5         91.03        106.37        11.20 o                         
 -13   1   5          0.69         -7.80         7.80 o                         
 -12   1   5          8.45         35.88         7.72 o                         
 -11   1   5        113.71         86.32         9.32 o                         
 -10   1   5         61.27         76.41         8.13 o                         
  -9   1   5         54.24         52.72         6.49 o                         
  -8   1   5        564.39        531.10        15.49 o                         
  -7   1   5       1105.52       1089.06        16.77 o                         
  -6   1   5       2457.57       2434.78        38.71 o                         
  -5   1   5       5692.42       5368.65        47.72 o                         
  -4   1   5        910.78        810.77         9.40 o                         
  -3   1   5       3154.00       3241.35        41.67 o                         
  -2   1   5       1351.40       1572.33        27.13 o                         
  -1   1   5       9053.20       9914.63        64.96 o                         
   0   1   5       9241.30       8565.67        56.07 o                         
   1   1   5      14150.59      12433.47        78.33 o                         
   2   1   5       6904.90       5770.41        73.46 o                         
   3   1   5       2170.20       2373.97        24.53 o                         
   4   1   5        977.28       1056.45        25.19 o                         
   5   1   5       1800.87       1681.65        34.65 o                         
   6   1   5       1263.44       1244.40        32.66 o                         
   7   1   5        632.28        692.85        26.39 o                         
   8   1   5        356.75        295.25        19.16 o                         
   9   1   5        259.53        218.97        18.49 o                         
  10   1   5         81.44         59.47        11.60 o                         
  11   1   5        118.65        103.27        19.05 o                         
  12   1   5        220.91        205.82        21.45 o                         
  13   1   5         32.53         53.38        14.30 o                         
  14   1   5          3.19        -12.11        13.38 o                         
  15   1   5          5.48         41.15        17.24 o                         
 -16   2   5          0.88         21.95        10.93 o                         
 -15   2   5          3.51         -6.06         9.07 o                         
 -14   2   5         28.53         29.48         7.88 o                         
 -13   2   5          2.45         -8.22         8.22 o                         
 -12   2   5        253.80        220.61        13.51 o                         
 -11   2   5        107.62        114.30         9.67 o                         
 -10   2   5        374.82        414.36        15.71 o                         
  -9   2   5        149.07        128.40         8.99 o                         
  -8   2   5       1361.90       1337.86        20.00 o                         
  -7   2   5       2222.89       1863.28        27.44 o                         
  -6   2   5        547.89        722.03        14.29 o                         
  -5   2   5        356.26        491.86        12.81 o                         
  -4   2   5        407.73        385.28        11.42 o                         
  -3   2   5       4838.58       4538.21        24.89 o                         
  -2   2   5      13192.64      12714.11        78.90 o                         
  -1   2   5       9492.06       8286.36        49.14 o                         
   0   2   5       3505.75       3806.33        44.18 o                         
   1   2   5       2896.18       3542.70        22.23 o                         
   2   2   5        121.04        286.83         9.31 o                         
   3   2   5        750.48        733.99        16.09 o                         
   4   2   5       2309.08       1982.33        34.67 o                         
   5   2   5          0.07         18.58         5.80 o                         
   6   2   5       1541.08       1477.80        46.53 o                         
   7   2   5       1034.09        973.32        31.05 o                         
   8   2   5          0.06         11.29         8.07 o                         
   9   2   5         16.74         24.95         9.25 o                         
  10   2   5        477.75        438.90        25.95 o                         
  11   2   5         96.24         70.29        16.79 o                         
  12   2   5        384.18        325.93        25.42 o                         
  13   2   5        193.25        177.45        21.94 o                         
  14   2   5         94.77         99.89        21.67 o                         
  15   2   5         10.13         -0.33        14.93 o                         
 -16   3   5          9.99         -8.72        18.89 o                         
 -15   3   5        208.47        203.98        16.46 o                         
 -14   3   5         29.91         24.76        10.38 o                         
 -13   3   5         22.55         -6.23         7.94 o                         
 -12   3   5         56.74         59.94         8.57 o                         
 -11   3   5        194.53        180.10        14.01 o                         
 -10   3   5         25.00         77.65         9.30 o                         
  -9   3   5        250.88        156.45        10.05 o                         
  -8   3   5        849.53        820.52        16.13 o                         
  -7   3   5          5.21         64.44         6.08 o                         
  -6   3   5       6887.34       6820.20        54.67 o                         
  -5   3   5       1829.58       1802.40        16.82 o                         
  -4   3   5       1201.16       1352.11        22.34 o                         
  -3   3   5       1534.26       1563.71        16.60 o                         
  -2   3   5        199.18        115.20         4.81 o                         
  -1   3   5       1544.56       1652.54        14.31 o                         
   0   3   5      10391.02      10348.35        50.10 o                         
   1   3   5         26.28          1.03         1.98 o                         
   2   3   5      13942.57      14055.87        50.07 o                         
   3   3   5        918.62        797.28        16.76 o                         
   4   3   5       1219.78       1088.10        36.62 o                         
   5   3   5        247.65        183.44        17.23 o                         
   6   3   5          8.57          5.86         6.82 o                         
   7   3   5       3895.78       3508.88        59.04 o                         
   8   3   5        823.58        809.53        38.89 o                         
   9   3   5       1028.42        873.20        55.87 o                         
  10   3   5         59.46        125.63        16.71 o                         
  11   3   5        164.10        143.19        19.39 o                         
  12   3   5         52.95         47.41        13.91 o                         
  13   3   5         20.92          3.00        13.80 o                         
  14   3   5          0.12         -0.47        12.63 o                         
  15   3   5         90.87        130.68        30.81 o                         
 -16   4   5         37.56         72.11        24.17 o                         
 -15   4   5        150.24        104.34        23.93 o                         
 -14   4   5        236.72        251.72        18.98 o                         
 -13   4   5         35.20         23.50         8.30 o                         
 -12   4   5        274.45        230.42        13.93 o                         
 -11   4   5        514.53        419.18        16.98 o                         
 -10   4   5       3783.00       3728.72        45.26 o                         
  -9   4   5        460.46        477.49        16.03 o                         
  -8   4   5        900.07        741.47        16.64 o                         
  -7   4   5       2850.74       2777.94        31.66 o                         
  -6   4   5       2329.05       2150.78        20.80 o                         
  -5   4   5          0.02         18.91         4.41 o                         
  -4   4   5         39.90         41.28         4.35 o                         
  -3   4   5        998.04        940.74        13.87 o                         
  -2   4   5        248.90        287.95         6.68 o                         
  -1   4   5        116.97        102.81         3.88 o                         
   0   4   5       7007.12       6798.87        43.49 o                         
   1   4   5        951.76       1125.20        15.55 o                         
   2   4   5        636.09        572.25        11.65 o                         
   3   4   5       1104.21       1157.03        24.78 o                         
   4   4   5       1113.00       1345.08        41.45 o                         
   5   4   5         27.84         11.67         5.47 o                         
   6   4   5        461.14        386.48        15.70 o                         
   7   4   5       1302.16       1367.46        30.09 o                         
   8   4   5        150.33        138.70        20.92 o                         
   9   4   5       1477.60       1312.92        58.66 o                         
  10   4   5        166.78        190.44        27.91 o                         
  11   4   5         38.19         24.96        15.39 o                         
  12   4   5        396.28        367.51        37.83 o                         
  13   4   5          8.82         16.20        19.09 o                         
  14   4   5          6.60          1.98        17.61 o                         
  15   4   5        124.93        109.61        29.41 o                         
 -16   5   5        109.98         68.29        21.67 o                         
 -15   5   5         22.26         32.09        20.86 o                         
 -14   5   5          0.71        -11.57        11.57 o                         
 -13   5   5        443.34        506.71        28.48 o                         
 -12   5   5        225.07        180.41        15.16 o                         
 -11   5   5        472.91        461.70        20.33 o                         
 -10   5   5        640.34        701.85        28.23 o                         
  -9   5   5        121.20        118.22        11.36 o                         
  -8   5   5        426.25        400.59        16.61 o                         
  -7   5   5        102.66        158.85        10.65 o                         
  -6   5   5         17.05         11.10         4.78 o                         
  -5   5   5        655.10        938.06        33.92 o                         
  -4   5   5       2077.51       1910.62        19.99 o                         
  -3   5   5        111.93        104.41         5.86 o                         
  -2   5   5        116.60         93.06         3.98 o                         
  -1   5   5        530.99        566.92        12.24 o                         
   0   5   5       3566.40       3854.62        20.74 o                         
   1   5   5          4.73         37.95         2.76 o                         
   2   5   5       2113.50       1979.60        21.36 o                         
   3   5   5         18.87         16.36         3.22 o                         
   4   5   5        390.43        367.55        41.68 o                         
   5   5   5       1347.07       1084.87        25.24 o                         
   6   5   5        192.71        187.11        11.28 o                         
   7   5   5         83.89         92.41        16.57 o                         
   8   5   5        537.39        555.10        37.43 o                         
   9   5   5       1343.59       1281.03        58.77 o                         
  10   5   5          0.90         20.28        16.93 o                         
  11   5   5        590.52        543.17        44.16 o                         
  12   5   5         44.37         49.36        18.44 o                         
  13   5   5          0.55          8.74        17.31 o                         
  14   5   5        116.07        109.36        29.27 o                         
  15   5   5         50.66         46.88        18.78 o                         
 -16   6   5         12.24         57.13        24.19 o                         
 -15   6   5         28.73         47.74        21.15 o                         
 -14   6   5          7.95         24.82        18.43 o                         
 -13   6   5         10.83          9.54        11.90 o                         
 -12   6   5        257.96        250.99        17.41 o                         
 -11   6   5        161.42        166.30        13.48 o                         
 -10   6   5       1121.20       1035.07        28.85 o                         
  -9   6   5        439.13        550.75        20.71 o                         
  -8   6   5        330.32        269.64        14.06 o                         
  -7   6   5        130.92        100.99        12.16 o                         
  -6   6   5          0.36         23.68         7.28 o                         
  -5   6   5       1184.20       1065.50        18.31 o                         
  -4   6   5        248.53        236.50         9.74 o                         
  -3   6   5        822.54        584.97        13.85 o                         
  -2   6   5        585.30        585.22        12.21 o                         
  -1   6   5        946.95        632.68        11.41 o                         
   0   6   5         39.12         57.75         4.01 o                         
   1   6   5       3096.40       3400.18        30.85 o                         
   2   6   5        784.06        939.19        13.84 o                         
   3   6   5        224.34        258.07         9.01 o                         
   4   6   5       5647.12       5817.84        48.52 o                         
   5   6   5        195.63        292.87        13.75 o                         
   6   6   5        203.35        177.64        11.10 o                         
   7   6   5         42.72         51.22        13.46 o                         
   8   6   5        143.07        188.15        24.34 o                         
   9   6   5       1891.23       1908.44        72.56 o                         
  10   6   5       2708.85       2824.61        92.12 o                         
  11   6   5         45.04         70.82        25.06 o                         
  12   6   5         32.14         54.18        21.03 o                         
  13   6   5          4.70         28.63        20.67 o                         
  14   6   5         52.64          6.08        18.04 o                         
  15   6   5         28.93         83.55        30.17 o                         
 -15   7   5          0.68        -19.97        19.97 o                         
 -14   7   5         55.47         91.28        23.98 o                         
 -13   7   5        370.45        427.99        40.36 o                         
 -12   7   5         67.21         85.51        15.81 o                         
 -11   7   5        119.95         95.69        11.51 o                         
 -10   7   5        507.35        547.70        21.73 o                         
  -9   7   5        478.14        550.18        20.50 o                         
  -8   7   5        506.56        511.70        18.83 o                         
  -7   7   5         81.42        120.08        10.16 o                         
  -6   7   5          6.39         21.52         5.77 o                         
  -5   7   5          0.03          9.30         3.15 o                         
  -4   7   5        101.76        184.20         6.83 o                         
  -3   7   5        152.71        124.74         8.10 o                         
  -2   7   5        449.82        707.66        12.80 o                         
  -1   7   5        265.45        240.03        10.45 o                         
   0   7   5       1054.48        743.57        10.34 o                         
   1   7   5       1770.51       2175.17        14.37 o                         
   2   7   5       1903.45       1804.07        19.28 o                         
   3   7   5         11.17         23.61         4.51 o                         
   4   7   5       1609.04       1813.25        37.93 o                         
   5   7   5        304.62        292.57        24.26 o                         
   6   7   5        128.01        123.53        17.97 o                         
   7   7   5         23.89         34.12        13.40 o                         
   8   7   5         50.48         79.18        16.42 o                         
   9   7   5          0.23         31.98        20.16 o                         
  10   7   5         87.92         96.59        24.03 o                         
  11   7   5       1977.59       2113.25        85.75 o                         
  12   7   5         49.70         38.02        18.95 o                         
  13   7   5         23.04         26.25        19.12 o                         
  14   7   5          3.57         25.78        23.54 o                         
  15   7   5          9.79        -19.66        19.66 o                         
 -15   8   5          2.36         87.78        27.76 o                         
 -14   8   5          2.14         52.09        18.58 o                         
 -13   8   5         41.44         17.12        16.93 o                         
 -12   8   5         57.13         92.25        21.56 o                         
 -11   8   5          0.40         -4.57        13.30 o                         
 -10   8   5          6.99          0.79         8.71 o                         
  -9   8   5          1.79         13.69         7.57 o                         
  -8   8   5         49.92         28.41         6.85 o                         
  -7   8   5        601.54        602.30        19.65 o                         
  -6   8   5         87.62        101.55         8.64 o                         
  -5   8   5       3766.47       3641.14        44.67 o                         
  -4   8   5         44.27         53.07         6.66 o                         
  -3   8   5          6.76         35.82         5.45 o                         
  -2   8   5       5994.71       5837.31        91.91 o                         
  -1   8   5        187.31        299.37         8.42 o                         
   0   8   5        305.79        289.54         6.88 o                         
   1   8   5         68.58         32.93         2.71 o                         
   2   8   5       1648.91       1881.57        21.98 o                         
   3   8   5       2107.85       2235.04        24.10 o                         
   4   8   5       5458.06       6348.09        51.89 o                         
   5   8   5        494.91        413.71        28.77 o                         
   6   8   5          5.88         34.33        11.76 o                         
   7   8   5         91.90        104.85        17.86 o                         
   8   8   5         14.99         -2.71        12.75 o                         
   9   8   5        320.77        303.20        31.93 o                         
  10   8   5       1266.18       1387.94        67.69 o                         
  11   8   5         20.41         22.09        20.73 o                         
  12   8   5          3.44         35.90        24.42 o                         
  13   8   5         92.37         87.68        24.49 o                         
  14   8   5          2.04        -11.20        20.31 o                         
 -15   9   5          1.12        -25.77        25.77 o                         
 -14   9   5         28.37         41.93        18.68 o                         
 -13   9   5        108.51         97.52        24.74 o                         
 -12   9   5         22.57         75.43        22.56 o                         
 -11   9   5        184.87        203.03        28.76 o                         
 -10   9   5        118.13        122.20        15.93 o                         
  -9   9   5        403.08        391.52        18.43 o                         
  -8   9   5        498.41        585.93        20.89 o                         
  -7   9   5        556.87        563.15        19.50 o                         
  -6   9   5          9.60         -0.38         9.59 o                         
  -5   9   5          0.30          8.16         5.10 o                         
  -4   9   5         91.30         93.91         8.17 o                         
  -3   9   5        996.79       1108.38        22.99 o                         
  -2   9   5       1231.10       1252.84        23.24 o                         
  -1   9   5        329.77        497.44        13.95 o                         
   0   9   5       1461.56       1474.68        15.63 o                         
   1   9   5        985.86       1078.26        10.96 o                         
   2   9   5       3665.49       3654.70        26.64 o                         
   3   9   5        735.32        571.63        11.81 o                         
   4   9   5          1.24         11.85         4.76 o                         
   5   9   5        553.14        618.81        36.14 o                         
   6   9   5        249.17        257.64        25.79 o                         
   7   9   5       1456.08       1758.45        66.17 o                         
   8   9   5         91.75         50.01        14.96 o                         
   9   9   5        534.55        495.19        40.57 o                         
  10   9   5        161.78        174.50        29.24 o                         
  11   9   5        224.63        287.43        35.02 o                         
  12   9   5         86.78         38.52        19.54 o                         
  13   9   5          3.60         44.47        23.40 o                         
  14   9   5         38.58         67.61        22.22 o                         
 -15  10   5          3.68         58.37        17.60 o                         
 -14  10   5         46.00        101.02        28.91 o                         
 -13  10   5          8.21        -10.37        17.53 o                         
 -12  10   5        139.49        113.77        24.60 o                         
 -11  10   5        189.60        174.08        27.53 o                         
 -10  10   5         21.40         32.79        16.02 o                         
  -9  10   5        242.34        262.90        29.75 o                         
  -8  10   5        375.33        331.34        16.58 o                         
  -7  10   5       1418.59       1385.08        30.68 o                         
  -6  10   5        318.52        318.74        15.48 o                         
  -5  10   5        350.04        349.95        15.38 o                         
  -4  10   5        109.35         93.27         8.36 o                         
  -3  10   5         17.34         10.38         4.70 o                         
  -2  10   5        801.75        773.51        32.92 o                         
  -1  10   5       1866.51       1930.07        21.07 o                         
   0  10   5        299.55        316.45        10.17 o                         
   1  10   5         52.15         69.86         4.82 o                         
   2  10   5        447.68        494.69        10.69 o                         
   3  10   5       1576.37       1635.61        24.98 o                         
   4  10   5        150.72        195.01        11.30 o                         
   5  10   5        985.27        957.09        23.74 o                         
   6  10   5        398.81        298.88        28.20 o                         
   7  10   5        249.40        194.83        24.23 o                         
   8  10   5        904.50        952.83        53.56 o                         
   9  10   5        463.29        520.82        43.08 o                         
  10  10   5        234.51        220.76        31.47 o                         
  11  10   5         67.68         96.83        24.13 o                         
  12  10   5        104.52         69.83        22.18 o                         
  13  10   5          5.66         19.01        20.93 o                         
  14  10   5          0.26         -4.77        18.70 o                         
 -14  11   5         23.15         26.25        21.58 o                         
 -13  11   5         12.41         17.22        18.33 o                         
 -12  11   5         40.00         52.02        19.56 o                         
 -11  11   5        244.76        196.96        27.43 o                         
 -10  11   5        167.76        146.51        24.42 o                         
  -9  11   5        137.92         90.27        17.98 o                         
  -8  11   5         18.58         54.84        16.96 o                         
  -7  11   5       1127.47       1195.49        36.57 o                         
  -6  11   5        251.79        212.83        14.41 o                         
  -5  11   5         24.63         47.22         6.94 o                         
  -4  11   5        141.70        147.01        10.43 o                         
  -3  11   5        320.15        311.43        13.42 o                         
  -2  11   5       1634.64       1650.18        63.60 o                         
  -1  11   5       4922.52       4561.75        45.68 o                         
   0  11   5        852.33        759.30        16.27 o                         
   1  11   5       3914.91       3781.61        45.49 o                         
   2  11   5         20.92         42.14         4.25 o                         
   3  11   5          0.21         12.74         4.71 o                         
   4  11   5        415.99        385.15        15.19 o                         
   5  11   5         27.51         44.81         6.61 o                         
   6  11   5        176.32        169.71        22.95 o                         
   7  11   5         56.61         65.43        16.88 o                         
   8  11   5         13.42         18.11        14.86 o                         
   9  11   5        372.71        294.35        32.67 o                         
  10  11   5         41.92         38.13        19.98 o                         
  11  11   5         35.54         25.65        17.80 o                         
  12  11   5         73.01         59.77        22.72 o                         
  13  11   5          1.79          5.43        20.49 o                         
  14  11   5         22.30         26.26        23.89 o                         
 -14  12   5          6.50        -20.68        20.68 o                         
 -13  12   5          4.90          8.46        19.06 o                         
 -12  12   5          4.63         16.69        16.17 o                         
 -11  12   5         29.30         22.18        14.94 o                         
 -10  12   5        103.25        150.09        26.36 o                         
  -9  12   5          0.79        -17.77        17.77 o                         
  -8  12   5         63.48         70.34        20.38 o                         
  -7  12   5        199.78        210.76        18.84 o                         
  -6  12   5        355.23        337.06        21.73 o                         
  -5  12   5          6.27         26.61         8.99 o                         
  -4  12   5        686.15        717.92        27.95 o                         
  -3  12   5       1317.13       1353.28        37.07 o                         
  -2  12   5        768.83        802.80        21.44 o                         
  -1  12   5       1039.69       1146.53        20.81 o                         
   0  12   5       1080.26       1123.24        20.38 o                         
   1  12   5         52.31         72.06         6.05 o                         
   2  12   5         17.17         25.22         4.12 o                         
   3  12   5         25.43         14.12         5.14 o                         
   4  12   5        127.83        140.44         9.96 o                         
   5  12   5       1003.96       1063.69        35.75 o                         
   6  12   5         87.16         88.65        12.88 o                         
   7  12   5          0.00         -7.02        16.51 o                         
   8  12   5         87.16         96.17        21.61 o                         
   9  12   5        390.51        391.86        37.96 o                         
  10  12   5          0.92        -10.46        17.89 o                         
  11  12   5         40.35         29.47        17.14 o                         
  12  12   5          6.94          8.91        17.87 o                         
  13  12   5         79.73        100.48        27.60 o                         
 -14  13   5         36.27         61.68        27.57 o                         
 -13  13   5          2.61        -20.67        20.67 o                         
 -12  13   5         67.49         86.39        23.72 o                         
 -11  13   5         63.37         36.31        18.93 o                         
 -10  13   5        188.55        175.64        28.53 o                         
  -9  13   5          0.30        -12.34        20.33 o                         
  -8  13   5        115.62        108.71        21.13 o                         
  -7  13   5         22.98          9.86        11.35 o                         
  -6  13   5        615.94        588.64        53.50 o                         
  -5  13   5          9.25         12.55         8.23 o                         
  -4  13   5       2404.36       2273.34        50.51 o                         
  -3  13   5        129.71        133.21        13.91 o                         
  -2  13   5        101.39        106.23        15.08 o                         
  -1  13   5        966.94        836.24        26.52 o                         
   0  13   5         19.46         15.13         4.24 o                         
   1  13   5        697.68        722.62        17.26 o                         
   2  13   5       1418.86       1401.81        21.82 o                         
   3  13   5          0.05         -1.67         5.00 o                         
   4  13   5         67.53         66.34        10.04 o                         
   5  13   5        184.53        205.02        16.98 o                         
   6  13   5          7.46         27.05        10.70 o                         
   7  13   5       1023.11       1147.01        40.44 o                         
   8  13   5        441.85        391.89        37.66 o                         
   9  13   5         11.03          5.93        15.54 o                         
  10  13   5        109.54        110.02        22.86 o                         
  11  13   5        151.29        134.70        27.26 o                         
  12  13   5         15.80         16.38        20.92 o                         
  13  13   5          0.06        -24.13        24.13 o                         
 -13  14   5          0.77          4.13        17.75 o                         
 -12  14   5          2.51          2.53        16.31 o                         
 -11  14   5         42.90         46.63        20.44 o                         
 -10  14   5         82.91        105.07        24.94 o                         
  -9  14   5         44.76         56.66        17.89 o                         
  -8  14   5        220.34        243.27        21.16 o                         
  -7  14   5          1.25         13.29        10.49 o                         
  -6  14   5        228.70        191.92        17.84 o                         
  -5  14   5         38.03         48.15        10.45 o                         
  -4  14   5       2151.82       1916.12        48.12 o                         
  -3  14   5        393.68        357.27        21.80 o                         
  -2  14   5        222.20        205.60        12.71 o                         
  -1  14   5         51.30         80.96         8.38 o                         
   0  14   5       1485.57       1481.20        30.10 o                         
   1  14   5       2640.26       2364.59        37.50 o                         
   2  14   5         81.39         77.58         9.36 o                         
   3  14   5        523.97        456.12        25.62 o                         
   4  14   5        151.36        170.64        12.58 o                         
   5  14   5          0.47         -3.08         8.28 o                         
   6  14   5          9.53          7.72        10.09 o                         
   7  14   5         82.19        122.01        23.38 o                         
   8  14   5        418.26        397.46        39.99 o                         
   9  14   5         26.06         -6.88        21.16 o                         
  10  14   5         49.27         18.61        17.40 o                         
  11  14   5        103.33         67.09        22.21 o                         
  12  14   5         50.42         46.60        20.79 o                         
 -13  15   5         46.32        126.82        31.70 o                         
 -12  15   5        168.08        144.55        28.35 o                         
 -11  15   5        184.63        230.04        34.29 o                         
 -10  15   5         75.45        127.44        27.79 o                         
  -9  15   5         30.57         39.09        13.25 o                         
  -8  15   5          1.80         11.79        13.38 o                         
  -7  15   5        171.00        214.57        29.08 o                         
  -6  15   5        521.25        464.72        27.32 o                         
  -5  15   5         22.91         33.56        10.20 o                         
  -4  15   5        309.01        340.83        21.32 o                         
  -3  15   5       1885.24       1929.15        37.86 o                         
  -2  15   5        184.19        215.99        13.49 o                         
  -1  15   5         16.07          8.56         5.82 o                         
   0  15   5         39.17         27.58         6.67 o                         
   1  15   5        436.62        417.58        33.15 o                         
   2  15   5        439.85        444.66        24.30 o                         
   3  15   5         12.85          9.63         8.14 o                         
   4  15   5         32.16         13.90         9.72 o                         
   5  15   5         12.36         -1.27        15.42 o                         
   6  15   5        810.38        776.23        50.56 o                         
   7  15   5        330.68        260.46        33.17 o                         
   8  15   5       2143.70       2093.55        87.75 o                         
   9  15   5         21.36         15.56        17.08 o                         
  10  15   5        125.95        155.51        30.17 o                         
  11  15   5         30.91          1.28        20.21 o                         
  12  15   5        116.44        111.57        29.75 o                         
 -12  16   5          0.12         -8.90        19.67 o                         
 -11  16   5         26.40         37.59        41.89 o                         
 -10  16   5         48.30         70.93        16.98 o                         
  -9  16   5        116.68        167.79        22.79 o                         
  -8  16   5         35.80         40.41        12.96 o                         
  -7  16   5        369.09        416.95        27.43 o                         
  -6  16   5         84.35         75.40        15.65 o                         
  -5  16   5        363.53        402.83        45.82 o                         
  -4  16   5          0.24          5.84        17.61 o                         
  -3  16   5          0.03          0.51        10.01 o                         
  -2  16   5        513.75        402.21        17.84 o                         
  -1  16   5         12.95         15.24         8.71 o                         
   0  16   5         78.53         88.75        18.43 o                         
   1  16   5       1829.18       1831.85        69.44 o                         
   2  16   5        970.26        931.41        35.28 o                         
   3  16   5       1458.17       1478.43        45.26 o                         
   4  16   5        106.82        116.03        14.79 o                         
   5  16   5         11.92         -0.76        10.18 o                         
   6  16   5        584.69        661.86        49.18 o                         
   7  16   5        274.68        300.90        35.48 o                         
   8  16   5         40.48         61.62        23.82 o                         
   9  16   5         11.68         38.50        21.96 o                         
  10  16   5          5.50          6.17        19.43 o                         
  11  16   5        164.01        114.10        29.28 o                         
 -12  17   5          0.05          8.96        12.99 o                         
 -11  17   5         11.74          0.21        16.51 o                         
 -10  17   5         57.69         48.98        19.51 o                         
  -9  17   5        158.12        136.30        20.01 o                         
  -8  17   5         76.37         72.47        26.01 o                         
  -7  17   5        209.88        263.12        23.29 o                         
  -6  17   5        128.26         93.67        15.32 o                         
  -5  17   5       2117.50       2218.93        58.64 o                         
  -4  17   5        187.05        215.35        15.17 o                         
  -3  17   5        346.44        345.10        24.90 o                         
  -2  17   5        874.18       1101.93        55.70 o                         
  -1  17   5        847.55        853.19        49.07 o                         
   0  17   5        283.02        253.87        28.46 o                         
   1  17   5        539.64        585.93        41.58 o                         
   2  17   5        673.03        780.88        50.96 o                         
   3  17   5        716.11        754.34        34.92 o                         
   4  17   5        362.53        345.86        25.13 o                         
   5  17   5         23.09          4.98        10.82 o                         
   6  17   5         22.99         19.60        11.45 o                         
   7  17   5        155.36         92.83        23.93 o                         
   8  17   5          0.27         -3.58        17.44 o                         
   9  17   5         92.00        144.53        30.07 o                         
  10  17   5          1.06          8.70        22.00 o                         
  11  17   5          0.12          9.07        21.56 o                         
 -11  18   5          0.01          3.98        12.66 o                         
 -10  18   5        143.64        191.91        25.32 o                         
  -9  18   5         94.74        126.69        20.62 o                         
  -8  18   5         12.11         51.63        15.92 o                         
  -7  18   5        622.07        647.86        35.91 o                         
  -6  18   5         18.59        -11.05        12.12 o                         
  -5  18   5         80.80         85.15        14.04 o                         
  -4  18   5        446.94        450.12        43.08 o                         
  -3  18   5        256.79        363.84        34.63 o                         
  -2  18   5         73.72         42.72        16.74 o                         
  -1  18   5        481.44        424.60        37.12 o                         
   0  18   5          0.41        -15.48        15.48 o                         
   1  18   5        212.34        222.38        27.74 o                         
   2  18   5         52.57         73.70        13.00 o                         
   3  18   5          2.93          4.44        10.31 o                         
   4  18   5         10.80          5.57        11.48 o                         
   5  18   5        436.76        462.52        29.83 o                         
   6  18   5         93.06         83.88        15.59 o                         
   7  18   5         22.55         -0.55        19.09 o                         
   8  18   5          0.70         12.60        17.23 o                         
   9  18   5          0.04         -2.43        18.89 o                         
  10  18   5         78.16         46.72        24.19 o                         
 -10  19   5          1.95         -7.31        13.16 o                         
  -9  19   5          8.22         64.73        16.11 o                         
  -8  19   5          7.27         15.56        16.70 o                         
  -7  19   5         59.20         51.21        16.49 o                         
  -6  19   5        113.26         81.70        22.92 o                         
  -5  19   5          0.52         -7.63        17.37 o                         
  -4  19   5        472.11        453.41        39.73 o                         
  -3  19   5        111.54        141.48        24.29 o                         
  -2  19   5        786.80        747.78        48.91 o                         
  -1  19   5         62.09         64.32        16.88 o                         
   0  19   5        178.68        128.23        22.74 o                         
   1  19   5         32.76         17.66        14.14 o                         
   2  19   5         24.27         44.12        13.01 o                         
   3  19   5          1.37         -4.46        10.78 o                         
   4  19   5        593.52        538.30        31.87 o                         
   5  19   5         25.84         21.02        13.06 o                         
   6  19   5        320.31        299.28        26.34 o                         
   7  19   5         84.35        100.88        18.14 o                         
   8  19   5          3.28         17.51        20.45 o                         
   9  19   5         17.70         13.39        19.77 o                         
  -9  20   5         48.08         70.90        29.27 o                         
  -8  20   5        217.65        245.91        26.78 o                         
  -7  20   5         12.83         -0.80        17.45 o                         
  -6  20   5          8.03         -8.89        21.95 o                         
  -5  20   5          3.57         12.01        16.84 o                         
  -4  20   5          1.08          0.11        11.96 o                         
  -3  20   5         34.61         36.58        18.37 o                         
  -2  20   5         24.82         27.71        17.54 o                         
  -1  20   5        207.52        175.23        25.89 o                         
   0  20   5         93.03         66.79        18.07 o                         
   1  20   5         21.35          2.66        12.46 o                         
   2  20   5         22.97          0.18        10.14 o                         
   3  20   5        257.60        209.09        20.77 o                         
   4  20   5        455.48        456.93        51.19 o                         
   5  20   5         10.33         -5.03        11.91 o                         
   6  20   5         51.20         28.10        13.18 o                         
   7  20   5        215.89        219.62        24.70 o                         
   8  20   5         34.14         28.32        15.77 o                         
  -8  21   5         40.50         46.45        27.00 o                         
  -7  21   5         13.23         22.11        19.59 o                         
  -6  21   5         30.96         30.31        19.37 o                         
  -5  21   5        396.17        413.17        43.77 o                         
  -4  21   5        200.68        237.60        32.28 o                         
  -3  21   5        107.16        108.69        24.03 o                         
  -2  21   5         44.83         42.81        16.08 o                         
  -1  21   5         67.09         48.94        17.36 o                         
   0  21   5         55.38         76.16        20.50 o                         
   1  21   5         17.01         25.14        15.51 o                         
   2  21   5          0.11         -4.83        11.80 o                         
   3  21   5          0.21         -5.51        12.17 o                         
   4  21   5        169.50        220.17        23.57 o                         
   5  21   5        131.19        173.55        21.32 o                         
   6  21   5          6.78          3.32        14.61 o                         
   7  21   5        167.96        125.54        21.73 o                         
  -7  22   5          0.00          2.03        20.12 o                         
  -6  22   5         17.94        -17.14        20.84 o                         
  -5  22   5          3.80          7.52        18.84 o                         
  -4  22   5         58.08         95.14        23.88 o                         
  -3  22   5          6.05          5.38        14.56 o                         
  -2  22   5          6.33        -17.82        17.82 o                         
  -1  22   5         16.43          2.67        15.92 o                         
   0  22   5        102.19        102.56        23.95 o                         
   1  22   5          4.31          3.47        16.53 o                         
   2  22   5         20.90          8.30        11.00 o                         
   3  22   5         41.25         34.45        19.52 o                         
   4  22   5         50.34         49.64        21.49 o                         
   5  22   5         21.85         19.11        13.21 o                         
   6  22   5          1.93         -3.87        14.74 o                         
  -5  23   5         28.48         16.94        18.55 o                         
  -4  23   5        439.64        525.25        48.76 o                         
  -3  23   5        343.63        353.09        40.29 o                         
  -2  23   5        176.69        158.09        27.25 o                         
  -1  23   5         52.73         59.10        20.48 o                         
   0  23   5        170.03        175.18        29.22 o                         
   1  23   5         53.48         18.91        16.91 o                         
   2  23   5          0.30        -19.95        20.94 o                         
   3  23   5         13.23         15.47        12.56 o                         
   4  23   5        111.58        101.13        18.95 o                         
   5  23   5          2.65         11.29        12.92 o                         
  -3  24   5          3.22         -0.40        17.07 o                         
  -2  24   5          0.04         -7.25        18.55 o                         
  -1  24   5         64.82         93.89        24.30 o                         
   0  24   5        126.56         90.32        25.99 o                         
   1  24   5         43.17         10.91        19.15 o                         
   2  24   5         10.66         20.54        14.07 o                         
 -16   0   6         32.77         69.92        25.93 o                         
 -14   0   6          0.81         28.00        16.75 o                         
 -12   0   6        666.49        718.13        32.40 o                         
 -10   0   6        658.67        771.48        29.98 o                         
  -8   0   6        267.21        268.76        16.30 o                         
  -6   0   6       5088.11       4972.59       125.12 o                         
  -4   0   6         27.22         42.01         3.81 o                         
  -2   0   6        715.18        598.97        25.33 o                         
   0   0   6       7884.84       7800.00        94.14 o                         
   2   0   6       2196.16       1967.12        30.12 o                         
   4   0   6       1228.42       1221.45        28.79 o                         
   6   0   6       1884.19       1620.68        53.91 o                         
   8   0   6         99.90         64.57        15.32 o                         
  10   0   6        139.20         94.73        17.97 o                         
  12   0   6       1116.82       1258.25        66.10 o                         
  14   0   6        151.55        144.90        27.62 o                         
 -16   1   6         15.98         23.62        15.82 o                         
 -15   1   6         94.89         94.12        13.65 o                         
 -14   1   6        309.65        402.58        19.35 o                         
 -13   1   6          1.28         -4.34         7.82 o                         
 -12   1   6          0.39         -3.87         7.71 o                         
 -11   1   6        500.36        538.05        28.44 o                         
 -10   1   6        451.75        393.69        15.64 o                         
  -9   1   6         79.66         72.31         7.19 o                         
  -8   1   6         82.38         73.31         7.06 o                         
  -7   1   6        485.08        445.30        11.31 o                         
  -6   1   6        104.58         83.04         4.69 o                         
  -5   1   6       8781.87       7927.47        57.01 o                         
  -4   1   6       1725.88       1710.88        13.92 o                         
  -3   1   6          9.92         29.04         3.11 o                         
  -2   1   6        195.47        246.34         9.42 o                         
  -1   1   6      17941.43      17024.24        86.92 o                         
   0   1   6       4400.85       5123.09        52.62 o                         
   1   1   6       5550.71       4674.65        26.20 o                         
   2   1   6       6230.70       5628.83        42.37 o                         
   3   1   6       1728.70       1594.91        21.15 o                         
   4   1   6        163.51        159.80         7.74 o                         
   5   1   6        218.66        291.09        15.31 o                         
   6   1   6        241.11        182.49        14.27 o                         
   7   1   6        603.66        627.84        25.51 o                         
   8   1   6        464.43        504.73        28.21 o                         
   9   1   6        576.48        544.95        27.95 o                         
  10   1   6         24.31         23.84        11.21 o                         
  11   1   6        938.00        908.48        38.94 o                         
  12   1   6        269.58        205.02        21.18 o                         
  13   1   6          9.07          7.38        12.13 o                         
  14   1   6         41.91         54.20        20.51 o                         
  15   1   6         70.39         72.20        19.86 o                         
 -16   2   6         15.22         -1.65        15.05 o                         
 -15   2   6         32.89         30.64        20.70 o                         
 -14   2   6         18.34          3.24         9.05 o                         
 -13   2   6        115.36         99.03        10.61 o                         
 -12   2   6         64.17         39.78         7.91 o                         
 -11   2   6       1255.03       1103.31        26.61 o                         
 -10   2   6         24.91         16.63         6.68 o                         
  -9   2   6        466.59        454.28        15.41 o                         
  -8   2   6        152.96        179.15         8.09 o                         
  -7   2   6       2155.82       1703.57        22.76 o                         
  -6   2   6        865.86        829.46        11.61 o                         
  -5   2   6       1534.76       1356.37        13.53 o                         
  -4   2   6        202.35        220.20         5.51 o                         
  -3   2   6       4453.08       4936.70        54.70 o                         
  -2   2   6        177.87        197.11         7.81 o                         
  -1   2   6      11620.31      11985.82        97.40 o                         
   0   2   6        540.14        325.91         7.22 o                         
   1   2   6       2278.42       2877.81        21.44 o                         
   2   2   6       2403.06       2440.62        31.12 o                         
   3   2   6        564.90        591.11        15.20 o                         
   4   2   6        314.96        254.11        11.16 o                         
   5   2   6       3263.38       3599.05        52.40 o                         
   6   2   6        662.97        721.23        25.83 o                         
   7   2   6        988.70       1000.65        32.44 o                         
   8   2   6        241.73        287.87        20.00 o                         
   9   2   6        559.29        408.21        24.41 o                         
  10   2   6        307.61        249.51        21.26 o                         
  11   2   6        243.40        177.49        32.00 o                         
  12   2   6          0.82         -9.11        11.54 o                         
  13   2   6        337.75        391.36        31.08 o                         
  14   2   6         26.08         20.49        13.78 o                         
  15   2   6         18.03         14.15        14.05 o                         
 -16   3   6         50.10         42.56        18.78 o                         
 -15   3   6        105.73        150.53        17.10 o                         
 -14   3   6         34.46         33.85        13.83 o                         
 -13   3   6          1.23         -0.52         7.28 o                         
 -12   3   6        262.58        243.53        14.25 o                         
 -11   3   6         39.34         52.09         8.22 o                         
 -10   3   6        269.76        270.29        14.54 o                         
  -9   3   6        196.05        208.81        13.33 o                         
  -8   3   6         32.76          9.72         3.82 o                         
  -7   3   6        138.93        122.04         6.71 o                         
  -6   3   6       1515.27       1812.70        17.16 o                         
  -5   3   6        594.66        558.66        12.65 o                         
  -4   3   6         37.31         21.82         3.09 o                         
  -3   3   6        178.91        175.39         6.33 o                         
  -2   3   6       2369.40       2270.72        23.05 o                         
  -1   3   6       3587.88       3437.63        33.91 o                         
   0   3   6         80.99         75.27         5.46 o                         
   1   3   6         19.20         45.29         3.23 o                         
   2   3   6         36.64        114.59         5.36 o                         
   3   3   6         11.06         29.81         4.66 o                         
   4   3   6       2957.60       2631.90        34.29 o                         
   5   3   6       4079.81       4148.86        79.21 o                         
   6   3   6         57.98         91.77        15.24 o                         
   7   3   6        314.44        331.76        19.89 o                         
   8   3   6        608.01        535.65        25.99 o                         
   9   3   6        104.51        110.04        13.96 o                         
  10   3   6        247.97        303.75        22.93 o                         
  11   3   6         49.54         19.08        19.92 o                         
  12   3   6          0.91         -7.53        13.17 o                         
  13   3   6        216.79        157.76        20.30 o                         
  14   3   6         10.85         20.17        21.55 o                         
  15   3   6         98.19        111.10        29.49 o                         
 -16   4   6          7.44         19.66        18.81 o                         
 -15   4   6          1.07          1.19        10.37 o                         
 -14   4   6         55.70         50.37        11.70 o                         
 -13   4   6         77.11         82.29        15.98 o                         
 -12   4   6         10.58         21.13         7.40 o                         
 -11   4   6          5.69          0.87         7.37 o                         
 -10   4   6         50.27         89.78        10.36 o                         
  -9   4   6         38.11         24.53         5.62 o                         
  -8   4   6        414.38        389.62        13.28 o                         
  -7   4   6        233.56        152.14         8.53 o                         
  -6   4   6       1443.75       1586.78        16.86 o                         
  -5   4   6          2.44          7.25         2.90 o                         
  -4   4   6        224.30        292.16         8.35 o                         
  -3   4   6         92.76         35.48         3.45 o                         
  -2   4   6         52.19         47.03         4.19 o                         
  -1   4   6       6633.79       7096.69        50.77 o                         
   0   4   6       1676.24       1701.04        24.09 o                         
   1   4   6       1940.61       1908.83        17.30 o                         
   2   4   6         22.18         39.76         3.80 o                         
   3   4   6        965.79        902.72        16.17 o                         
   4   4   6        573.12        576.56        13.62 o                         
   5   4   6       1030.51        824.63        22.98 o                         
   6   4   6       2578.82       2741.90        73.05 o                         
   7   4   6        804.70        818.47        39.15 o                         
   8   4   6       1892.54       1742.04        64.11 o                         
   9   4   6       1390.05       1297.50        58.66 o                         
  10   4   6         19.90         37.21        15.33 o                         
  11   4   6         12.65          8.90        17.03 o                         
  12   4   6          1.37          2.31        15.76 o                         
  13   4   6          4.68        -11.58        16.63 o                         
  14   4   6         67.76         81.69        24.98 o                         
  15   4   6          0.43         37.91        25.63 o                         
 -16   5   6         43.86         39.74        19.90 o                         
 -15   5   6         39.42         70.21        19.23 o                         
 -14   5   6         17.03         15.94         9.70 o                         
 -13   5   6        658.32        631.63        32.44 o                         
 -12   5   6        100.96         85.07        11.95 o                         
 -11   5   6          7.86          9.43         8.63 o                         
 -10   5   6        623.99        602.75        22.84 o                         
  -9   5   6        259.13        252.09        14.73 o                         
  -8   5   6        430.96        425.12        14.04 o                         
  -7   5   6        193.08        207.14         9.73 o                         
  -6   5   6        177.36        172.54         6.88 o                         
  -5   5   6         62.17        102.73         6.83 o                         
  -4   5   6        618.33        683.63        12.56 o                         
  -3   5   6         14.54         11.37         3.12 o                         
  -2   5   6       2761.68       2328.68        26.54 o                         
  -1   5   6        713.86        958.48        15.48 o                         
   0   5   6       9548.08       9438.68        58.71 o                         
   1   5   6       5809.90       5405.49        42.02 o                         
   2   5   6        269.35        328.27         8.76 o                         
   3   5   6         29.11         53.48         4.87 o                         
   4   5   6          5.11          8.90         3.55 o                         
   5   5   6         44.40         54.89         6.98 o                         
   6   5   6       2371.19       2299.49        39.41 o                         
   7   5   6        279.80        256.92        25.09 o                         
   8   5   6        770.37        722.64        43.26 o                         
   9   5   6         62.12         73.87        18.72 o                         
  10   5   6         92.18         78.78        22.48 o                         
  11   5   6        124.48        103.81        25.06 o                         
  12   5   6        255.34        280.44        34.24 o                         
  13   5   6         34.66         18.58        17.35 o                         
  14   5   6        203.53        270.94        37.45 o                         
  15   5   6        169.27        153.64        32.96 o                         
 -15   6   6        124.64        128.98        28.17 o                         
 -14   6   6         13.67         15.56        11.89 o                         
 -13   6   6         63.79         90.63        13.75 o                         
 -12   6   6         58.74         58.69        16.99 o                         
 -11   6   6        521.70        485.72        21.56 o                         
 -10   6   6        584.08        544.58        23.58 o                         
  -9   6   6        361.28        368.56        17.74 o                         
  -8   6   6        408.87        377.94        16.54 o                         
  -7   6   6          5.49         10.25         5.86 o                         
  -6   6   6        396.05        341.02         9.45 o                         
  -5   6   6       1615.07       1416.86        23.94 o                         
  -4   6   6       2421.11       2311.90        22.84 o                         
  -3   6   6          6.36         24.11         3.38 o                         
  -2   6   6         44.52          8.36         2.50 o                         
  -1   6   6         65.01         32.90         3.61 o                         
   0   6   6       2586.82       2311.12        17.73 o                         
   1   6   6      10381.84      10378.17        43.56 o                         
   2   6   6       4044.61       4868.90        38.84 o                         
   3   6   6        721.48        833.80        18.24 o                         
   4   6   6         16.29         30.82         4.35 o                         
   5   6   6         27.23         34.39         5.36 o                         
   6   6   6       1949.54       1860.30        35.95 o                         
   7   6   6         26.68         44.88        14.35 o                         
   8   6   6        146.40        165.00        24.25 o                         
   9   6   6        138.71        204.12        26.44 o                         
  10   6   6        396.82        447.13        40.82 o                         
  11   6   6       1332.12       1368.53        69.25 o                         
  12   6   6        121.57         73.51        23.29 o                         
  13   6   6         47.28         64.51        23.67 o                         
  14   6   6        267.39        257.66        38.48 o                         
  15   6   6         31.22         64.27        27.06 o                         
 -15   7   6         10.09         32.15        19.11 o                         
 -14   7   6         25.65         26.67        16.62 o                         
 -13   7   6        119.90        106.52        16.99 o                         
 -12   7   6          6.63         12.22         8.86 o                         
 -11   7   6        345.26        313.00        17.69 o                         
 -10   7   6        117.00        108.66        11.88 o                         
  -9   7   6        589.36        613.79        22.23 o                         
  -8   7   6        151.81        159.78        11.72 o                         
  -7   7   6       2237.88       2276.19        37.44 o                         
  -6   7   6        345.96        326.92        12.70 o                         
  -5   7   6        233.69        196.95         9.43 o                         
  -4   7   6         35.92         23.17         3.49 o                         
  -3   7   6       5170.58       4724.40        47.56 o                         
  -2   7   6        382.00        431.55        10.64 o                         
  -1   7   6       2907.23       2529.33        24.50 o                         
   0   7   6        123.77         98.85         3.85 o                         
   1   7   6       4414.28       4471.97        23.07 o                         
   2   7   6       1205.74       1376.55        16.77 o                         
   3   7   6       1759.45       1566.77        22.65 o                         
   4   7   6          1.70         20.22         5.52 o                         
   5   7   6         10.55         41.97         6.47 o                         
   6   7   6       1464.00       1603.53        41.31 o                         
   7   7   6         21.84         17.17        11.83 o                         
   8   7   6       3943.25       3990.43       101.67 o                         
   9   7   6        464.14        523.39        41.92 o                         
  10   7   6          0.41         45.63        22.64 o                         
  11   7   6         66.39        132.95        28.96 o                         
  12   7   6        360.17        419.65        42.65 o                         
  13   7   6         41.07         55.47        23.68 o                         
  14   7   6        166.75        172.41        31.49 o                         
 -15   8   6         14.63         52.57        23.98 o                         
 -14   8   6         82.41         50.66        18.19 o                         
 -13   8   6         92.02         63.76        30.39 o                         
 -12   8   6          4.24         31.09        36.99 o                         
 -11   8   6        582.22        583.78        31.85 o                         
 -10   8   6         34.59         44.00        12.52 o                         
  -9   8   6         23.14         25.65         8.07 o                         
  -8   8   6          5.88          4.46         6.94 o                         
  -7   8   6        416.10        460.22        15.84 o                         
  -6   8   6       1333.24       1247.65        28.15 o                         
  -5   8   6        228.75        194.10        11.74 o                         
  -4   8   6         74.25         68.25         7.18 o                         
  -3   8   6       1694.40       1871.25        44.77 o                         
  -2   8   6      13684.62      13837.60        59.86 o                         
  -1   8   6         54.92         78.61         5.33 o                         
   0   8   6          2.44          2.38         2.50 o                         
   1   8   6       2239.23       2206.96        15.76 o                         
   2   8   6       1749.04       1909.92        19.90 o                         
   3   8   6        123.50        102.64         5.75 o                         
   4   8   6       3507.78       3314.70        39.34 o                         
   5   8   6          0.04          5.47         4.68 o                         
   6   8   6         41.83         83.47        18.05 o                         
   7   8   6        392.56        312.35        29.45 o                         
   8   8   6        439.40        510.05        39.26 o                         
   9   8   6        875.50        818.89        50.90 o                         
  10   8   6        908.45       1056.81        59.43 o                         
  11   8   6        186.27        177.43        31.20 o                         
  12   8   6        188.60        280.43        38.05 o                         
  13   8   6         71.61         56.21        24.75 o                         
  14   8   6          2.61         12.76        22.45 o                         
 -15   9   6          0.05        -22.66        22.66 o                         
 -14   9   6         23.66         -6.44        19.88 o                         
 -13   9   6         35.23         24.53        19.51 o                         
 -12   9   6        169.84        166.94        19.75 o                         
 -11   9   6          0.02          8.04        10.38 o                         
 -10   9   6        971.90        944.80        37.32 o                         
  -9   9   6         25.31         12.69        16.57 o                         
  -8   9   6        259.99        248.65        14.12 o                         
  -7   9   6        663.92        749.23        20.07 o                         
  -6   9   6        359.67        387.75        16.75 o                         
  -5   9   6       2335.00       2292.31        37.16 o                         
  -4   9   6        471.08        481.09        20.26 o                         
  -3   9   6        197.82        222.66        12.57 o                         
  -2   9   6        656.17        569.47        12.86 o                         
  -1   9   6         51.25         46.67         3.66 o                         
   0   9   6       7016.55       7427.79        43.70 o                         
   1   9   6        606.89        519.22         9.06 o                         
   2   9   6       1148.05        971.18        19.78 o                         
   3   9   6          1.78         10.47         3.81 o                         
   4   9   6        330.75        320.22        17.93 o                         
   5   9   6        861.87        784.64        28.24 o                         
   6   9   6        259.23        227.09        18.27 o                         
   7   9   6        418.55        398.32        32.97 o                         
   8   9   6         65.11         49.91        18.15 o                         
   9   9   6        154.96        139.53        26.06 o                         
  10   9   6       1660.17       1701.99        76.87 o                         
  11   9   6          0.00         -4.85        17.05 o                         
  12   9   6         21.28         38.21        22.21 o                         
  13   9   6         22.06        -23.27        23.27 o                         
  14   9   6          0.74        -16.74        21.76 o                         
 -15  10   6          5.31          7.17        22.08 o                         
 -14  10   6         16.12         31.43        19.16 o                         
 -13  10   6          0.46        -21.52        21.52 o                         
 -12  10   6         49.29         38.26        18.49 o                         
 -11  10   6         99.52         87.91        15.65 o                         
 -10  10   6        235.41        233.99        23.05 o                         
  -9  10   6         35.11         15.76        10.39 o                         
  -8  10   6         99.28        103.58        10.58 o                         
  -7  10   6        144.16        140.48        10.04 o                         
  -6  10   6         54.99         34.79         7.84 o                         
  -5  10   6         64.09         35.66         6.64 o                         
  -4  10   6       4319.96       4419.38        50.40 o                         
  -3  10   6          0.53         12.16         5.10 o                         
  -2  10   6        390.64        427.75        12.61 o                         
  -1  10   6      10504.96      11016.51        95.59 o                         
   0  10   6         99.54        104.09         6.43 o                         
   1  10   6        411.45        326.29         8.92 o                         
   2  10   6        378.42        450.59        12.48 o                         
   3  10   6          2.71         -4.13         4.13 o                         
   4  10   6       1091.89       1111.95        25.69 o                         
   5  10   6         52.09         34.25         9.78 o                         
   6  10   6        578.83        493.47        24.88 o                         
   7  10   6         12.53         -8.04        13.45 o                         
   8  10   6        269.64        254.29        30.31 o                         
   9  10   6         19.48         28.95        16.13 o                         
  10  10   6        127.34        141.30        26.62 o                         
  11  10   6        205.42        162.70        27.49 o                         
  12  10   6        119.25         76.31        22.33 o                         
  13  10   6         90.14         99.25        30.19 o                         
  14  10   6          1.68        -23.21        23.45 o                         
 -14  11   6         41.85         43.06        20.22 o                         
 -13  11   6          2.55        -16.52        19.80 o                         
 -12  11   6          7.86        -18.90        18.90 o                         
 -11  11   6          2.48          5.17        15.34 o                         
 -10  11   6         11.07         32.39        16.38 o                         
  -9  11   6        159.26        144.02        15.92 o                         
  -8  11   6        831.13        877.32        28.33 o                         
  -7  11   6        303.13        334.65        15.02 o                         
  -6  11   6         68.89         78.32        11.11 o                         
  -5  11   6        361.61        396.88        16.98 o                         
  -4  11   6          4.29          9.37         5.32 o                         
  -3  11   6         92.25        115.55         9.10 o                         
  -2  11   6       4882.47       4819.95        41.90 o                         
  -1  11   6        424.80        409.65        12.55 o                         
   0  11   6        759.14        722.84        16.08 o                         
   1  11   6        150.09        190.62         8.06 o                         
   2  11   6        118.99        129.95         8.26 o                         
   3  11   6         34.65         42.77         4.99 o                         
   4  11   6        214.53        164.36        10.97 o                         
   5  11   6         34.45         43.19         9.54 o                         
   6  11   6         16.57          2.29         8.56 o                         
   7  11   6        607.50        600.53        29.01 o                         
   8  11   6         14.79         26.96        15.10 o                         
   9  11   6        179.90        170.72        27.47 o                         
  10  11   6         47.31         31.04        17.49 o                         
  11  11   6        196.64        185.88        32.80 o                         
  12  11   6         11.32         12.16        20.52 o                         
  13  11   6         27.53         82.99        26.69 o                         
 -14  12   6          8.74        -19.84        19.84 o                         
 -13  12   6         11.37         21.85        17.49 o                         
 -12  12   6         16.58         28.67        19.81 o                         
 -11  12   6        215.50        240.22        30.71 o                         
 -10  12   6         39.48          2.03        15.79 o                         
  -9  12   6          7.54         -3.99        10.50 o                         
  -8  12   6        131.83        188.24        18.73 o                         
  -7  12   6         75.92        110.30        11.83 o                         
  -6  12   6        111.52        119.30        11.09 o                         
  -5  12   6         19.56         24.95         7.34 o                         
  -4  12   6         34.07         38.04         6.76 o                         
  -3  12   6          3.54         17.40         6.14 o                         
  -2  12   6         35.77         23.27         5.71 o                         
  -1  12   6       1884.94       1809.79        26.83 o                         
   0  12   6       1605.73       1621.40        30.95 o                         
   1  12   6         28.73         62.62         7.80 o                         
   2  12   6        192.63        141.99         8.74 o                         
   3  12   6        100.02         74.45         7.24 o                         
   4  12   6        215.71        209.20        15.95 o                         
   5  12   6        104.38         82.62        11.54 o                         
   6  12   6        436.60        445.22        24.48 o                         
   7  12   6        285.13        257.94        28.06 o                         
   8  12   6        490.46        472.69        40.71 o                         
   9  12   6        258.20        272.37        33.32 o                         
  10  12   6        404.77        405.14        41.18 o                         
  11  12   6         71.41         64.65        23.75 o                         
  12  12   6         61.29         71.05        22.18 o                         
  13  12   6         26.43         45.40        18.10 o                         
 -13  13   6         26.77         33.95        17.32 o                         
 -12  13   6         46.31         67.15        22.23 o                         
 -11  13   6         34.79         57.52        22.38 o                         
 -10  13   6        277.58        344.53        26.06 o                         
  -9  13   6         23.87         24.80        11.83 o                         
  -8  13   6         35.93         33.64        11.65 o                         
  -7  13   6         27.43         28.22        11.05 o                         
  -6  13   6          0.17          0.59         8.66 o                         
  -5  13   6          1.62         -2.69         8.40 o                         
  -4  13   6        199.78        208.47        16.80 o                         
  -3  13   6         12.32          3.41         7.34 o                         
  -2  13   6        338.26        333.46        14.99 o                         
  -1  13   6       1747.97       1724.80        32.52 o                         
   0  13   6         39.76         39.60         6.48 o                         
   1  13   6       1203.89       1062.96        45.49 o                         
   2  13   6        381.62        337.85        13.55 o                         
   3  13   6        184.07        201.18        10.88 o                         
   4  13   6         68.75         74.62         9.03 o                         
   5  13   6       1197.28       1080.36        36.66 o                         
   6  13   6        177.60        141.09        36.96 o                         
   7  13   6         22.73         17.25        11.00 o                         
   8  13   6          0.02         11.06        14.43 o                         
   9  13   6         31.23         13.44        15.73 o                         
  10  13   6         24.53         26.16        19.53 o                         
  11  13   6          1.13         -2.11        20.17 o                         
  12  13   6          6.46          4.17        22.88 o                         
  13  13   6          7.76         11.21        20.86 o                         
 -13  14   6         56.86         67.13        21.80 o                         
 -12  14   6         13.27          9.52        18.28 o                         
 -11  14   6          5.14         11.87        13.22 o                         
 -10  14   6          6.42         19.25        13.12 o                         
  -9  14   6        825.51        848.75        39.55 o                         
  -8  14   6          3.18         11.78        10.68 o                         
  -7  14   6       1031.63       1081.97        52.21 o                         
  -6  14   6        134.37        162.44        17.18 o                         
  -5  14   6       1359.21       1485.41        44.71 o                         
  -4  14   6          4.62          4.34         7.25 o                         
  -3  14   6        886.89        887.11        33.13 o                         
  -2  14   6        643.80        609.85        27.02 o                         
  -1  14   6       4314.68       4544.81        70.95 o                         
   0  14   6        169.01        199.62        16.06 o                         
   1  14   6        741.14        819.01        30.72 o                         
   2  14   6        422.90        400.88        17.90 o                         
   3  14   6          0.43          2.85         4.73 o                         
   4  14   6          2.25          0.88         6.64 o                         
   5  14   6        469.17        410.53        23.85 o                         
   6  14   6         91.61         89.75        13.00 o                         
   7  14   6         77.49        111.45        16.45 o                         
   8  14   6          7.90         22.16        12.19 o                         
   9  14   6        138.60        154.42        22.10 o                         
  10  14   6         86.99        117.18        25.70 o                         
  11  14   6         81.70         52.05        23.77 o                         
  12  14   6         19.76          3.10        18.38 o                         
 -12  15   6          0.61         -5.18        12.75 o                         
 -11  15   6         96.71        105.44        18.03 o                         
 -10  15   6          5.56         15.90        11.96 o                         
  -9  15   6         68.10         76.15        16.36 o                         
  -8  15   6        518.97        487.94        30.38 o                         
  -7  15   6         22.91         21.18        11.01 o                         
  -6  15   6         64.20         48.60        12.53 o                         
  -5  15   6         15.04         13.93        10.17 o                         
  -4  15   6         81.74         80.48        13.76 o                         
  -3  15   6         91.09         89.52        12.74 o                         
  -2  15   6        256.65        186.84        16.52 o                         
  -1  15   6       1072.07        988.59        34.75 o                         
   0  15   6        365.64        337.80        21.41 o                         
   1  15   6        406.95        426.83        23.33 o                         
   2  15   6          7.18         11.85         8.36 o                         
   3  15   6          5.72          7.96         8.19 o                         
   4  15   6       1015.73       1024.41        38.27 o                         
   5  15   6          2.24          8.96         9.41 o                         
   6  15   6        153.27        152.21        25.09 o                         
   7  15   6         82.46        109.69        17.08 o                         
   8  15   6          8.34         23.39        12.10 o                         
   9  15   6          1.03         11.71        12.23 o                         
  10  15   6        329.71        356.39        28.33 o                         
  11  15   6          3.78         37.25        16.85 o                         
  12  15   6         56.59        -25.14        25.14 o                         
 -12  16   6         47.37         57.37        18.27 o                         
 -11  16   6         75.47        106.49        30.18 o                         
 -10  16   6         25.06         17.73        12.33 o                         
  -9  16   6         38.15         26.40        16.71 o                         
  -8  16   6         16.04         22.24        14.31 o                         
  -7  16   6        219.86        189.29        19.73 o                         
  -6  16   6        411.12        385.99        26.75 o                         
  -5  16   6        150.01        143.54        34.13 o                         
  -4  16   6        188.22        210.00        19.06 o                         
  -3  16   6        945.33       1083.75        38.61 o                         
  -2  16   6        351.01        285.58        20.63 o                         
  -1  16   6        104.55        135.02        15.20 o                         
   0  16   6       1294.42       1239.40        58.61 o                         
   1  16   6         21.56         62.81        17.29 o                         
   2  16   6        205.71        236.53        19.65 o                         
   3  16   6         70.97         75.65        15.79 o                         
   4  16   6         29.09         11.72         9.37 o                         
   5  16   6          0.36         -7.44         9.96 o                         
   6  16   6         85.97        105.59        24.39 o                         
   7  16   6         84.59        111.74        26.11 o                         
   8  16   6         65.49         54.24        23.60 o                         
   9  16   6         10.80        -13.76        16.76 o                         
  10  16   6        372.14        436.97        47.95 o                         
  11  16   6         21.31          4.70        21.30 o                         
 -11  17   6          0.06        -13.42        14.62 o                         
 -10  17   6         18.34         20.79        13.99 o                         
  -9  17   6          9.77          4.27        11.52 o                         
  -8  17   6         38.27         71.95        36.24 o                         
  -7  17   6        183.13        177.79        20.52 o                         
  -6  17   6        447.81        433.06        28.69 o                         
  -5  17   6        112.15        107.50        29.05 o                         
  -4  17   6         34.04         48.98        14.88 o                         
  -3  17   6        519.64        504.15        27.71 o                         
  -2  17   6        130.23        110.71        15.32 o                         
  -1  17   6         44.16         50.90        16.26 o                         
   0  17   6         59.29         56.12        16.37 o                         
   1  17   6          0.14         17.87        12.16 o                         
   2  17   6        769.35        680.41        32.02 o                         
   3  17   6          2.32         17.16         9.85 o                         
   4  17   6         61.69         53.37        11.56 o                         
   5  17   6          0.79        -12.02        12.02 o                         
   6  17   6        214.88        217.92        21.95 o                         
   7  17   6        200.18        160.31        30.57 o                         
   8  17   6        268.44        243.53        33.16 o                         
   9  17   6         20.01         23.41        20.10 o                         
  10  17   6          1.09         18.31        20.54 o                         
 -11  18   6         16.89         11.00        13.53 o                         
 -10  18   6          6.06          8.29        20.61 o                         
  -9  18   6         57.09         82.99        17.26 o                         
  -8  18   6         58.70         69.60        16.62 o                         
  -7  18   6        387.73        404.15        50.52 o                         
  -6  18   6          0.81        -10.14        13.39 o                         
  -5  18   6        300.31        319.58        39.31 o                         
  -4  18   6         58.84         76.85        14.20 o                         
  -3  18   6        500.68        502.87        40.97 o                         
  -2  18   6        354.19        434.23        37.94 o                         
  -1  18   6         45.68         63.86        18.27 o                         
   0  18   6         32.51         23.30        12.75 o                         
   1  18   6        228.09        243.74        29.03 o                         
   2  18   6         55.63         45.33        11.86 o                         
   3  18   6        148.14        157.47        17.88 o                         
   4  18   6         11.21          4.39        10.44 o                         
   5  18   6         31.97          9.99        12.76 o                         
   6  18   6        538.77        649.14        42.48 o                         
   7  18   6         61.65         47.56        14.14 o                         
   8  18   6          7.88        -14.95        21.15 o                         
   9  18   6         83.14        130.37        31.49 o                         
  10  18   6         58.51         69.37        24.41 o                         
 -10  19   6          6.89         -3.45        13.44 o                         
  -9  19   6         16.12         19.65        12.81 o                         
  -8  19   6        117.70        138.89        41.19 o                         
  -7  19   6         18.63         37.05        21.81 o                         
  -6  19   6          3.12          3.87        12.29 o                         
  -5  19   6        143.26        131.35        24.87 o                         
  -4  19   6         25.37         14.79        14.85 o                         
  -3  19   6        111.19        124.46        25.45 o                         
  -2  19   6        176.34        137.22        24.65 o                         
  -1  19   6        135.03        117.40        23.05 o                         
   0  19   6          0.05        -12.83        16.07 o                         
   1  19   6        287.59        311.88        33.66 o                         
   2  19   6         57.46         50.69        12.22 o                         
   3  19   6        106.01        109.14        22.88 o                         
   4  19   6        506.77        613.95        34.10 o                         
   5  19   6          6.27         10.82        10.86 o                         
   6  19   6        172.83        174.69        21.75 o                         
   7  19   6          8.69        -14.30        14.30 o                         
   8  19   6          0.50         -7.94        13.81 o                         
   9  19   6          0.45         18.94        19.61 o                         
  -9  20   6         42.15         19.01        13.79 o                         
  -8  20   6          3.09         12.98        15.40 o                         
  -7  20   6          1.89         44.38        21.77 o                         
  -6  20   6         13.31         12.22        16.68 o                         
  -5  20   6         27.44         18.40        16.01 o                         
  -4  20   6          5.01         11.96        14.43 o                         
  -3  20   6        397.15        500.52        43.08 o                         
  -2  20   6        414.00        377.61        37.83 o                         
  -1  20   6        230.16        165.70        26.30 o                         
   0  20   6         26.63         26.22        14.06 o                         
   1  20   6         90.71        100.01        23.21 o                         
   2  20   6        318.75        384.12        27.39 o                         
   3  20   6         13.59          4.62         9.98 o                         
   4  20   6        218.57        249.71        24.37 o                         
   5  20   6        168.97        154.38        28.73 o                         
   6  20   6          0.07          9.62        11.90 o                         
   7  20   6        149.73         80.33        17.14 o                         
   8  20   6         95.93        148.78        22.34 o                         
  -8  21   6          3.01         34.85        22.94 o                         
  -7  21   6          0.55         46.55        24.21 o                         
  -6  21   6         41.25         41.94        20.62 o                         
  -5  21   6        144.06        230.92        35.31 o                         
  -4  21   6        216.74        244.60        33.96 o                         
  -3  21   6         14.31         45.38        22.15 o                         
  -2  21   6        111.05         88.46        20.98 o                         
  -1  21   6         16.82         -1.21        13.87 o                         
   0  21   6        263.36        208.63        30.36 o                         
   1  21   6        299.78        314.50        36.84 o                         
   2  21   6         36.33         35.77        13.98 o                         
   3  21   6         38.64        113.75        38.93 o                         
   4  21   6         34.68         25.17        23.22 o                         
   5  21   6         23.75         37.23        15.14 o                         
   6  21   6         96.97        119.17        20.89 o                         
   7  21   6          0.60          3.85        13.51 o                         
  -6  22   6         18.92         11.72        17.88 o                         
  -5  22   6          0.03          8.02        18.59 o                         
  -4  22   6        231.31        243.49        33.73 o                         
  -3  22   6        236.41        297.56        37.01 o                         
  -2  22   6        252.35        292.84        35.41 o                         
  -1  22   6          8.81         -3.48        16.84 o                         
   0  22   6         27.93         47.71        19.46 o                         
   1  22   6          5.05         28.30        11.26 o                         
   2  22   6          7.92         16.79        12.34 o                         
   3  22   6         50.59         45.76        14.07 o                         
   4  22   6          5.38         18.21        19.79 o                         
   5  22   6        101.73        103.38        18.90 o                         
   6  22   6         30.08         57.12        17.46 o                         
  -5  23   6         42.42         24.98        20.46 o                         
  -4  23   6        141.28        198.17        32.72 o                         
  -3  23   6         36.77         18.57        18.22 o                         
  -2  23   6          2.69         -6.66        15.99 o                         
  -1  23   6         46.28         57.28        20.88 o                         
   0  23   6         59.21         26.38        15.18 o                         
   1  23   6        157.64        173.82        21.48 o                         
   2  23   6         12.33         13.58        20.93 o                         
   3  23   6          1.90        -11.46        15.38 o                         
   4  23   6          5.05         -2.29        13.21 o                         
  -1  24   6         26.40         44.84        22.00 o                         
   0  24   6          7.40        -14.41        19.65 o                         
   1  24   6         13.32         -3.65        16.60 o                         
 -15   0   7          0.47         18.84        18.95 o                         
 -13   0   7        330.27        291.49        32.16 o                         
 -11   0   7        518.14        470.75        25.23 o                         
  -9   0   7       1335.54       1264.46        35.57 o                         
  -7   0   7        186.60        187.14        10.99 o                         
  -5   0   7        149.27        208.50         8.02 o                         
  -3   0   7      17914.37      17784.38        99.23 o                         
  -1   0   7      19814.10      21776.92       177.23 o                         
   1   0   7       1356.79        908.66        15.18 o                         
   3   0   7        334.50        332.18        14.60 o                         
   5   0   7       5988.30       6718.85        73.23 o                         
   7   0   7         44.70         32.21        10.86 o                         
   9   0   7         16.15         44.21        19.33 o                         
  11   0   7         63.64        102.91        24.73 o                         
  13   0   7        456.78        469.39        46.68 o                         
  15   0   7         49.83         16.83        20.07 o                         
 -16   1   7         12.21        -18.45        72.50 o                         
 -15   1   7          0.02          0.53        13.45 o                         
 -14   1   7         10.72         -0.62        12.85 o                         
 -13   1   7          0.30         -6.80        11.16 o                         
 -12   1   7          3.84         15.88        11.99 o                         
 -11   1   7          0.27         10.02         6.81 o                         
 -10   1   7        723.70        701.78        20.22 o                         
  -9   1   7         32.81         23.76         9.55 o                         
  -8   1   7        131.09        116.49         8.41 o                         
  -7   1   7        281.19        241.95         8.55 o                         
  -6   1   7        120.67        108.88         6.03 o                         
  -5   1   7         71.84         61.56         3.59 o                         
  -4   1   7       1932.98       2203.69        23.63 o                         
  -3   1   7       9165.01       9459.23        70.66 o                         
  -2   1   7         18.18         30.96         3.93 o                         
  -1   1   7       5075.73       6320.67        59.55 o                         
   0   1   7       5366.77       5039.28        30.86 o                         
   1   1   7          5.62         30.51         5.05 o                         
   2   1   7        786.61        777.48        16.82 o                         
   3   1   7         45.25         92.96         7.44 o                         
   4   1   7       3257.48       3753.64        36.19 o                         
   5   1   7       2663.83       2838.20        33.93 o                         
   6   1   7          7.08         14.33        14.01 o                         
   7   1   7        200.52        198.60        19.95 o                         
   8   1   7        107.86        128.53        13.84 o                         
   9   1   7        935.62        888.63        34.96 o                         
  10   1   7          7.08        -11.67        11.67 o                         
  11   1   7        208.63        174.17        18.32 o                         
  12   1   7         30.70         19.88        12.43 o                         
  13   1   7         57.27         54.68        16.10 o                         
  14   1   7          9.07          0.39        18.23 o                         
  15   1   7         34.02         31.80        14.85 o                         
 -16   2   7          0.25         15.20        16.28 o                         
 -15   2   7         32.90          5.10        13.68 o                         
 -14   2   7         18.85         17.60        13.64 o                         
 -13   2   7        102.26         87.08        14.66 o                         
 -12   2   7         81.89         89.87        13.57 o                         
 -11   2   7        511.95        541.91        22.53 o                         
 -10   2   7          0.20          1.80         5.93 o                         
  -9   2   7         24.16         19.78         5.20 o                         
  -8   2   7         64.43         33.49         6.74 o                         
  -7   2   7        929.24        848.18        15.23 o                         
  -6   2   7        530.31        459.81        12.01 o                         
  -5   2   7        425.20        481.91         9.04 o                         
  -4   2   7       4409.24       5056.81        33.50 o                         
  -3   2   7       3146.89       3439.60        26.09 o                         
  -2   2   7       1340.61       1421.15        24.34 o                         
  -1   2   7       1086.42        830.03        16.52 o                         
   0   2   7        416.97        486.26         9.32 o                         
   1   2   7       8890.89       9049.94        56.71 o                         
   2   2   7        550.28        565.87        12.94 o                         
   3   2   7       8395.23       8392.82        77.69 o                         
   4   2   7        633.77        734.53        21.52 o                         
   5   2   7        355.20        339.23        14.77 o                         
   6   2   7       2097.52       2080.86        43.79 o                         
   7   2   7          0.20         14.57         7.66 o                         
   8   2   7       1146.34       1077.84        36.39 o                         
   9   2   7        331.52        326.15        22.19 o                         
  10   2   7        392.42        364.25        43.87 o                         
  11   2   7         88.31         55.85        13.85 o                         
  12   2   7        635.66        580.52        34.01 o                         
  13   2   7         65.29        105.92        18.41 o                         
  14   2   7         24.68         24.57        14.16 o                         
  15   2   7          9.68         33.06        26.78 o                         
 -16   3   7         18.96         31.62        16.16 o                         
 -15   3   7        180.68        184.25        21.94 o                         
 -14   3   7         95.96         98.57        17.72 o                         
 -13   3   7         53.26         83.46        12.80 o                         
 -12   3   7         50.26         47.98         9.88 o                         
 -11   3   7        893.76        887.15        31.11 o                         
 -10   3   7        232.03        199.47        14.01 o                         
  -9   3   7        115.77         82.98         9.82 o                         
  -8   3   7       1322.56       1407.70        19.85 o                         
  -7   3   7         55.93         77.14         4.95 o                         
  -6   3   7        275.38        334.39         8.25 o                         
  -5   3   7       1159.60       1005.18        14.52 o                         
  -4   3   7       8046.60       8570.60        44.66 o                         
  -3   3   7       1657.51       1511.58        16.56 o                         
  -2   3   7       1357.31       1717.35        27.05 o                         
  -1   3   7         27.08         16.88         2.82 o                         
   0   3   7       1268.06       1104.68        14.21 o                         
   1   3   7          2.58          2.54         2.39 o                         
   2   3   7        960.31       1044.49        24.78 o                         
   3   3   7       3982.56       3397.70        69.89 o                         
   4   3   7        711.88        831.31        20.24 o                         
   5   3   7        224.44        201.37        11.17 o                         
   6   3   7        577.16        643.11        34.94 o                         
   7   3   7        715.33        822.47        42.33 o                         
   8   3   7        349.53        350.37        30.49 o                         
   9   3   7         34.69         33.93        10.03 o                         
  10   3   7          4.97         10.87        14.70 o                         
  11   3   7        134.81        105.33        23.94 o                         
  12   3   7         83.26         68.83        20.12 o                         
  13   3   7         26.84         54.44        25.12 o                         
  14   3   7         66.63         44.02        20.12 o                         
  15   3   7         97.81         39.08        21.67 o                         
 -16   4   7          0.74         -8.09        20.40 o                         
 -15   4   7         70.06         81.54        17.92 o                         
 -14   4   7        197.91        232.97        35.81 o                         
 -13   4   7        151.96        165.32        15.08 o                         
 -12   4   7        350.65        376.35        19.95 o                         
 -11   4   7        708.20        715.66        25.93 o                         
 -10   4   7         79.99         99.62        10.76 o                         
  -9   4   7        178.53        155.90        16.37 o                         
  -8   4   7        391.21        328.47        11.24 o                         
  -7   4   7        250.64        261.37         9.09 o                         
  -6   4   7        255.21        219.23         7.04 o                         
  -5   4   7         55.02         61.18         4.80 o                         
  -4   4   7       2084.60       2017.46        31.95 o                         
  -3   4   7       1250.12       1294.26        17.20 o                         
  -2   4   7        141.11        189.66         5.93 o                         
  -1   4   7       3720.13       3925.59        43.49 o                         
   0   4   7        161.00        146.50         5.25 o                         
   1   4   7       7830.06       8502.49        49.72 o                         
   2   4   7        633.21        575.59        11.10 o                         
   3   4   7       2487.26       2560.84        31.58 o                         
   4   4   7         83.15         76.83         5.63 o                         
   5   4   7        133.40        142.51         8.06 o                         
   6   4   7       1358.93       1214.70        30.69 o                         
   7   4   7       1713.94       1869.59        39.25 o                         
   8   4   7        105.55         93.50        18.28 o                         
   9   4   7          0.58         10.62        14.38 o                         
  10   4   7         22.33         38.01        17.33 o                         
  11   4   7        701.40        722.69        50.95 o                         
  12   4   7        171.50        210.25        31.33 o                         
  13   4   7         29.30         31.95        18.54 o                         
  14   4   7         13.90         43.81        22.58 o                         
  15   4   7          0.22         45.61        28.54 o                         
 -15   5   7          4.12         37.98        21.49 o                         
 -14   5   7         14.11         20.53         9.88 o                         
 -13   5   7         61.14         73.28        12.50 o                         
 -12   5   7          6.67          1.94         8.91 o                         
 -11   5   7        125.67        120.77        12.67 o                         
 -10   5   7        695.44        637.80        23.52 o                         
  -9   5   7          0.14          3.99        10.26 o                         
  -8   5   7         31.70         18.11         5.32 o                         
  -7   5   7       1412.59       1276.39        19.06 o                         
  -6   5   7       1473.34       1370.80        18.92 o                         
  -5   5   7       1157.97        991.73        16.57 o                         
  -4   5   7        799.43        989.75        16.06 o                         
  -3   5   7       2994.72       2720.98        28.50 o                         
  -2   5   7        411.60        347.76        12.81 o                         
  -1   5   7       7961.29       8059.12        54.76 o                         
   0   5   7       4860.04       4195.21        25.71 o                         
   1   5   7       2113.53       2541.14        21.64 o                         
   2   5   7        104.89        132.17         5.68 o                         
   3   5   7        311.35        384.48        14.41 o                         
   4   5   7         61.06        112.14         6.81 o                         
   5   5   7          8.64         12.53         4.03 o                         
   6   5   7        306.60        329.62        16.57 o                         
   7   5   7        532.94        578.12        36.51 o                         
   8   5   7        209.66        167.81        24.11 o                         
   9   5   7          1.87         11.81        15.80 o                         
  10   5   7        615.49        515.58        41.60 o                         
  11   5   7         38.22         29.74        18.44 o                         
  12   5   7         47.87         31.07        16.58 o                         
  13   5   7          1.31          4.61        18.05 o                         
  14   5   7         33.61         15.75        19.20 o                         
 -15   6   7         42.95         50.82        23.47 o                         
 -14   6   7          5.19         25.60        15.02 o                         
 -13   6   7         57.26         33.84        10.75 o                         
 -12   6   7        355.56        326.46        24.55 o                         
 -11   6   7        316.50        318.44        18.48 o                         
 -10   6   7         36.51         39.80         9.35 o                         
  -9   6   7        114.09        168.40        15.32 o                         
  -8   6   7       2398.87       2514.71        51.46 o                         
  -7   6   7         98.94        120.16         8.81 o                         
  -6   6   7        995.51        946.08        18.23 o                         
  -5   6   7        218.79        272.78         9.11 o                         
  -4   6   7          6.66          8.79         3.21 o                         
  -3   6   7       2566.72       2244.10        28.29 o                         
  -2   6   7       3979.22       3356.22        40.03 o                         
  -1   6   7          2.28         14.98         3.65 o                         
   0   6   7       2413.57       2724.15        20.14 o                         
   1   6   7        170.97        148.12         5.55 o                         
   2   6   7       1689.54       1609.93        18.39 o                         
   3   6   7       2011.70       2005.12        33.37 o                         
   4   6   7       2274.55       2661.42        30.78 o                         
   5   6   7          0.63         -2.31         3.96 o                         
   6   6   7        247.81        303.19        13.67 o                         
   7   6   7        127.61        129.40        20.15 o                         
   8   6   7        100.23        132.96        21.65 o                         
   9   6   7        986.04       1020.26        54.68 o                         
  10   6   7        840.35        836.33        53.35 o                         
  11   6   7        117.05        112.52        25.85 o                         
  12   6   7        300.56        264.18        35.45 o                         
  13   6   7          4.36        -12.80        20.84 o                         
  14   6   7         25.00         53.54        27.17 o                         
 -15   7   7         21.80         61.67        26.90 o                         
 -14   7   7         58.63         67.69        20.92 o                         
 -13   7   7        557.34        684.11        35.44 o                         
 -12   7   7          0.11          0.45         9.72 o                         
 -11   7   7        118.28        140.05        14.28 o                         
 -10   7   7        775.45        699.99        25.23 o                         
  -9   7   7        474.96        437.38        19.38 o                         
  -8   7   7          1.00          0.96         6.09 o                         
  -7   7   7       1977.65       1949.04        31.91 o                         
  -6   7   7         32.21         52.04         7.24 o                         
  -5   7   7         80.94         93.81         8.17 o                         
  -4   7   7        168.40         96.09         7.05 o                         
  -3   7   7       1104.57       1261.55        17.46 o                         
  -2   7   7       1444.33       1755.24        26.83 o                         
  -1   7   7         38.23         69.80         5.11 o                         
   0   7   7       1412.49       1118.40        16.01 o                         
   1   7   7        161.73        118.15         4.86 o                         
   2   7   7        528.64        632.96        11.94 o                         
   3   7   7       4226.69       4605.22        35.67 o                         
   4   7   7        883.19       1060.15        19.78 o                         
   5   7   7         72.10         49.30         5.63 o                         
   6   7   7        428.76        416.38        13.77 o                         
   7   7   7        707.77        731.83        42.41 o                         
   8   7   7        727.44        785.49        46.04 o                         
   9   7   7        129.35        139.26        27.31 o                         
  10   7   7       1750.14       1784.16        76.84 o                         
  11   7   7        251.00        322.32        36.80 o                         
  12   7   7         46.52         76.43        24.16 o                         
  13   7   7        132.53        153.57        31.67 o                         
  14   7   7          2.92         20.45        22.13 o                         
 -15   8   7        182.35        272.90        38.99 o                         
 -14   8   7          7.25         -3.28        12.07 o                         
 -13   8   7         47.33         76.55        16.19 o                         
 -12   8   7         63.10         62.22        13.91 o                         
 -11   8   7        515.08        508.81        23.08 o                         
 -10   8   7        938.98        978.69        29.95 o                         
  -9   8   7        114.39        124.23        10.44 o                         
  -8   8   7        478.78        493.46        17.34 o                         
  -7   8   7         75.44        120.78         9.30 o                         
  -6   8   7         40.06         44.21         7.16 o                         
  -5   8   7          0.55          2.24         5.18 o                         
  -4   8   7         12.25          7.00         4.46 o                         
  -3   8   7        419.87        491.18        16.29 o                         
  -2   8   7        145.74        173.98         8.99 o                         
  -1   8   7       1343.51       1276.75        15.81 o                         
   0   8   7        536.64        599.42         9.50 o                         
   1   8   7          8.55         50.22         3.45 o                         
   2   8   7        920.56        945.47        14.99 o                         
   3   8   7       2087.03       1751.03        25.29 o                         
   4   8   7          4.38          4.22         4.41 o                         
   5   8   7        692.97        776.32        32.93 o                         
   6   8   7         45.69         68.27         8.14 o                         
   7   8   7        491.18        428.42        24.24 o                         
   8   8   7        432.39        508.69        40.57 o                         
   9   8   7        452.18        571.27        43.64 o                         
  10   8   7         89.22        176.97        29.79 o                         
  11   8   7        306.80        282.31        36.58 o                         
  12   8   7          0.76          5.25        16.21 o                         
  13   8   7         46.20         87.01        26.10 o                         
  14   8   7          1.15          4.51        19.63 o                         
 -15   9   7        116.82         94.65        23.07 o                         
 -14   9   7          0.27        -24.24        24.24 o                         
 -13   9   7          4.35        -20.15        28.75 o                         
 -12   9   7          1.86         27.15        12.73 o                         
 -11   9   7          0.35          8.50        10.35 o                         
 -10   9   7         38.68         31.75         9.88 o                         
  -9   9   7        687.38        595.61        20.66 o                         
  -8   9   7          0.16          4.40         8.59 o                         
  -7   9   7        154.54        135.47         9.75 o                         
  -6   9   7        451.21        537.68        26.56 o                         
  -5   9   7       1648.29       1796.88        34.23 o                         
  -4   9   7       2096.43       2126.80        43.16 o                         
  -3   9   7         38.77         52.64         8.89 o                         
  -2   9   7        232.59        233.84         9.98 o                         
  -1   9   7       1126.07       1150.19        16.60 o                         
   0   9   7        748.62        762.95        16.17 o                         
   1   9   7       1375.14       1419.81        21.05 o                         
   2   9   7        240.21        314.73        10.53 o                         
   3   9   7         26.29         20.75         4.01 o                         
   4   9   7        147.82        158.08        13.47 o                         
   5   9   7         88.84         64.92        10.26 o                         
   6   9   7          6.88         28.34        13.51 o                         
   7   9   7        506.44        406.84        24.05 o                         
   8   9   7        189.20        205.44        29.37 o                         
   9   9   7        663.10        646.24        47.00 o                         
  10   9   7         18.02         11.52        16.33 o                         
  11   9   7         20.00         76.16        24.73 o                         
  12   9   7        140.20        157.95        29.64 o                         
  13   9   7         10.87         14.25        21.03 o                         
  14   9   7          7.30         -7.03        22.08 o                         
 -14  10   7         40.50         88.67        26.34 o                         
 -13  10   7         13.93        -15.88        19.92 o                         
 -12  10   7          5.75          2.27        10.88 o                         
 -11  10   7          1.51         12.61        11.13 o                         
 -10  10   7          0.74          8.42         8.72 o                         
  -9  10   7         13.07         14.55         7.69 o                         
  -8  10   7        492.35        481.86        17.96 o                         
  -7  10   7        178.86        151.85        12.59 o                         
  -6  10   7         40.01         84.94        10.60 o                         
  -5  10   7       1349.45       1443.89        48.13 o                         
  -4  10   7         23.50         28.66         6.35 o                         
  -3  10   7          0.99          2.63         4.71 o                         
  -2  10   7       1626.15       1540.63        24.34 o                         
  -1  10   7       2239.87       2443.17        29.60 o                         
   0  10   7       1328.69       1302.84        27.61 o                         
   1  10   7        998.50       1026.04        20.95 o                         
   2  10   7        430.79        371.68        13.38 o                         
   3  10   7         22.61         38.27         5.74 o                         
   4  10   7          1.48          4.15         6.36 o                         
   5  10   7        692.18        706.65        28.68 o                         
   6  10   7         21.95          9.55         8.37 o                         
   7  10   7        961.84        926.91        42.51 o                         
   8  10   7         17.22         55.94        14.37 o                         
   9  10   7          9.59          0.30        14.71 o                         
  10  10   7         39.42         29.37        18.26 o                         
  11  10   7         69.74         90.87        25.21 o                         
  12  10   7         11.62         17.00        19.21 o                         
  13  10   7         71.27         48.16        25.72 o                         
 -14  11   7          0.74         25.69        19.27 o                         
 -13  11   7         12.56         48.03        20.64 o                         
 -12  11   7         43.33         39.47        19.78 o                         
 -11  11   7         24.42          1.37         9.33 o                         
 -10  11   7        217.24        212.49        16.83 o                         
  -9  11   7          0.61         22.58         9.00 o                         
  -8  11   7         12.70         15.97         8.80 o                         
  -7  11   7         76.72         87.17        13.55 o                         
  -6  11   7        191.25        181.14        12.91 o                         
  -5  11   7        149.11        131.27        13.83 o                         
  -4  11   7        152.40        135.84        10.63 o                         
  -3  11   7       1945.51       1982.33        34.32 o                         
  -2  11   7       1285.31       1285.47        22.76 o                         
  -1  11   7        553.84        582.03        23.96 o                         
   0  11   7        491.22        467.85        18.41 o                         
   1  11   7        335.83        369.20        13.35 o                         
   2  11   7        699.66        687.11        18.24 o                         
   3  11   7        803.31        772.08        19.92 o                         
   4  11   7       1922.75       1939.04        68.56 o                         
   5  11   7        383.60        357.39        21.74 o                         
   6  11   7        181.68        127.29        14.59 o                         
   7  11   7         66.25         42.80        10.27 o                         
   8  11   7        589.84        657.08        32.90 o                         
   9  11   7          8.04          3.93        15.60 o                         
  10  11   7          7.14         27.55        17.48 o                         
  11  11   7        186.02        223.82        34.66 o                         
  12  11   7         10.06        -20.35        22.79 o                         
  13  11   7          0.45         47.35        27.48 o                         
 -14  12   7          5.37          9.36        20.44 o                         
 -13  12   7         33.79         25.40        18.34 o                         
 -12  12   7         13.42         40.70        24.20 o                         
 -11  12   7         25.32         27.79        12.83 o                         
 -10  12   7        114.91        125.28        13.83 o                         
  -9  12   7        619.65        584.32        25.01 o                         
  -8  12   7          3.83         25.65         9.68 o                         
  -7  12   7        339.09        320.03        17.94 o                         
  -6  12   7         26.23         32.20         7.86 o                         
  -5  12   7         21.78         26.97         6.82 o                         
  -4  12   7         44.12         45.52         7.41 o                         
  -3  12   7        506.27        474.90        17.59 o                         
  -2  12   7         17.00         21.85         5.90 o                         
  -1  12   7         36.62         23.96         5.59 o                         
   0  12   7       1176.85        994.98        25.21 o                         
   1  12   7        590.16        756.61        19.23 o                         
   2  12   7       1432.82       1326.58        25.88 o                         
   3  12   7         16.94          8.01         4.98 o                         
   4  12   7       2718.94       2845.62        46.62 o                         
   5  12   7        719.95        757.55        31.16 o                         
   6  12   7         15.47         10.39         9.20 o                         
   7  12   7        467.09        339.46        52.39 o                         
   8  12   7        171.87        154.12        18.21 o                         
   9  12   7         31.69         54.56        13.37 o                         
  10  12   7          8.33         24.41        15.68 o                         
  11  12   7          0.12         -1.37        17.31 o                         
  12  12   7         97.56         56.30        22.57 o                         
  13  12   7          0.15         16.85        20.41 o                         
 -13  13   7          0.02        -12.27        13.28 o                         
 -12  13   7        273.65        285.54        27.38 o                         
 -11  13   7         12.81         41.18        15.21 o                         
 -10  13   7          9.79         25.10        12.82 o                         
  -9  13   7        227.17        176.05        19.52 o                         
  -8  13   7        418.58        388.18        26.32 o                         
  -7  13   7          0.27         -0.14         7.94 o                         
  -6  13   7        587.29        564.78        23.49 o                         
  -5  13   7         72.26         66.07         9.49 o                         
  -4  13   7       1163.04       1129.22        28.55 o                         
  -3  13   7        132.24        153.58        15.51 o                         
  -2  13   7        219.23        246.91        18.16 o                         
  -1  13   7       1209.18       1258.23        29.17 o                         
   0  13   7         10.96         22.87         6.25 o                         
   1  13   7        294.55        260.66        12.19 o                         
   2  13   7        373.12        358.91        14.21 o                         
   3  13   7        709.02        786.41        21.10 o                         
   4  13   7         14.77         36.92         7.56 o                         
   5  13   7        186.44        144.67        15.43 o                         
   6  13   7         54.23         78.36        12.81 o                         
   7  13   7         53.16         47.53        12.83 o                         
   8  13   7        130.01        118.74        23.93 o                         
   9  13   7          0.03        -12.44        12.44 o                         
  10  13   7         27.05         44.14        14.37 o                         
  11  13   7          3.37          6.03        18.03 o                         
  12  13   7          0.83          4.74        19.74 o                         
 -13  14   7         23.93         40.89        25.24 o                         
 -12  14   7         11.05         21.79        26.51 o                         
 -11  14   7          0.63         20.18        13.88 o                         
 -10  14   7        153.61        140.99        19.12 o                         
  -9  14   7          0.62         19.42        13.16 o                         
  -8  14   7        347.83        355.46        26.31 o                         
  -7  14   7        423.54        397.72        26.50 o                         
  -6  14   7        180.00        135.10        16.33 o                         
  -5  14   7         68.62         53.29        22.81 o                         
  -4  14   7        283.02        260.12        20.20 o                         
  -3  14   7          5.12         21.50         9.47 o                         
  -2  14   7        848.27        866.54        33.11 o                         
  -1  14   7         28.48         11.72         7.99 o                         
   0  14   7          1.84         -5.24        13.57 o                         
   1  14   7       1204.42       1214.49        25.58 o                         
   2  14   7          5.87          4.37         5.27 o                         
   3  14   7         12.63          9.99         5.29 o                         
   4  14   7          1.22         -7.52         7.52 o                         
   5  14   7          4.51         -4.67         7.94 o                         
   6  14   7         76.60         85.35        13.81 o                         
   7  14   7        227.76        208.04        20.15 o                         
   8  14   7         45.70         38.35        14.23 o                         
   9  14   7        176.69        193.10        21.49 o                         
  10  14   7         58.00        102.48        19.71 o                         
  11  14   7         70.49        119.59        37.34 o                         
  12  14   7          0.19         34.89        15.85 o                         
 -12  15   7         67.72         29.84        14.91 o                         
 -11  15   7         71.31         97.20        29.65 o                         
 -10  15   7        149.61        153.22        36.17 o                         
  -9  15   7         95.37        162.96        21.15 o                         
  -8  15   7        843.04        979.10        42.36 o                         
  -7  15   7         41.75         39.73        12.61 o                         
  -6  15   7        786.31        735.03        34.76 o                         
  -5  15   7        209.50        247.33        25.72 o                         
  -4  15   7        903.87        917.68        37.07 o                         
  -3  15   7         28.23         28.10         9.87 o                         
  -2  15   7       1653.10       1629.01        46.08 o                         
  -1  15   7        689.64        730.60        31.30 o                         
   0  15   7        122.13        106.48        13.18 o                         
   1  15   7       1735.50       1781.20        37.75 o                         
   2  15   7        241.25        266.89        15.67 o                         
   3  15   7         77.27         71.95        12.34 o                         
   4  15   7        129.67        147.06        21.15 o                         
   5  15   7         12.15          2.61         9.86 o                         
   6  15   7          2.13          1.92         9.76 o                         
   7  15   7         28.69         31.84        11.49 o                         
   8  15   7        157.92        162.85        19.38 o                         
   9  15   7         61.46         56.12        16.95 o                         
  10  15   7        180.91        134.42        19.36 o                         
  11  15   7          8.95         35.82        14.18 o                         
 -12  16   7          0.33         13.19        13.95 o                         
 -11  16   7          3.78         -1.60        16.82 o                         
 -10  16   7         72.90         53.10        15.00 o                         
  -9  16   7          1.42         10.68        15.95 o                         
  -8  16   7         95.44        106.67        26.89 o                         
  -7  16   7         67.00         76.31        21.37 o                         
  -6  16   7         41.22         32.73        11.29 o                         
  -5  16   7          5.47          3.81         9.98 o                         
  -4  16   7        102.91         96.16        13.35 o                         
  -3  16   7         24.59         33.67         9.45 o                         
  -2  16   7         91.45         96.81        20.83 o                         
  -1  16   7       3500.59       3362.08        66.76 o                         
   0  16   7        122.32        106.97        22.01 o                         
   1  16   7        270.13        334.66        22.16 o                         
   2  16   7         20.46         25.40         9.95 o                         
   3  16   7        811.43        834.80        35.21 o                         
   4  16   7         46.12         42.81        15.15 o                         
   5  16   7          4.23         20.10        11.07 o                         
   6  16   7        136.12        131.78        17.63 o                         
   7  16   7          3.07         -7.02        15.18 o                         
   8  16   7         15.68         29.35        21.71 o                         
   9  16   7         12.74         32.50        21.33 o                         
  10  16   7         77.01         21.12        17.89 o                         
  11  16   7          2.95         27.72        27.12 o                         
 -11  17   7         22.31         10.53        12.86 o                         
 -10  17   7          2.22         13.34        18.51 o                         
  -9  17   7        118.37        127.98        21.58 o                         
  -8  17   7         61.73         44.14        13.50 o                         
  -7  17   7        192.74        191.66        21.21 o                         
  -6  17   7         10.58         10.77        10.74 o                         
  -5  17   7        586.22        591.43        32.39 o                         
  -4  17   7        105.23        108.90        14.95 o                         
  -3  17   7        248.86        167.72        17.82 o                         
  -2  17   7        618.01        646.02        31.47 o                         
  -1  17   7        693.55        693.08        31.81 o                         
   0  17   7        164.29        176.81        25.16 o                         
   1  17   7         26.41         32.28        14.08 o                         
   2  17   7        407.81        369.83        24.25 o                         
   3  17   7        343.73        314.98        23.30 o                         
   4  17   7        435.40        444.93        27.96 o                         
   5  17   7         17.57         22.25        10.21 o                         
   6  17   7        101.78        108.97        17.43 o                         
   7  17   7        230.97        265.61        24.62 o                         
   8  17   7         24.61         41.96        22.62 o                         
   9  17   7        259.90        214.09        35.14 o                         
  10  17   7         19.13         48.38        25.84 o                         
 -10  18   7        103.94        111.09        19.32 o                         
  -9  18   7        218.83        253.55        36.78 o                         
  -8  18   7          6.52         13.51        17.87 o                         
  -7  18   7          7.35          2.11        16.69 o                         
  -6  18   7         87.61         71.80        14.67 o                         
  -5  18   7          9.32         11.60        10.67 o                         
  -4  18   7         11.49          7.36         9.62 o                         
  -3  18   7          4.70         -0.40        12.20 o                         
  -2  18   7        204.71        194.84        26.34 o                         
  -1  18   7        707.21        700.13        47.62 o                         
   0  18   7        170.65        112.62        20.90 o                         
   1  18   7        406.23        402.81        25.75 o                         
   2  18   7          1.94          6.35        10.24 o                         
   3  18   7        231.16        247.81        21.68 o                         
   4  18   7        507.95        400.48        35.22 o                         
   5  18   7         17.69         15.66        10.95 o                         
   6  18   7          1.15         -1.17        10.57 o                         
   7  18   7         16.66         33.22        12.76 o                         
   8  18   7          0.00          9.38        17.71 o                         
   9  18   7         25.97         20.23        20.84 o                         
  -9  19   7         19.38         10.65        11.65 o                         
  -8  19   7         69.20         89.24        31.80 o                         
  -7  19   7          5.95          3.35        19.98 o                         
  -6  19   7         19.04         -2.86        11.76 o                         
  -5  19   7        227.09        233.48        22.60 o                         
  -4  19   7        157.85        144.77        26.42 o                         
  -3  19   7          5.03         14.08        16.72 o                         
  -2  19   7         78.61         67.00        20.45 o                         
  -1  19   7        610.29        585.72        45.19 o                         
   0  19   7        199.93        156.17        25.37 o                         
   1  19   7         13.93         -1.71        10.30 o                         
   2  19   7          1.97          0.13        11.53 o                         
   3  19   7        121.94        154.27        18.19 o                         
   4  19   7          9.91         23.10        12.00 o                         
   5  19   7          3.94          3.46        11.67 o                         
   6  19   7         35.64         22.73        13.71 o                         
   7  19   7         31.89         17.86        14.77 o                         
   8  19   7         47.33         42.32        13.85 o                         
  -9  20   7          3.86         -5.65        38.36 o                         
  -8  20   7         91.10         47.03        26.26 o                         
  -7  20   7          4.66          6.67        48.52 o                         
  -6  20   7         12.27         -0.33        18.78 o                         
  -5  20   7         11.34         20.33        18.01 o                         
  -4  20   7         21.86         28.01        17.22 o                         
  -3  20   7         97.79         87.40        23.44 o                         
  -2  20   7         23.65         33.77        15.54 o                         
  -1  20   7        202.33        173.41        26.96 o                         
   0  20   7         36.45         24.09        13.99 o                         
   1  20   7        151.42        184.99        27.97 o                         
   2  20   7        111.20        113.12        16.70 o                         
   3  20   7         16.51         22.09        12.85 o                         
   4  20   7          0.61          4.39        11.62 o                         
   5  20   7          0.22          7.87        17.92 o                         
   6  20   7         44.00         71.68        16.56 o                         
   7  20   7         17.21         17.84        18.39 o                         
   8  20   7         23.93         16.20        13.21 o                         
  -7  21   7         82.30        103.81        26.79 o                         
  -6  21   7          0.62          2.52        18.29 o                         
  -5  21   7        197.56        216.01        33.34 o                         
  -4  21   7          3.32         16.38        16.92 o                         
  -3  21   7         20.37         38.25        20.19 o                         
  -2  21   7          6.05        -17.74        17.74 o                         
  -1  21   7          0.25         24.15        18.00 o                         
   0  21   7         93.76         86.24        23.16 o                         
   1  21   7        105.01        100.90        22.85 o                         
   2  21   7         36.42         31.26        16.62 o                         
   3  21   7         21.50         31.43        13.31 o                         
   4  21   7         24.39         20.29        12.75 o                         
   5  21   7         24.32         29.73        16.87 o                         
   6  21   7        158.52        172.66        23.07 o                         
  -6  22   7         43.21         72.56        25.26 o                         
  -5  22   7          4.83         26.13        19.53 o                         
  -4  22   7         98.76        136.42        28.76 o                         
  -3  22   7          5.34          5.88        16.08 o                         
  -2  22   7         39.94         34.40        17.98 o                         
  -1  22   7          4.85         11.90        17.54 o                         
   0  22   7          0.24         -4.03        16.19 o                         
   1  22   7          0.12        -15.06        16.53 o                         
   2  22   7          0.70         -5.25        15.56 o                         
   3  22   7          7.19         -7.22        17.27 o                         
   4  22   7         45.62         41.70        14.80 o                         
   5  22   7         76.00         66.12        17.06 o                         
  -4  23   7         99.45        130.24        28.60 o                         
  -3  23   7         47.84         86.96        25.34 o                         
  -2  23   7          4.98         20.66        19.20 o                         
  -1  23   7         96.71        141.03        29.54 o                         
   0  23   7        247.26        297.72        37.64 o                         
   1  23   7          4.20         -1.79        18.39 o                         
   2  23   7         10.49        -20.08        20.08 o                         
   3  23   7          1.88        -11.47        17.83 o                         
 -16   0   8        120.71        156.34        31.31 o                         
 -14   0   8        114.65        137.95        25.42 o                         
 -12   0   8         60.82         38.98        18.24 o                         
 -10   0   8        313.40        305.37        31.38 o                         
  -8   0   8      10262.02       9893.89       101.66 o                         
  -6   0   8       1058.04        991.52        26.61 o                         
  -4   0   8       3274.31       3559.26        38.46 o                         
  -2   0   8       5006.73       5398.01       112.89 o                         
   0   0   8       7594.48       8012.66        47.19 o                         
   2   0   8        826.78       1235.55        22.42 o                         
   4   0   8        285.02        418.21        18.40 o                         
   6   0   8         81.78         85.90        11.90 o                         
   8   0   8        727.16        774.10        44.76 o                         
  10   0   8       1271.89       1064.46        58.24 o                         
  12   0   8        173.40        154.00        27.24 o                         
  14   0   8          0.76         -1.87        18.29 o                         
 -16   1   8          2.53         24.87        21.55 o                         
 -15   1   8          1.13         -1.83        13.56 o                         
 -14   1   8          0.13         10.17        12.45 o                         
 -13   1   8         45.83         48.44        14.60 o                         
 -12   1   8        121.62        125.50        15.68 o                         
 -11   1   8        428.30        420.25        25.24 o                         
 -10   1   8         94.49        145.48        17.87 o                         
  -9   1   8        252.77        259.91        13.32 o                         
  -8   1   8         88.26        135.66         9.21 o                         
  -7   1   8        393.01        368.72        13.85 o                         
  -6   1   8       1105.63       1225.23        15.42 o                         
  -5   1   8        141.95         89.91         4.00 o                         
  -4   1   8       2894.25       3126.75        48.29 o                         
  -3   1   8        136.60        132.76         5.96 o                         
  -2   1   8       1752.15       1922.93        43.19 o                         
  -1   1   8       4171.02       4363.35        70.46 o                         
   0   1   8        614.52        738.20        14.09 o                         
   1   1   8         61.97         42.13         4.01 o                         
   2   1   8          2.66          8.07         2.17 o                         
   3   1   8       1809.41       1813.33        28.88 o                         
   4   1   8       5044.94       5420.73        53.32 o                         
   5   1   8         56.92         48.95         6.21 o                         
   6   1   8       1141.68       1096.40        23.65 o                         
   7   1   8         11.08          5.77         8.29 o                         
   8   1   8        584.40        580.77        33.66 o                         
   9   1   8        741.55        802.73        34.10 o                         
  10   1   8        846.49        934.56        39.03 o                         
  11   1   8         87.88         94.02        16.77 o                         
  12   1   8         70.78         55.74        14.89 o                         
  13   1   8         22.69         29.76        13.77 o                         
  14   1   8         40.73         52.08        31.84 o                         
 -16   2   8        114.09        100.73        20.14 o                         
 -15   2   8          0.33          9.04        13.76 o                         
 -14   2   8         57.34         48.59        14.66 o                         
 -13   2   8         20.60         13.61        12.04 o                         
 -12   2   8         58.55         56.01        13.67 o                         
 -11   2   8         19.75         30.39        12.05 o                         
 -10   2   8        132.09        113.99        11.87 o                         
  -9   2   8        126.14         81.76         7.62 o                         
  -8   2   8         27.74         24.02         4.88 o                         
  -7   2   8       3596.05       3681.74        39.83 o                         
  -6   2   8        949.50       1007.52        15.93 o                         
  -5   2   8          9.07          5.59         3.15 o                         
  -4   2   8       2256.52       2301.91        36.27 o                         
  -3   2   8          7.01          6.52         3.16 o                         
  -2   2   8        388.57        347.27        13.66 o                         
  -1   2   8      12949.34      13085.37       103.82 o                         
   0   2   8        135.48        216.54         7.45 o                         
   1   2   8          7.68         12.60         2.72 o                         
   2   2   8        686.26        640.16        12.38 o                         
   3   2   8        188.57        283.96        12.07 o                         
   4   2   8        719.06        742.28        19.93 o                         
   5   2   8        302.02        337.72        14.51 o                         
   6   2   8       1197.87       1279.02        29.06 o                         
   7   2   8          1.89         12.14        16.84 o                         
   8   2   8         33.34         35.17         9.48 o                         
   9   2   8       1507.21       1474.54        45.95 o                         
  10   2   8         69.05         54.16        13.60 o                         
  11   2   8          0.50         -2.14        11.01 o                         
  12   2   8          0.23         -6.16        11.35 o                         
  13   2   8         18.51         11.38        15.20 o                         
  14   2   8         23.73         17.12        22.45 o                         
 -15   3   8          1.09         14.09        14.26 o                         
 -14   3   8         61.78         80.98        21.12 o                         
 -13   3   8         36.02         40.74        13.64 o                         
 -12   3   8        232.41        187.85        19.21 o                         
 -11   3   8         32.33         42.61        13.25 o                         
 -10   3   8        222.68        225.07        12.70 o                         
  -9   3   8          0.37          8.75         5.33 o                         
  -8   3   8        302.45        296.25        10.34 o                         
  -7   3   8        620.95        718.38        16.01 o                         
  -6   3   8        295.78        248.84         7.88 o                         
  -5   3   8       6844.61       7422.24        40.44 o                         
  -4   3   8       3938.91       4062.68        32.84 o                         
  -3   3   8       1438.80       1374.89        17.87 o                         
  -2   3   8       1404.92       1618.17        23.39 o                         
  -1   3   8       7223.59       7496.51        50.20 o                         
   0   3   8        378.90        299.03        10.14 o                         
   1   3   8       3231.34       3396.07        24.62 o                         
   2   3   8        913.69        950.15        35.27 o                         
   3   3   8        631.43        569.87        16.61 o                         
   4   3   8         27.56         33.78         5.73 o                         
   5   3   8        882.97        894.26        23.63 o                         
   6   3   8          0.94         27.53         7.38 o                         
   7   3   8          2.73          1.07        11.34 o                         
   8   3   8        461.83        465.76        34.94 o                         
   9   3   8         20.76          9.89        15.04 o                         
  10   3   8          9.14        -15.72        18.80 o                         
  11   3   8          0.34        -21.94        21.94 o                         
  12   3   8         43.75         44.53        21.27 o                         
  13   3   8          1.92          8.58        20.15 o                         
  14   3   8         91.21        103.45        27.04 o                         
 -15   4   8          0.71          8.19        26.99 o                         
 -14   4   8         16.80          6.47        13.59 o                         
 -13   4   8        127.80        100.94        16.84 o                         
 -12   4   8        271.64        266.69        45.28 o                         
 -11   4   8        451.34        450.83        27.24 o                         
 -10   4   8         62.88         56.60         8.13 o                         
  -9   4   8          0.20         11.50         6.52 o                         
  -8   4   8        306.94        312.63        11.13 o                         
  -7   4   8        330.53        265.25         9.35 o                         
  -6   4   8       6588.05       6445.36        44.65 o                         
  -5   4   8        219.47        220.76         8.42 o                         
  -4   4   8        198.41        190.99         7.73 o                         
  -3   4   8        730.25        582.53        11.03 o                         
  -2   4   8        632.00        757.36        14.46 o                         
  -1   4   8        575.03        481.45        11.95 o                         
   0   4   8       3950.04       3833.28        33.76 o                         
   1   4   8       9495.25      10442.19        77.68 o                         
   2   4   8        328.19        389.63        25.96 o                         
   3   4   8        301.26        378.48        12.06 o                         
   4   4   8        245.12        186.52         9.04 o                         
   5   4   8          3.26          3.13         4.50 o                         
   6   4   8        301.24        283.67        11.86 o                         
   7   4   8        707.47        761.19        30.58 o                         
   8   4   8        135.78        180.38        24.51 o                         
   9   4   8         65.30         22.53        14.65 o                         
  10   4   8        380.53        398.19        37.28 o                         
  11   4   8          8.56          2.63        16.13 o                         
  12   4   8         46.16         23.84        17.30 o                         
  13   4   8          1.64         31.09        18.87 o                         
  14   4   8         75.21        108.71        28.87 o                         
 -15   5   8         62.49         80.64        18.87 o                         
 -14   5   8         17.77         30.08        14.05 o                         
 -13   5   8        127.49        122.16        31.82 o                         
 -12   5   8        193.36        202.79        34.09 o                         
 -11   5   8       1153.39       1182.01        33.48 o                         
 -10   5   8        264.28        276.98        14.76 o                         
  -9   5   8        295.98        283.65        14.23 o                         
  -8   5   8       1580.73       1675.28        36.42 o                         
  -7   5   8        144.29        168.99        10.04 o                         
  -6   5   8         23.57         31.46         4.39 o                         
  -5   5   8        823.34        858.14        16.10 o                         
  -4   5   8       1261.21       1334.37        20.86 o                         
  -3   5   8       1608.72       1619.04        23.63 o                         
  -2   5   8       3593.91       3327.78        27.03 o                         
  -1   5   8        717.11        651.23        10.31 o                         
   0   5   8       1763.90       1738.82        17.91 o                         
   1   5   8       5234.48       4767.91        30.96 o                         
   2   5   8       1725.06       1618.84        56.90 o                         
   3   5   8         12.85         56.39        16.90 o                         
   4   5   8        175.17        212.78         9.59 o                         
   5   5   8        312.10        394.85        13.42 o                         
   6   5   8          1.73         12.50         4.94 o                         
   7   5   8        961.42        922.26        26.78 o                         
   8   5   8         22.17         30.83        15.20 o                         
   9   5   8        113.39        124.69        22.41 o                         
  10   5   8         89.89         97.60        23.18 o                         
  11   5   8         24.04         15.25        15.68 o                         
  12   5   8          0.08         14.28        16.32 o                         
  13   5   8          3.10        -14.05        19.89 o                         
  14   5   8         88.04         90.30        28.04 o                         
 -15   6   8         15.97         67.96        27.27 o                         
 -14   6   8         78.50        111.64        39.42 o                         
 -13   6   8        153.67        134.68        18.71 o                         
 -12   6   8         44.08         34.55        13.11 o                         
 -11   6   8         99.40        105.50        12.75 o                         
 -10   6   8         76.37         85.72         9.97 o                         
  -9   6   8       1254.56       1294.32        33.20 o                         
  -8   6   8         40.81         45.60         7.34 o                         
  -7   6   8        626.71        633.57        25.36 o                         
  -6   6   8          8.87         10.58         6.01 o                         
  -5   6   8       3087.11       2986.35        33.36 o                         
  -4   6   8        254.10        224.67         9.38 o                         
  -3   6   8       1788.73       1703.63        38.14 o                         
  -2   6   8       2444.77       2484.47        27.86 o                         
  -1   6   8         42.77         36.71         3.81 o                         
   0   6   8       1244.08       1716.97        20.69 o                         
   1   6   8       3168.03       3116.90        25.74 o                         
   2   6   8       2102.09       2001.83        27.60 o                         
   3   6   8        141.87        120.58         9.81 o                         
   4   6   8        548.50        643.96        18.11 o                         
   5   6   8        211.55        200.54        10.03 o                         
   6   6   8        925.06        820.87        28.58 o
[truncated: 378,109 more chars]
